# Supplementary material for: Sex-Specific transcriptomic changes in adipose tissue following adult-onset disruption of growth hormone receptor
Source: Pituitary. 2025 Dec 5;29(1):5. doi: 10.1007/s11102-025-01603-3 (PMC12680793; doi:10.1007/s11102-025-01603-3)
Supplement: Supplementary file 3 — Supplementary Material 3 (XLSX 32.0 KB) [file 11102_2025_1603_MOESM3_ESM.xlsx]

## Sheet: Male SubQ Up
Feature_ID	entrezgene	external_gene_name	description	logFC	adj.P.Val
ENSMUSG00000028076	12479	Cd1d1	CD1d1 antigen [Source:MGI Symbol;Acc:MGI:107674]	1.97	6.25e-06
ENSMUSG00000022272	17909	Myo10	myosin X [Source:MGI Symbol;Acc:MGI:107716]	1.17	9.89e-06
ENSMUSG00000039518	386463	Cdsn	corneodesmosin [Source:MGI Symbol;Acc:MGI:3505689]	2.16	3.77e-05
ENSMUSG00000004110	12290	Cacna1e	calcium channel, voltage-dependent, R type, alpha 1E subunit [Source:MGI Symbol;Acc:MGI:106217]	2.41	4.13e-05
ENSMUSG00000030605	17304	Mfge8	milk fat globule-EGF factor 8 protein [Source:MGI Symbol;Acc:MGI:102768]	1.32	4.13e-05
ENSMUSG00000056602	320365	Fry	FRY microtubule binding protein [Source:MGI Symbol;Acc:MGI:2443895]	1.11	5.41e-05
ENSMUSG00000052085	76088	Dock8	dedicator of cytokinesis 8 [Source:MGI Symbol;Acc:MGI:1921396]	1.89	7.94e-05
ENSMUSG00000007655	12389	Cav1	caveolin 1, caveolae protein [Source:MGI Symbol;Acc:MGI:102709]	1.19	8.49e-05
ENSMUSG00000059456	19229	Ptk2b	PTK2 protein tyrosine kinase 2 beta [Source:MGI Symbol;Acc:MGI:104908]	1.08	9.17e-05
ENSMUSG00000024659	16952	Anxa1	annexin A1 [Source:MGI Symbol;Acc:MGI:96819]	1.44	0.000104
ENSMUSG00000026796	227737	Fam129b	family with sequence similarity 129, member B [Source:MGI Symbol;Acc:MGI:2442910]	1.65	0.000114
ENSMUSG00000033059	110078	Pygb	brain glycogen phosphorylase [Source:MGI Symbol;Acc:MGI:97828]	1.13	0.000114
ENSMUSG00000018740	71998	Slc25a35	solute carrier family 25, member 35 [Source:MGI Symbol;Acc:MGI:1919248]	1.42	0.000131
ENSMUSG00000008348	22190	Ubc	ubiquitin C [Source:MGI Symbol;Acc:MGI:98889]	1.29	0.000158
ENSMUSG00000018042	109754	Cyb5r3	cytochrome b5 reductase 3 [Source:MGI Symbol;Acc:MGI:94893]	1.11	0.000172
ENSMUSG00000078238	NA	Gm12854	predicted gene 12854 [Source:MGI Symbol;Acc:MGI:3650410]	1.43	0.000191
ENSMUSG00000037060	109042	Cavin3	caveolae associated 3 [Source:MGI Symbol;Acc:MGI:1923422]	1.58	0.000203
ENSMUSG00000031137	14168	Fgf13	fibroblast growth factor 13 [Source:MGI Symbol;Acc:MGI:109178]	2.7	0.000203
ENSMUSG00000041737	235135	Tmem45b	transmembrane protein 45b [Source:MGI Symbol;Acc:MGI:2384574]	1.66	0.000245
ENSMUSG00000022206	18162	Npr3	natriuretic peptide receptor 3 [Source:MGI Symbol;Acc:MGI:97373]	1.65	0.000274
ENSMUSG00000032231	12306	Anxa2	annexin A2 [Source:MGI Symbol;Acc:MGI:88246]	1.29	0.000317
ENSMUSG00000027907	20195	S100a11	S100 calcium binding protein A11 [Source:MGI Symbol;Acc:MGI:1338798]	1.29	0.000317
ENSMUSG00000053398	236539	Phgdh	3-phosphoglycerate dehydrogenase [Source:MGI Symbol;Acc:MGI:1355330]	1.4	0.000357
ENSMUSG00000039168	223453	Dap	death-associated protein [Source:MGI Symbol;Acc:MGI:1918190]	1.01	0.000454
ENSMUSG00000026623	226856	Lpgat1	lysophosphatidylglycerol acyltransferase 1 [Source:MGI Symbol;Acc:MGI:2446186]	1.32	0.000454
ENSMUSG00000041957	67451	Pkp2	plakophilin 2 [Source:MGI Symbol;Acc:MGI:1914701]	1.55	0.000481
ENSMUSG00000023064	20618	Sncg	synuclein, gamma [Source:MGI Symbol;Acc:MGI:1298397]	1.22	0.000481
ENSMUSG00000001435	12822	Col18a1	collagen, type XVIII, alpha 1 [Source:MGI Symbol;Acc:MGI:88451]	1.08	0.000503
ENSMUSG00000027314	54485	Dll4	delta like canonical Notch ligand 4 [Source:MGI Symbol;Acc:MGI:1859388]	1.66	0.000513
ENSMUSG00000025875	74257	Tspan17	tetraspanin 17 [Source:MGI Symbol;Acc:MGI:1921507]	1.48	0.000516
ENSMUSG00000059201	16846	Lep	leptin [Source:MGI Symbol;Acc:MGI:104663]	1.66	0.000592
ENSMUSG00000036585	14164	Fgf1	fibroblast growth factor 1 [Source:MGI Symbol;Acc:MGI:95515]	2.31	0.000647
ENSMUSG00000041577	116847	Prelp	proline arginine-rich end leucine-rich repeat [Source:MGI Symbol;Acc:MGI:2151110]	1.33	0.000647
ENSMUSG00000036913	330863	Trim67	tripartite motif-containing 67 [Source:MGI Symbol;Acc:MGI:3045323]	2.19	0.000647
ENSMUSG00000037315	382207	Jade3	jade family PHD finger 3 [Source:MGI Symbol;Acc:MGI:2148019]	1.45	0.00071
ENSMUSG00000037086	68800	Prr32	proline rich 32 [Source:MGI Symbol;Acc:MGI:1916050]	2.54	0.000856
ENSMUSG00000068220	16852	Lgals1	lectin, galactose binding, soluble 1 [Source:MGI Symbol;Acc:MGI:96777]	1.17	0.000939
ENSMUSG00000032060	12955	Cryab	crystallin, alpha B [Source:MGI Symbol;Acc:MGI:88516]	1.68	0.000996
ENSMUSG00000018822	54612	Sfrp5	secreted frizzled-related sequence protein 5 [Source:MGI Symbol;Acc:MGI:1860298]	2.48	0.00114
ENSMUSG00000042401	72832	Crtac1	cartilage acidic protein 1 [Source:MGI Symbol;Acc:MGI:1920082]	1.96	0.00115
ENSMUSG00000093812	NA	Gm5627	predicted gene 5627 [Source:MGI Symbol;Acc:MGI:3645308]	3.5	0.00117
ENSMUSG00000079588	381339	Tmem182	transmembrane protein 182 [Source:MGI Symbol;Acc:MGI:1923725]	1.23	0.00132
ENSMUSG00000039349	226777	C130074G19Rik	RIKEN cDNA C130074G19 gene [Source:MGI Symbol;Acc:MGI:2444831]	1.08	0.00135
ENSMUSG00000041609	75665	Bicdl1	BICD family like cargo adaptor 1 [Source:MGI Symbol;Acc:MGI:1922915]	1.58	0.00137
ENSMUSG00000011884	56356	Gltp	glycolipid transfer protein [Source:MGI Symbol;Acc:MGI:1929253]	1.04	0.00139
ENSMUSG00000055632	665700	Hmcn2	hemicentin 2 [Source:MGI Symbol;Acc:MGI:2677838]	2.32	0.00157
ENSMUSG00000027792	12038	Bche	butyrylcholinesterase [Source:MGI Symbol;Acc:MGI:894278]	1.11	0.00162
ENSMUSG00000033377	114301	Palmd	palmdelphin [Source:MGI Symbol;Acc:MGI:2148896]	1.04	0.00171
ENSMUSG00000024165	52009	Jpt2	Jupiter microtubule associated homolog 2 [Source:MGI Symbol;Acc:MGI:1196260]	1.6	0.00177
ENSMUSG00000027488	20648	Snta1	syntrophin, acidic 1 [Source:MGI Symbol;Acc:MGI:101772]	1.36	0.00179
ENSMUSG00000024664	60527	Fads3	fatty acid desaturase 3 [Source:MGI Symbol;Acc:MGI:1928740]	1.18	0.0018
ENSMUSG00000012819	22295	Cdh23	cadherin 23 (otocadherin) [Source:MGI Symbol;Acc:MGI:1890219]	1.16	0.00193
ENSMUSG00000025153	14104	Fasn	fatty acid synthase [Source:MGI Symbol;Acc:MGI:95485]	1.97	0.00194
ENSMUSG00000030898	12426	Cckbr	cholecystokinin B receptor [Source:MGI Symbol;Acc:MGI:99479]	2.3	0.00211
ENSMUSG00000072624	432838	Gm5460	predicted gene 5460 [Source:MGI Symbol;Acc:MGI:3643519]	3.21	0.00211
ENSMUSG00000014776	78688	Nol3	nucleolar protein 3 (apoptosis repressor with CARD domain) [Source:MGI Symbol;Acc:MGI:1925938]	1.6	0.00212
ENSMUSG00000033933	22346	Vhl	von Hippel-Lindau tumor suppressor [Source:MGI Symbol;Acc:MGI:103223]	1.32	0.00214
ENSMUSG00000035473	319625	Galm	galactose mutarotase [Source:MGI Symbol;Acc:MGI:2442420]	1.04	0.00257
ENSMUSG00000045838	214239	Ccdc9b	coiled-coil domain containing 9B [Source:MGI Symbol;Acc:MGI:2685199]	1.28	0.0029
ENSMUSG00000013236	19280	Ptprs	protein tyrosine phosphatase, receptor type, S [Source:MGI Symbol;Acc:MGI:97815]	1.02	0.00292
ENSMUSG00000116720	NA	Gm31641	predicted gene, 31641 [Source:MGI Symbol;Acc:MGI:5590800]	2.26	0.00301
ENSMUSG00000025742	110639	Prps2	phosphoribosyl pyrophosphate synthetase 2 [Source:MGI Symbol;Acc:MGI:97776]	1.06	0.00329
ENSMUSG00000040811	72205	Eml2	echinoderm microtubule associated protein like 2 [Source:MGI Symbol;Acc:MGI:1919455]	1.08	0.00331
ENSMUSG00000026833	56177	Olfm1	olfactomedin 1 [Source:MGI Symbol;Acc:MGI:1860437]	1.47	0.00331
ENSMUSG00000060477	108960	Irak2	interleukin-1 receptor-associated kinase 2 [Source:MGI Symbol;Acc:MGI:2429603]	1.06	0.0036
ENSMUSG00000027961	109245	Lrrc39	leucine rich repeat containing 39 [Source:MGI Symbol;Acc:MGI:1924557]	1.13	0.00404
ENSMUSG00000038807	380711	Rap1gap2	RAP1 GTPase activating protein 2 [Source:MGI Symbol;Acc:MGI:3028623]	1.22	0.00408
ENSMUSG00000031144	20977	Syp	synaptophysin [Source:MGI Symbol;Acc:MGI:98467]	2.39	0.00413
ENSMUSG00000036862	233651	Dchs1	dachsous cadherin related 1 [Source:MGI Symbol;Acc:MGI:2685011]	1.07	0.00414
ENSMUSG00000078965	NA	Gm12033	predicted gene 12033 [Source:MGI Symbol;Acc:MGI:3650772]	4.43	0.00414
ENSMUSG00000019158	69094	Tmem160	transmembrane protein 160 [Source:MGI Symbol;Acc:MGI:1916344]	1.7	0.00414
ENSMUSG00000031431	14605	Tsc22d3	TSC22 domain family, member 3 [Source:MGI Symbol;Acc:MGI:1196284]	1.43	0.00435
ENSMUSG00000057880	268860	Abat	4-aminobutyrate aminotransferase [Source:MGI Symbol;Acc:MGI:2443582]	2.39	0.00441
ENSMUSG00000023456	21991	Tpi1	triosephosphate isomerase 1 [Source:MGI Symbol;Acc:MGI:98797]	1.15	0.00482
ENSMUSG00000029335	110075	Bmp3	bone morphogenetic protein 3 [Source:MGI Symbol;Acc:MGI:88179]	1.32	0.00493
ENSMUSG00000097854	NA	Gm26602	predicted gene, 26602 [Source:MGI Symbol;Acc:MGI:5477096]	3.83	0.00493
ENSMUSG00000004837	71520	Grap	GRB2-related adaptor protein [Source:MGI Symbol;Acc:MGI:1918770]	1.44	0.00493
ENSMUSG00000025545	69634	Clybl	citrate lyase beta like [Source:MGI Symbol;Acc:MGI:1916884]	1.12	0.00495
ENSMUSG00000020682	118453	Mmp28	matrix metallopeptidase 28 (epilysin) [Source:MGI Symbol;Acc:MGI:2153062]	1.02	0.00604
ENSMUSG00000101431	NA	Gm7901	predicted gene 7901 [Source:MGI Symbol;Acc:MGI:3645047]	1.72	0.0062
ENSMUSG00000031351	22673	Zfp185	zinc finger protein 185 [Source:MGI Symbol;Acc:MGI:108095]	1.4	0.00629
ENSMUSG00000035232	236900	Pdk3	pyruvate dehydrogenase kinase, isoenzyme 3 [Source:MGI Symbol;Acc:MGI:2384308]	1.63	0.00631
ENSMUSG00000106147	NA	Rnu3a	U3A small nuclear RNA [Source:MGI Symbol;Acc:MGI:97977]	1.41	0.00638
ENSMUSG00000029778	11517	Adcyap1r1	adenylate cyclase activating polypeptide 1 receptor 1 [Source:MGI Symbol;Acc:MGI:108449]	1.13	0.0064
ENSMUSG00000097715	NA	Gpr137b-ps	G protein-coupled receptor 137B, pseudogene [Source:MGI Symbol;Acc:MGI:3710533]	1.08	0.00646
ENSMUSG00000033207	71738	Mamdc2	MAM domain containing 2 [Source:MGI Symbol;Acc:MGI:1918988]	1.59	0.00646
ENSMUSG00000021477	13039	Ctsl	cathepsin L [Source:MGI Symbol;Acc:MGI:88564]	1.25	0.00731
ENSMUSG00000067786	18111	Nnat	neuronatin [Source:MGI Symbol;Acc:MGI:104716]	1.21	0.00731
ENSMUSG00000094910	268595	D430019H16Rik	RIKEN cDNA D430019H16 gene [Source:MGI Symbol;Acc:MGI:2443127]	1.92	0.00745
ENSMUSG00000045629	225608	Sh3tc2	SH3 domain and tetratricopeptide repeats 2 [Source:MGI Symbol;Acc:MGI:2444417]	1.67	0.00752
ENSMUSG00000080902	NA	Ywhaq-ps3	tyrosine 3-monooxygenase/tryptophan 5-monooxygenase activation protein theta, pseudogene 3 [Source:MGI Symbol;Acc:MGI:3650241]	3.76	0.00783
ENSMUSG00000089942	18725	Pira2	paired-Ig-like receptor A2 [Source:MGI Symbol;Acc:MGI:1195970]	4.64	0.00784
ENSMUSG00000101309	NA	Gm29397	predicted gene 29397 [Source:MGI Symbol;Acc:MGI:5580103]	3.07	0.00795
ENSMUSG00000053279	11668	Aldh1a1	aldehyde dehydrogenase family 1, subfamily A1 [Source:MGI Symbol;Acc:MGI:1353450]	1.46	0.00852
ENSMUSG00000102523	NA	Gm37783	predicted gene, 37783 [Source:MGI Symbol;Acc:MGI:5611011]	1.2	0.00853
ENSMUSG00000057963	217837	Itpk1	inositol 1,3,4-triphosphate 5/6 kinase [Source:MGI Symbol;Acc:MGI:2446159]	1.3	0.00894
ENSMUSG00000001999	109778	Blvra	biliverdin reductase A [Source:MGI Symbol;Acc:MGI:88170]	1.22	0.00911
ENSMUSG00000068735	277414	Trp53i11	transformation related protein 53 inducible protein 11 [Source:MGI Symbol;Acc:MGI:2670995]	1.23	0.00941
ENSMUSG00000100680	NA	1810044D09Rik	RIKEN cDNA 1810044D09 gene [Source:MGI Symbol;Acc:MGI:1917048]	2.84	0.00954
ENSMUSG00000092192	67685	Dnaaf4	dynein axonemal assembly factor 4 [Source:MGI Symbol;Acc:MGI:1914935]	3.8	0.00975
ENSMUSG00000032401	235435	Lctl	lactase-like [Source:MGI Symbol;Acc:MGI:2183549]	2.09	0.0105
ENSMUSG00000070867	666048	Trabd2b	TraB domain containing 2B [Source:MGI Symbol;Acc:MGI:3650152]	1.29	0.0105
ENSMUSG00000073394	NA	Runx2os1	runt related transcription factor 2, opposite strand 1 [Source:MGI Symbol;Acc:MGI:3641707]	3.68	0.0106
ENSMUSG00000085211	NA	B430219N15Rik	RIKEN cDNA B430219N15 gene [Source:MGI Symbol;Acc:MGI:3697426]	2.04	0.0107
ENSMUSG00000051890	271005	Klhdc1	kelch domain containing 1 [Source:MGI Symbol;Acc:MGI:2672853]	1.5	0.0107
ENSMUSG00000078816	18752	Prkcg	protein kinase C, gamma [Source:MGI Symbol;Acc:MGI:97597]	1.67	0.0107
ENSMUSG00000060459	385643	Kng2	kininogen 2 [Source:MGI Symbol;Acc:MGI:3027157]	4.1	0.0109
ENSMUSG00000050335	16854	Lgals3	lectin, galactose binding, soluble 3 [Source:MGI Symbol;Acc:MGI:96778]	2.09	0.011
ENSMUSG00000028407	100504309	Smim27	small integral membrane protein 27 [Source:MGI Symbol;Acc:MGI:1913684]	1.18	0.0115
ENSMUSG00000004558	29811	Ndrg2	N-myc downstream regulated gene 2 [Source:MGI Symbol;Acc:MGI:1352498]	1.01	0.0118
ENSMUSG00000023945	63993	Slc5a7	solute carrier family 5 (choline transporter), member 7 [Source:MGI Symbol;Acc:MGI:1927126]	3.59	0.0119
ENSMUSG00000006542	241113	Prkag3	protein kinase, AMP-activated, gamma 3 non-catalytic subunit [Source:MGI Symbol;Acc:MGI:1891343]	2.92	0.0121
ENSMUSG00000091243	73569	Vgll3	vestigial like family member 3 [Source:MGI Symbol;Acc:MGI:1920819]	1.01	0.0123
ENSMUSG00000090145	394435	Ugt1a6b	UDP glucuronosyltransferase 1 family, polypeptide A6B [Source:MGI Symbol;Acc:MGI:3580629]	1.05	0.0127
ENSMUSG00000041343	73845	Ankrd42	ankyrin repeat domain 42 [Source:MGI Symbol;Acc:MGI:1921095]	1.88	0.013
ENSMUSG00000026622	18005	Nek2	NIMA (never in mitosis gene a)-related expressed kinase 2 [Source:MGI Symbol;Acc:MGI:109359]	2.7	0.0131
ENSMUSG00000029581	14086	Fscn1	fascin actin-bundling protein 1 [Source:MGI Symbol;Acc:MGI:1352745]	1.06	0.0132
ENSMUSG00000024768	67717	Lipf	lipase, gastric [Source:MGI Symbol;Acc:MGI:1914967]	4.06	0.0134
ENSMUSG00000019996	17761	Map7	microtubule-associated protein 7 [Source:MGI Symbol;Acc:MGI:1328328]	1.06	0.0137
ENSMUSG00000019817	22634	Plagl1	pleiomorphic adenoma gene-like 1 [Source:MGI Symbol;Acc:MGI:1100874]	1.04	0.0139
ENSMUSG00000084144	NA	Gm12516	predicted gene 12516 [Source:MGI Symbol;Acc:MGI:3651353]	3.49	0.0142
ENSMUSG00000042256	627626	Ptchd4	patched domain containing 4 [Source:MGI Symbol;Acc:MGI:1920485]	2.72	0.0143
ENSMUSG00000028884	19891	Rpa2	replication protein A2 [Source:MGI Symbol;Acc:MGI:1339939]	1.15	0.0143
ENSMUSG00000110350	NA	Gm10252	predicted gene 10252 [Source:MGI Symbol;Acc:MGI:3704292]	1.55	0.0151
ENSMUSG00000035615	666060	Frmpd1	FERM and PDZ domain containing 1 [Source:MGI Symbol;Acc:MGI:2446274]	2.37	0.0155
ENSMUSG00000115099	NA	1700087I21Rik	RIKEN cDNA 1700087I21 gene [Source:MGI Symbol;Acc:MGI:1923869]	1.06	0.0156
ENSMUSG00000046727	66060	Cystm1	cysteine-rich transmembrane module containing 1 [Source:MGI Symbol;Acc:MGI:1913310]	1.35	0.0158
ENSMUSG00000036613	380752	Eipr1	EARP complex and GARP complex interacting protein 1 [Source:MGI Symbol;Acc:MGI:1289332]	1.25	0.016
ENSMUSG00000062593	NA	Gm49339	predicted gene, 49339 [Source:MGI Symbol;Acc:MGI:6121530]	5	0.0164
ENSMUSG00000107011	NA	Gm42906	predicted gene 42906 [Source:MGI Symbol;Acc:MGI:5663043]	3.05	0.0166
ENSMUSG00000101089	NA	2610016A17Rik	RIKEN cDNA 2610016A17 gene [Source:MGI Symbol;Acc:MGI:1919653]	1.16	0.0167
ENSMUSG00000017747	80860	Ghdc	GH3 domain containing [Source:MGI Symbol;Acc:MGI:1931556]	1.06	0.0167
ENSMUSG00000001773	53320	Folh1	folate hydrolase 1 [Source:MGI Symbol;Acc:MGI:1858193]	3.01	0.0168
ENSMUSG00000029499	19301	Pxmp2	peroxisomal membrane protein 2 [Source:MGI Symbol;Acc:MGI:107487]	1.65	0.0169
ENSMUSG00000074643	266692	Cpne1	copine I [Source:MGI Symbol;Acc:MGI:2386621]	1.16	0.017
ENSMUSG00000053168	NA	9030619P08Rik	RIKEN cDNA 9030619P08 gene [Source:MGI Symbol;Acc:MGI:3612405]	4.09	0.0173
ENSMUSG00000048138	226049	Dmrt2	doublesex and mab-3 related transcription factor 2 [Source:MGI Symbol;Acc:MGI:1330307]	1.03	0.0173
ENSMUSG00000037239	101809	Spred3	sprouty-related EVH1 domain containing 3 [Source:MGI Symbol;Acc:MGI:2142186]	1.01	0.0174
ENSMUSG00000079457	665378	Gm7609	predicted pseudogene 7609 [Source:MGI Symbol;Acc:MGI:3644536]	3.26	0.0177
ENSMUSG00000021198	217843	Unc79	unc-79 homolog [Source:MGI Symbol;Acc:MGI:2684729]	2.68	0.0182
ENSMUSG00000027353	66634	Mcm8	minichromosome maintenance 8 homologous recombination repair factor [Source:MGI Symbol;Acc:MGI:1913884]	1.3	0.0183
ENSMUSG00000051169	101122	Rpusd3	RNA pseudouridylate synthase domain containing 3 [Source:MGI Symbol;Acc:MGI:2141440]	1.16	0.0183
ENSMUSG00000022180	50934	Slc7a8	solute carrier family 7 (cationic amino acid transporter, y+ system), member 8 [Source:MGI Symbol;Acc:MGI:1355323]	1.02	0.0184
ENSMUSG00000040152	21825	Thbs1	thrombospondin 1 [Source:MGI Symbol;Acc:MGI:98737]	1.5	0.0185
ENSMUSG00000024747	26358	Aldh1a7	aldehyde dehydrogenase family 1, subfamily A7 [Source:MGI Symbol;Acc:MGI:1347050]	1.34	0.0187
ENSMUSG00000028445	69638	Enho	energy homeostasis associated [Source:MGI Symbol;Acc:MGI:1916888]	2.82	0.0188
ENSMUSG00000028378	67103	Ptgr1	prostaglandin reductase 1 [Source:MGI Symbol;Acc:MGI:1914353]	1.95	0.0189
ENSMUSG00000024245	68027	Tmem178	transmembrane protein 178 [Source:MGI Symbol;Acc:MGI:1915277]	2.02	0.0194
ENSMUSG00000115240	NA	Gm5144	predicted gene 5144 [Source:MGI Symbol;Acc:MGI:3779468]	1.55	0.0196
ENSMUSG00000101878	NA	Gm8203	predicted pseudogene 8203 [Source:MGI Symbol;Acc:MGI:3646499]	3.24	0.02
ENSMUSG00000064193	NA	Gm4735	predicted gene 4735 [Source:MGI Symbol;Acc:MGI:3645521]	3.34	0.0201
ENSMUSG00000029816	93695	Gpnmb	glycoprotein (transmembrane) nmb [Source:MGI Symbol;Acc:MGI:1934765]	2.67	0.0201
ENSMUSG00000017639	268451	Rab11fip4	RAB11 family interacting protein 4 (class II) [Source:MGI Symbol;Acc:MGI:2442920]	1.25	0.0204
ENSMUSG00000095348	NA	Gm3892	predicted gene 3892 [Source:MGI Symbol;Acc:MGI:3782065]	4.12	0.0205
ENSMUSG00000020331	15166	Hcn2	hyperpolarization-activated, cyclic nucleotide-gated K+ 2 [Source:MGI Symbol;Acc:MGI:1298210]	1.62	0.0211
ENSMUSG00000049112	18430	Oxtr	oxytocin receptor [Source:MGI Symbol;Acc:MGI:109147]	2.69	0.0211
ENSMUSG00000024885	67689	Aldh3b1	aldehyde dehydrogenase 3 family, member B1 [Source:MGI Symbol;Acc:MGI:1914939]	1.17	0.0216
ENSMUSG00000002910	70807	Arrdc2	arrestin domain containing 2 [Source:MGI Symbol;Acc:MGI:1918057]	1.38	0.0216
ENSMUSG00000040907	232975	Atp1a3	ATPase, Na+/K+ transporting, alpha 3 polypeptide [Source:MGI Symbol;Acc:MGI:88107]	2.47	0.0218
ENSMUSG00000049107	18205	Ntf3	neurotrophin 3 [Source:MGI Symbol;Acc:MGI:97380]	2.02	0.0218
ENSMUSG00000003363	18807	Pld3	phospholipase D family, member 3 [Source:MGI Symbol;Acc:MGI:1333782]	1.19	0.0219
ENSMUSG00000023031	109901	Cela1	chymotrypsin-like elastase family, member 1 [Source:MGI Symbol;Acc:MGI:95314]	1.54	0.0221
ENSMUSG00000049086	107771	Bmyc	brain expressed myelocytomatosis oncogene [Source:MGI Symbol;Acc:MGI:88184]	1.47	0.0224
ENSMUSG00000113764	NA	Gm48617	predicted gene, 48617 [Source:MGI Symbol;Acc:MGI:6098210]	1.21	0.0225
ENSMUSG00000114538	NA	Gm31517	predicted gene, 31517 [Source:MGI Symbol;Acc:MGI:5590676]	2.07	0.0226
ENSMUSG00000084052	NA	Gm11745	predicted gene 11745 [Source:MGI Symbol;Acc:MGI:3649528]	2.05	0.0227
ENSMUSG00000099624	NA	Gm7889	predicted gene 7889 [Source:MGI Symbol;Acc:MGI:3648247]	2.39	0.0229
ENSMUSG00000044667	229791	Plppr4	phospholipid phosphatase related 4 [Source:MGI Symbol;Acc:MGI:106530]	2.06	0.024
ENSMUSG00000029136	71336	Rbks	ribokinase [Source:MGI Symbol;Acc:MGI:1918586]	2.02	0.024
ENSMUSG00000061086	17896	Myl4	myosin, light polypeptide 4 [Source:MGI Symbol;Acc:MGI:97267]	1.86	0.0243
ENSMUSG00000050014	328561	Apol10b	apolipoprotein L 10B [Source:MGI Symbol;Acc:MGI:3043522]	1.4	0.0257
ENSMUSG00000059195	NA	Gm12715	predicted gene 12715 [Source:MGI Symbol;Acc:MGI:3650759]	1.18	0.0262
ENSMUSG00000096596	100041504	Gm10591	predicted gene 10591 [Source:MGI Symbol;Acc:MGI:3711256]	5.82	0.0263
ENSMUSG00000048424	223332	Ranbp3l	RAN binding protein 3-like [Source:MGI Symbol;Acc:MGI:2444654]	1.77	0.0264
ENSMUSG00000110884	NA	Gm47416	predicted gene, 47416 [Source:MGI Symbol;Acc:MGI:6096354]	1.98	0.0269
ENSMUSG00000102252	20646	Snrpn	small nuclear ribonucleoprotein N [Source:MGI Symbol;Acc:MGI:98347]	1.33	0.0271
ENSMUSG00000030739	71960	Myh14	myosin, heavy polypeptide 14 [Source:MGI Symbol;Acc:MGI:1919210]	1.29	0.0275
ENSMUSG00000024065	57440	Ehd3	EH-domain containing 3 [Source:MGI Symbol;Acc:MGI:1928900]	1.85	0.028
ENSMUSG00000073542	225659	Cep76	centrosomal protein 76 [Source:MGI Symbol;Acc:MGI:1923401]	1.07	0.0286
ENSMUSG00000023033	20273	Scn8a	sodium channel, voltage-gated, type VIII, alpha [Source:MGI Symbol;Acc:MGI:103169]	1.47	0.0287
ENSMUSG00000000154	18400	Slc22a18	solute carrier family 22 (organic cation transporter), member 18 [Source:MGI Symbol;Acc:MGI:1336884]	1.25	0.0289
ENSMUSG00000022324	17181	Matn2	matrilin 2 [Source:MGI Symbol;Acc:MGI:109613]	1.08	0.0296
ENSMUSG00000020083	69894	Fam241b	family with sequence similarity 241, member B [Source:MGI Symbol;Acc:MGI:1917144]	2.18	0.0298
ENSMUSG00000032036	67703	Kirrel3	kirre like nephrin family adhesion molecule 3 [Source:MGI Symbol;Acc:MGI:1914953]	1.63	0.0314
ENSMUSG00000024145	18701	Pigf	phosphatidylinositol glycan anchor biosynthesis, class F [Source:MGI Symbol;Acc:MGI:99462]	1.52	0.0314
ENSMUSG00000017897	14049	Eya2	EYA transcriptional coactivator and phosphatase 2 [Source:MGI Symbol;Acc:MGI:109341]	1.22	0.0332
ENSMUSG00000037224	231125	Zfyve28	zinc finger, FYVE domain containing 28 [Source:MGI Symbol;Acc:MGI:2684992]	1.34	0.0333
ENSMUSG00000049013	368202	Prss48	protease, serine 48 [Source:MGI Symbol;Acc:MGI:2685865]	2.39	0.0334
ENSMUSG00000043290	654801	Zfp784	zinc finger protein 784 [Source:MGI Symbol;Acc:MGI:3606042]	3.36	0.0341
ENSMUSG00000021951	68043	Eef1akmt1	EEF1A alpha lysine methyltransferase 1 [Source:MGI Symbol;Acc:MGI:1915293]	1.43	0.0347
ENSMUSG00000022546	76282	Gpt	glutamic pyruvic transaminase, soluble [Source:MGI Symbol;Acc:MGI:95802]	1.18	0.035
ENSMUSG00000034926	74754	Dhcr24	24-dehydrocholesterol reductase [Source:MGI Symbol;Acc:MGI:1922004]	2.58	0.0373
ENSMUSG00000037032	11785	Apbb1	amyloid beta (A4) precursor protein-binding, family B, member 1 [Source:MGI Symbol;Acc:MGI:107765]	1.13	0.0375
ENSMUSG00000097472	NA	Gm26586	predicted gene, 26586 [Source:MGI Symbol;Acc:MGI:5477080]	1.31	0.0375
ENSMUSG00000031493	243897	Ggn	gametogenetin [Source:MGI Symbol;Acc:MGI:2181461]	1.5	0.0376
ENSMUSG00000080737	NA	Gm6982	predicted gene 6982 [Source:MGI Symbol;Acc:MGI:3643575]	2.12	0.0378
ENSMUSG00000076677	NA	Ighv6-3	immunoglobulin heavy variable 6-3 [Source:MGI Symbol;Acc:MGI:4439854]	4.91	0.0379
ENSMUSG00000025934	14859	Gsta3	glutathione S-transferase, alpha 3 [Source:MGI Symbol;Acc:MGI:95856]	1.33	0.0381
ENSMUSG00000094006	NA	Igkv4-59	immunoglobulin kappa variable 4-59 [Source:MGI Symbol;Acc:MGI:3646808]	5.46	0.0381
ENSMUSG00000118590	NA	AC167036.1	novel protein	2.08	0.0389
ENSMUSG00000023267	14409	Gabrr2	gamma-aminobutyric acid (GABA) C receptor, subunit rho 2 [Source:MGI Symbol;Acc:MGI:95626]	2.66	0.0402
ENSMUSG00000070336	72973	Fbxo47	F-box protein 47 [Source:MGI Symbol;Acc:MGI:1920223]	2.32	0.0404
ENSMUSG00000047557	17035	Lxn	latexin [Source:MGI Symbol;Acc:MGI:107633]	1.12	0.041
ENSMUSG00000030409	13400	Dmpk	dystrophia myotonica-protein kinase [Source:MGI Symbol;Acc:MGI:94906]	1.05	0.0411
ENSMUSG00000089739	NA	Gm20431	predicted gene 20431 [Source:MGI Symbol;Acc:MGI:5141896]	1.04	0.0411
ENSMUSG00000074794	105171	Arrdc3	arrestin domain containing 3 [Source:MGI Symbol;Acc:MGI:2145242]	1.21	0.0417
ENSMUSG00000031444	14058	F10	coagulation factor X [Source:MGI Symbol;Acc:MGI:103107]	2.23	0.042
ENSMUSG00000021867	100039257	Tmem254b	transmembrane protein 254b [Source:MGI Symbol;Acc:MGI:3710397]	4.06	0.042
ENSMUSG00000062563	12879	Cys1	cystin 1 [Source:MGI Symbol;Acc:MGI:2177632]	1.15	0.0424
ENSMUSG00000110366	NA	Gm45885	predicted gene 45885 [Source:MGI Symbol;Acc:MGI:5805000]	1.89	0.0429
ENSMUSG00000039474	22393	Wfs1	wolframin ER transmembrane glycoprotein [Source:MGI Symbol;Acc:MGI:1328355]	1.14	0.0434
ENSMUSG00000080242	NA	Atp6v0c-ps2	ATPase, H+ transporting, lysosomal V0 subunit C, pseudogene 2 [Source:MGI Symbol;Acc:MGI:2151816]	1.25	0.044
ENSMUSG00000037169	18109	Mycn	v-myc avian myelocytomatosis viral related oncogene, neuroblastoma derived [Source:MGI Symbol;Acc:MGI:97357]	2.87	0.0443
ENSMUSG00000035783	11475	Acta2	actin, alpha 2, smooth muscle, aorta [Source:MGI Symbol;Acc:MGI:87909]	1.41	0.0448
ENSMUSG00000030108	14412	Slc6a13	solute carrier family 6 (neurotransmitter transporter, GABA), member 13 [Source:MGI Symbol;Acc:MGI:95629]	2.11	0.0449
ENSMUSG00000085657	NA	Gm15984	predicted gene 15984 [Source:MGI Symbol;Acc:MGI:3802050]	1.95	0.0461
ENSMUSG00000076940	NA	Iglv2	immunoglobulin lambda variable 2 [Source:MGI Symbol;Acc:MGI:99548]	3.41	0.0464
ENSMUSG00000048895	12569	Cdk5r1	cyclin-dependent kinase 5, regulatory subunit 1 (p35) [Source:MGI Symbol;Acc:MGI:101764]	1.35	0.0465
ENSMUSG00000051225	239463	Fam83a	family with sequence similarity 83, member A [Source:MGI Symbol;Acc:MGI:2447773]	2.41	0.0469
ENSMUSG00000049396	276919	Gemin4	gem nuclear organelle associated protein 4 [Source:MGI Symbol;Acc:MGI:2449313]	6.27	0.0469
ENSMUSG00000002058	22248	Unc119	unc-119 lipid binding chaperone [Source:MGI Symbol;Acc:MGI:1328357]	1.04	0.0469
ENSMUSG00000004328	53417	Hif3a	hypoxia inducible factor 3, alpha subunit [Source:MGI Symbol;Acc:MGI:1859778]	1.38	0.048
ENSMUSG00000014782	102075	Plekhg4	pleckstrin homology domain containing, family G (with RhoGef domain) member 4 [Source:MGI Symbol;Acc:MGI:2142544]	3.11	0.0491
