# Supplementary material for: Sex-Specific transcriptomic changes in adipose tissue following adult-onset disruption of growth hormone receptor
Source: Pituitary. 2025 Dec 5;29(1):5. doi: 10.1007/s11102-025-01603-3 (PMC12680793; doi:10.1007/s11102-025-01603-3)
Supplement: Supplementary file 4 — Supplementary Material 4 (XLSX 16.0 KB) [file 11102_2025_1603_MOESM4_ESM.xlsx]

## Sheet: Female SubQ Up
Feature_ID	entrezgene	external_gene_name	description	logFC	adj.P.Val
ENSMUSG00000039518	386463	Cdsn	corneodesmosin [Source:MGI Symbol;Acc:MGI:3505689]	1.27	0.0113
ENSMUSG00000000730	54427	Dnmt3l	DNA (cytosine-5-)-methyltransferase 3-like [Source:MGI Symbol;Acc:MGI:1859287]	3.13	0.0283
