# Supplementary material for: Sex-Specific transcriptomic changes in adipose tissue following adult-onset disruption of growth hormone receptor
Source: Pituitary. 2025 Dec 5;29(1):5. doi: 10.1007/s11102-025-01603-3 (PMC12680793; doi:10.1007/s11102-025-01603-3)
Supplement: Supplementary file 5 — Supplementary Material 5 (XLSX 76.0 KB) [file 11102_2025_1603_MOESM5_ESM.xlsx]

## Sheet: Male SubQ Down
Feature_ID	entrezgene	external_gene_name	description	logFC	adj.P.Val
ENSMUSG00000055737	14600	Ghr	growth hormone receptor [Source:MGI Symbol;Acc:MGI:95708]	-1.69	6.25e-06
ENSMUSG00000068740	53883	Celsr2	cadherin, EGF LAG seven-pass G-type receptor 2 [Source:MGI Symbol;Acc:MGI:1858235]	-1.58	8.73e-06
ENSMUSG00000079105	109828	C7	complement component 7 [Source:MGI Symbol;Acc:MGI:88235]	-1.89	9.89e-06
ENSMUSG00000037709	58909	Fam13a	family with sequence similarity 13, member A [Source:MGI Symbol;Acc:MGI:1889842]	-1.95	1.58e-05
ENSMUSG00000103047	NA	Gm37310	predicted gene, 37310 [Source:MGI Symbol;Acc:MGI:5610538]	-1.96	1.58e-05
ENSMUSG00000034645	230590	Zyg11a	zyg-11 family member A, cell cycle regulator [Source:MGI Symbol;Acc:MGI:2446208]	-1.74	1.58e-05
ENSMUSG00000031772	170571	Cntnap4	contactin associated protein-like 4 [Source:MGI Symbol;Acc:MGI:2183572]	-4.88	2.14e-05
ENSMUSG00000082049	NA	Gm12105	predicted gene 12105 [Source:MGI Symbol;Acc:MGI:3650194]	-4.23	2.14e-05
ENSMUSG00000003617	12870	Cp	ceruloplasmin [Source:MGI Symbol;Acc:MGI:88476]	-1.25	3.77e-05
ENSMUSG00000005360	20512	Slc1a3	solute carrier family 1 (glial high affinity glutamate transporter), member 3 [Source:MGI Symbol;Acc:MGI:99917]	-1.72	3.77e-05
ENSMUSG00000032554	22041	Trf	transferrin [Source:MGI Symbol;Acc:MGI:98821]	-1.18	3.84e-05
ENSMUSG00000108249	NA	Gm43960	predicted gene, 43960 [Source:MGI Symbol;Acc:MGI:5690352]	-4.79	4.13e-05
ENSMUSG00000028519	13131	Dab1	disabled 1 [Source:MGI Symbol;Acc:MGI:108554]	-4.68	6.53e-05
ENSMUSG00000045441	243385	Gprin3	GPRIN family member 3 [Source:MGI Symbol;Acc:MGI:1924785]	-1.55	6.53e-05
ENSMUSG00000020436	14406	Gabrg2	gamma-aminobutyric acid (GABA) A receptor, subunit gamma 2 [Source:MGI Symbol;Acc:MGI:95623]	-4.36	7.94e-05
ENSMUSG00000117995	NA	Gm50348	predicted gene, 50348 [Source:MGI Symbol;Acc:MGI:6303228]	-3.77	8.45e-05
ENSMUSG00000057729	19152	Prtn3	proteinase 3 [Source:MGI Symbol;Acc:MGI:893580]	-1.9	8.45e-05
ENSMUSG00000020105	320398	Lrig3	leucine-rich repeats and immunoglobulin-like domains 3 [Source:MGI Symbol;Acc:MGI:2443955]	-1.07	8.63e-05
ENSMUSG00000064036	71263	Mro	maestro [Source:MGI Symbol;Acc:MGI:2152817]	-4.07	8.63e-05
ENSMUSG00000073418	12268	C4b	complement component 4B (Chido blood group) [Source:MGI Symbol;Acc:MGI:88228]	-1.11	8.89e-05
ENSMUSG00000078566	12176	Bnip3	BCL2/adenovirus E1B interacting protein 3 [Source:MGI Symbol;Acc:MGI:109326]	-1.24	9.17e-05
ENSMUSG00000049041	258705	Olfr398	olfactory receptor 398 [Source:MGI Symbol;Acc:MGI:3030232]	-4.81	0.000103
ENSMUSG00000079017	76933	Ifi27l2a	interferon, alpha-inducible protein 27 like 2A [Source:MGI Symbol;Acc:MGI:1924183]	-1.6	0.000104
ENSMUSG00000049422	103172	Chchd10	coiled-coil-helix-coiled-coil-helix domain containing 10 [Source:MGI Symbol;Acc:MGI:2143558]	-2.5	0.000113
ENSMUSG00000098426	NA	Gm27149	predicted gene 27149 [Source:MGI Symbol;Acc:MGI:5520992]	-5.29	0.000114
ENSMUSG00000103329	NA	Gm42492	predicted gene 42492 [Source:MGI Symbol;Acc:MGI:5662629]	-3.55	0.000114
ENSMUSG00000110874	NA	D030045P18Rik	RIKEN cDNA D030045P18 gene [Source:MGI Symbol;Acc:MGI:2443891]	-4.66	0.000136
ENSMUSG00000094970	258323	Olfr943	olfactory receptor 943 [Source:MGI Symbol;Acc:MGI:3030777]	-4.26	0.000136
ENSMUSG00000037440	22361	Vnn1	vanin 1 [Source:MGI Symbol;Acc:MGI:108395]	-2.2	0.000136
ENSMUSG00000089851	NA	Gm16579	predicted gene 16579 [Source:MGI Symbol;Acc:MGI:4414999]	-4.2	0.000138
ENSMUSG00000117827	NA	D730002M21Rik	RIKEN cDNA D730002M21 gene [Source:MGI Symbol;Acc:MGI:3041200]	-4.35	0.00017
ENSMUSG00000022296	118452	Baalc	brain and acute leukemia, cytoplasmic [Source:MGI Symbol;Acc:MGI:1928704]	-3.81	0.000189
ENSMUSG00000109058	259034	Olfr705	olfactory receptor 705 [Source:MGI Symbol;Acc:MGI:3030539]	-4.11	0.000203
ENSMUSG00000109744	NA	Gm45461	predicted gene 45461 [Source:MGI Symbol;Acc:MGI:5791297]	-4.58	0.000238
ENSMUSG00000024524	14680	Gnal	guanine nucleotide binding protein, alpha stimulating, olfactory type [Source:MGI Symbol;Acc:MGI:95774]	-1.67	0.00026
ENSMUSG00000081069	NA	Gm13928	predicted gene 13928 [Source:MGI Symbol;Acc:MGI:3649213]	-4.5	0.000274
ENSMUSG00000020774	11484	Aspa	aspartoacylase [Source:MGI Symbol;Acc:MGI:87914]	-1.35	0.000289
ENSMUSG00000117265	NA	Gm49847	predicted gene, 49847 [Source:MGI Symbol;Acc:MGI:6270517]	-4.28	0.000289
ENSMUSG00000035373	20306	Ccl7	chemokine (C-C motif) ligand 7 [Source:MGI Symbol;Acc:MGI:99512]	-1.96	0.000317
ENSMUSG00000111037	NA	Gm47235	predicted gene, 47235 [Source:MGI Symbol;Acc:MGI:6096054]	-4.45	0.000317
ENSMUSG00000053815	257884	Olfr744	olfactory receptor 744 [Source:MGI Symbol;Acc:MGI:3030578]	-4.19	0.000333
ENSMUSG00000105816	NA	D030025E07Rik	RIKEN cDNA D030025E07 gene [Source:MGI Symbol;Acc:MGI:3028083]	-4.03	0.000334
ENSMUSG00000107905	NA	Gm44230	predicted gene, 44230 [Source:MGI Symbol;Acc:MGI:5690622]	-4.28	0.000358
ENSMUSG00000101023	NA	Gm21152	predicted gene, 21152 [Source:MGI Symbol;Acc:MGI:5434507]	-5.82	0.000369
ENSMUSG00000041907	93690	Gpr45	G protein-coupled receptor 45 [Source:MGI Symbol;Acc:MGI:2135882]	-2.52	0.000427
ENSMUSG00000092579	81016	Vmn1r62	vomeronasal 1 receptor 62 [Source:MGI Symbol;Acc:MGI:3033471]	-4.18	0.000443
ENSMUSG00000095139	18992	Pou3f2	POU domain, class 3, transcription factor 2 [Source:MGI Symbol;Acc:MGI:101895]	-4.19	0.000454
ENSMUSG00000091468	624845	Vmn2r82	vomeronasal 2, receptor 82 [Source:MGI Symbol;Acc:MGI:3646522]	-4.34	0.000454
ENSMUSG00000104543	NA	Gm6602	predicted gene 6602 [Source:MGI Symbol;Acc:MGI:3779614]	-3.88	0.000523
ENSMUSG00000104974	NA	Gm43686	predicted gene 43686 [Source:MGI Symbol;Acc:MGI:5663823]	-2.51	0.000562
ENSMUSG00000029195	83379	Klb	klotho beta [Source:MGI Symbol;Acc:MGI:1932466]	-1.44	0.000575
ENSMUSG00000090084	51795	Srpx	sushi-repeat-containing protein [Source:MGI Symbol;Acc:MGI:1858306]	-1.66	0.000592
ENSMUSG00000106120	NA	Gm42697	predicted gene 42697 [Source:MGI Symbol;Acc:MGI:5662834]	-4.03	6e-04
ENSMUSG00000095486	546913	Vmn2r22	vomeronasal 2, receptor 22 [Source:MGI Symbol;Acc:MGI:3647952]	-4.56	0.000636
ENSMUSG00000033849	26878	B3galt2	UDP-Gal:betaGlcNAc beta 1,3-galactosyltransferase, polypeptide 2 [Source:MGI Symbol;Acc:MGI:1349461]	-1.07	0.000647
ENSMUSG00000081302	NA	Gm12020	predicted gene 12020 [Source:MGI Symbol;Acc:MGI:3650978]	-3.16	0.000647
ENSMUSG00000095824	NA	Gm13697	predicted gene 13697 [Source:MGI Symbol;Acc:MGI:3702070]	-4.46	0.000647
ENSMUSG00000066899	57251	Olfr870	olfactory receptor 870 [Source:MGI Symbol;Acc:MGI:3030704]	-4.16	0.000652
ENSMUSG00000106694	NA	Gm42894	predicted gene 42894 [Source:MGI Symbol;Acc:MGI:5663031]	-4.08	0.000669
ENSMUSG00000079168	70192	Cd209g	CD209g antigen [Source:MGI Symbol;Acc:MGI:1917442]	-1.63	0.000689
ENSMUSG00000025479	13106	Cyp2e1	cytochrome P450, family 2, subfamily e, polypeptide 1 [Source:MGI Symbol;Acc:MGI:88607]	-1.86	0.00071
ENSMUSG00000102975	NA	Gm37347	predicted gene, 37347 [Source:MGI Symbol;Acc:MGI:5610575]	-4.06	0.00071
ENSMUSG00000056972	27385	Magel2	melanoma antigen, family L, 2 [Source:MGI Symbol;Acc:MGI:1351648]	-3.25	0.00071
ENSMUSG00000022780	30060	Meltf	melanotransferrin [Source:MGI Symbol;Acc:MGI:1353421]	-3.62	0.00071
ENSMUSG00000118338	NA	Gm50317	predicted gene, 50317 [Source:MGI Symbol;Acc:MGI:6303175]	-4.09	0.000868
ENSMUSG00000085794	NA	Vax2os	ventral anterior homeobox 2, opposite strand [Source:MGI Symbol;Acc:MGI:3583301]	-3.59	9e-04
ENSMUSG00000034000	241159	Neu4	sialidase 4 [Source:MGI Symbol;Acc:MGI:2661364]	-4.17	0.000921
ENSMUSG00000030484	76942	Lypd5	Ly6/Plaur domain containing 5 [Source:MGI Symbol;Acc:MGI:1924192]	-2.9	0.000933
ENSMUSG00000079698	627132	Vmn2r93	vomeronasal 2, receptor 93 [Source:MGI Symbol;Acc:MGI:3645591]	-3.25	0.000993
ENSMUSG00000108574	NA	Gm44981	predicted gene 44981 [Source:MGI Symbol;Acc:MGI:5753557]	-1.42	0.00102
ENSMUSG00000026073	16178	Il1r2	interleukin 1 receptor, type II [Source:MGI Symbol;Acc:MGI:96546]	-2.24	0.00106
ENSMUSG00000066772	246791	Obox3	oocyte specific homeobox 3 [Source:MGI Symbol;Acc:MGI:2149032]	-4.33	0.00107
ENSMUSG00000049010	258853	Olfr982	olfactory receptor 982 [Source:MGI Symbol;Acc:MGI:3030816]	-3.99	0.00114
ENSMUSG00000032224	76886	Fam81a	family with sequence similarity 81, member A [Source:MGI Symbol;Acc:MGI:1924136]	-3.92	0.00116
ENSMUSG00000090097	258167	Olfr1182	olfactory receptor 1182 [Source:MGI Symbol;Acc:MGI:3031370]	-4.31	0.00116
ENSMUSG00000049123	76718	Catsperg2	cation channel sperm associated auxiliary subunit gamma 2 [Source:MGI Symbol;Acc:MGI:1923968]	-4.07	0.00119
ENSMUSG00000032462	74769	Pik3cb	phosphatidylinositol-4,5-bisphosphate 3-kinase catalytic subunit beta [Source:MGI Symbol;Acc:MGI:1922019]	-1.01	0.00119
ENSMUSG00000104698	NA	Gm42602	predicted gene 42602 [Source:MGI Symbol;Acc:MGI:5662739]	-4.73	0.0013
ENSMUSG00000104343	NA	5730408A14Rik	RIKEN cDNA 5730408A14 gene [Source:MGI Symbol;Acc:MGI:1917766]	-2.58	0.00135
ENSMUSG00000066189	54376	Cacng3	calcium channel, voltage-dependent, gamma subunit 3 [Source:MGI Symbol;Acc:MGI:1859165]	-4.02	0.00135
ENSMUSG00000110137	NA	Gm45577	predicted gene 45577 [Source:MGI Symbol;Acc:MGI:5791413]	-4.06	0.00137
ENSMUSG00000108526	NA	Gm45828	predicted gene 45828 [Source:MGI Symbol;Acc:MGI:5804943]	-1.42	0.00137
ENSMUSG00000114586	NA	Gm31804	predicted gene, 31804 [Source:MGI Symbol;Acc:MGI:5590963]	-3.44	0.00149
ENSMUSG00000099890	NA	Gm28262	predicted gene 28262 [Source:MGI Symbol;Acc:MGI:5578968]	-4.67	0.00152
ENSMUSG00000028539	11876	Artn	artemin [Source:MGI Symbol;Acc:MGI:1333791]	-3.22	0.00162
ENSMUSG00000097752	NA	Gm26688	predicted gene, 26688 [Source:MGI Symbol;Acc:MGI:5477182]	-4.27	0.00162
ENSMUSG00000113710	NA	Gm38577	predicted gene, 38577 [Source:MGI Symbol;Acc:MGI:5621462]	-4.69	0.00162
ENSMUSG00000107858	NA	Gm43879	predicted gene, 43879 [Source:MGI Symbol;Acc:MGI:5690271]	-3.49	0.00162
ENSMUSG00000095758	667199	Vmn1r128	vomeronasal 1 receptor 128 [Source:MGI Symbol;Acc:MGI:3643535]	-3.52	0.00162
ENSMUSG00000063116	258702	Olfr410	olfactory receptor 410 [Source:MGI Symbol;Acc:MGI:3030244]	-4.33	0.00165
ENSMUSG00000045502	80885	Hcar2	hydroxycarboxylic acid receptor 2 [Source:MGI Symbol;Acc:MGI:1933383]	-1.32	0.00166
ENSMUSG00000071000	29845	Olfr155	olfactory receptor 155 [Source:MGI Symbol;Acc:MGI:1352681]	-4.64	0.00168
ENSMUSG00000049892	19416	Rasd1	RAS, dexamethasone-induced 1 [Source:MGI Symbol;Acc:MGI:1270848]	-1.67	0.00171
ENSMUSG00000026322	15562	Htr4	5 hydroxytryptamine (serotonin) receptor 4 [Source:MGI Symbol;Acc:MGI:109246]	-3.79	0.00175
ENSMUSG00000035653	238205	Lrfn5	leucine rich repeat and fibronectin type III domain containing 5 [Source:MGI Symbol;Acc:MGI:2144814]	-3.42	0.00175
ENSMUSG00000067103	NA	AY702103	cDNA sequence AY702103 [Source:MGI Symbol;Acc:MGI:3525105]	-3.7	0.00176
ENSMUSG00000095101	545654	Gm13285	predicted gene 13285 [Source:MGI Symbol;Acc:MGI:3701981]	-4.06	0.0018
ENSMUSG00000103129	NA	Gm37393	predicted gene, 37393 [Source:MGI Symbol;Acc:MGI:5610621]	-4.2	0.00181
ENSMUSG00000072295	73463	C2cd6	C2 calcium dependent domain containing 6 [Source:MGI Symbol;Acc:MGI:1920713]	-3.86	0.0019
ENSMUSG00000100898	NA	Gm29178	predicted gene 29178 [Source:MGI Symbol;Acc:MGI:5579884]	-3.09	0.0019
ENSMUSG00000095809	257662	Olfr1290	olfactory receptor 1290 [Source:MGI Symbol;Acc:MGI:3031124]	-3.51	0.0019
ENSMUSG00000091415	633979	Ak9	adenylate kinase 9 [Source:MGI Symbol;Acc:MGI:2685080]	-4.03	0.00194
ENSMUSG00000096856	100233208	Gm10778	predicted gene 10778 [Source:MGI Symbol;Acc:MGI:3809656]	-4.21	0.00194
ENSMUSG00000107089	NA	Gm43443	predicted gene 43443 [Source:MGI Symbol;Acc:MGI:5663580]	-3.19	0.00194
ENSMUSG00000058820	258742	Olfr146	olfactory receptor 146 [Source:MGI Symbol;Acc:MGI:2660711]	-3.05	0.00194
ENSMUSG00000066820	665255	Vmn2r28	vomeronasal 2, receptor 28 [Source:MGI Symbol;Acc:MGI:3645468]	-3.24	0.00194
ENSMUSG00000021301	94253	Hecw1	HECT, C2 and WW domain containing E3 ubiquitin protein ligase 1 [Source:MGI Symbol;Acc:MGI:2444115]	-3.81	0.00195
ENSMUSG00000111570	NA	Gm32335	predicted gene, 32335 [Source:MGI Symbol;Acc:MGI:5591494]	-3.46	0.00197
ENSMUSG00000036304	332175	Zdhhc23	zinc finger, DHHC domain containing 23 [Source:MGI Symbol;Acc:MGI:2685625]	-1.62	0.00204
ENSMUSG00000019772	22353	Vip	vasoactive intestinal polypeptide [Source:MGI Symbol;Acc:MGI:98933]	-4.31	0.00205
ENSMUSG00000091450	384219	Vmn2r11	vomeronasal 2, receptor 11 [Source:MGI Symbol;Acc:MGI:3643806]	-3.52	0.00205
ENSMUSG00000109985	NA	Gm18640	predicted gene, 18640 [Source:MGI Symbol;Acc:MGI:5010825]	-3.62	0.0021
ENSMUSG00000051424	258820	Olfr1184	olfactory receptor 1184 [Source:MGI Symbol;Acc:MGI:3031018]	-3.61	0.00211
ENSMUSG00000102338	NA	Gm37236	predicted gene, 37236 [Source:MGI Symbol;Acc:MGI:5610464]	-3.44	0.00212
ENSMUSG00000075160	258766	Olfr259	olfactory receptor 259 [Source:MGI Symbol;Acc:MGI:3030093]	-3.83	0.00212
ENSMUSG00000110862	NA	Gm35835	predicted gene, 35835 [Source:MGI Symbol;Acc:MGI:5594994]	-2.94	0.00216
ENSMUSG00000108884	NA	Gm45792	predicted gene 45792 [Source:MGI Symbol;Acc:MGI:5804907]	-3.95	0.00216
ENSMUSG00000045514	258381	Olfr460	olfactory receptor 460 [Source:MGI Symbol;Acc:MGI:3030294]	-3.93	0.00217
ENSMUSG00000066748	258310	Olfr145	olfactory receptor 145 [Source:MGI Symbol;Acc:MGI:2177528]	-4.26	0.00218
ENSMUSG00000097825	NA	9630001P10Rik	RIKEN cDNA 9630001P10 gene [Source:MGI Symbol;Acc:MGI:2441755]	-3.7	0.0022
ENSMUSG00000108616	NA	Gm35040	predicted gene, 35040 [Source:MGI Symbol;Acc:MGI:5594199]	-4.14	0.00226
ENSMUSG00000063844	258390	Olfr1276	olfactory receptor 1276 [Source:MGI Symbol;Acc:MGI:3031110]	-4.35	0.00237
ENSMUSG00000110673	NA	Gm45833	predicted gene 45833 [Source:MGI Symbol;Acc:MGI:5804948]	-3.89	0.00254
ENSMUSG00000045559	258297	Olfr827	olfactory receptor 827 [Source:MGI Symbol;Acc:MGI:3030661]	-4.26	0.00257
ENSMUSG00000066009	626316	Zfp987	zinc finger protein 987 [Source:MGI Symbol;Acc:MGI:3702694]	-4.62	0.00257
ENSMUSG00000054568	13531	Usp17la	ubiquitin specific peptidase 17-like A [Source:MGI Symbol;Acc:MGI:107699]	-3.99	0.0026
ENSMUSG00000097231	NA	Gm26852	predicted gene, 26852 [Source:MGI Symbol;Acc:MGI:5477346]	-1.25	0.00261
ENSMUSG00000117983	NA	Gm50398	predicted gene, 50398 [Source:MGI Symbol;Acc:MGI:6303307]	-3.01	0.00264
ENSMUSG00000102439	14246	Flg	filaggrin [Source:MGI Symbol;Acc:MGI:95553]	-3.14	0.00267
ENSMUSG00000091006	330581	Vmn2r69	vomeronasal 2, receptor 69 [Source:MGI Symbol;Acc:MGI:3761311]	-4.33	0.00267
ENSMUSG00000058537	100504180	AW822073	expressed sequence AW822073 [Source:MGI Symbol;Acc:MGI:3034577]	-2.8	0.00269
ENSMUSG00000102658	NA	Gm37076	predicted gene, 37076 [Source:MGI Symbol;Acc:MGI:5610304]	-3.86	0.00277
ENSMUSG00000115801	NA	AC160336.1	novel transcript	-1.64	0.00278
ENSMUSG00000051906	69142	Cd209f	CD209f antigen [Source:MGI Symbol;Acc:MGI:1916392]	-1.45	0.00283
ENSMUSG00000073514	623279	Dok6	docking protein 6 [Source:MGI Symbol;Acc:MGI:3639495]	-1.11	0.00285
ENSMUSG00000090315	22313	Vmn2r104	vomeronasal 2, receptor 104 [Source:MGI Symbol;Acc:MGI:1316665]	-3.63	0.00286
ENSMUSG00000114189	NA	9330199G10Rik	RIKEN cDNA 9330199G10 gene [Source:MGI Symbol;Acc:MGI:2442084]	-3.42	0.00289
ENSMUSG00000096484	NA	Gm13696	predicted gene 13696 [Source:MGI Symbol;Acc:MGI:3702068]	-4.49	0.0029
ENSMUSG00000109674	NA	Gm45470	predicted gene 45470 [Source:MGI Symbol;Acc:MGI:5791306]	-1.61	0.00292
ENSMUSG00000113286	NA	Gm18627	predicted gene, 18627 [Source:MGI Symbol;Acc:MGI:5010812]	-3.81	0.00296
ENSMUSG00000048456	258696	Olfr1448	olfactory receptor 1448 [Source:MGI Symbol;Acc:MGI:3031282]	-3.31	0.003
ENSMUSG00000104396	NA	Gm37959	predicted gene, 37959 [Source:MGI Symbol;Acc:MGI:5611187]	-3.5	0.00309
ENSMUSG00000109354	258350	Olfr706	olfactory receptor 706 [Source:MGI Symbol;Acc:MGI:3030540]	-3.64	0.00309
ENSMUSG00000074502	546118	Ubtfl1	upstream binding transcription factor, RNA polymerase I-like 1 [Source:MGI Symbol;Acc:MGI:3588290]	-1.95	0.0031
ENSMUSG00000075069	258206	Olfr1264	olfactory receptor 1264 [Source:MGI Symbol;Acc:MGI:3031098]	-3.92	0.00317
ENSMUSG00000049605	258645	Olfr418	olfactory receptor 418 [Source:MGI Symbol;Acc:MGI:3030252]	-4.52	0.00318
ENSMUSG00000017737	17395	Mmp9	matrix metallopeptidase 9 [Source:MGI Symbol;Acc:MGI:97011]	-1.49	0.00331
ENSMUSG00000101722	NA	Gm29125	predicted gene 29125 [Source:MGI Symbol;Acc:MGI:5579831]	-4.47	0.00335
ENSMUSG00000027168	18508	Pax6	paired box 6 [Source:MGI Symbol;Acc:MGI:97490]	-2.62	0.00341
ENSMUSG00000063446	272031	Plppr1	phospholipid phosphatase related 1 [Source:MGI Symbol;Acc:MGI:2445015]	-4.07	0.00343
ENSMUSG00000021732	14165	Fgf10	fibroblast growth factor 10 [Source:MGI Symbol;Acc:MGI:1099809]	-1.01	0.00349
ENSMUSG00000030945	233799	Acsm2	acyl-CoA synthetase medium-chain family member 2 [Source:MGI Symbol;Acc:MGI:2385289]	-3.76	0.00351
ENSMUSG00000115091	171196	Vmn1r22	vomeronasal 1 receptor 22 [Source:MGI Symbol;Acc:MGI:2159459]	-3.66	0.00359
ENSMUSG00000070377	258706	Olfr43	olfactory receptor 43 [Source:MGI Symbol;Acc:MGI:1333770]	-3.2	0.0036
ENSMUSG00000052974	13107	Cyp2f2	cytochrome P450, family 2, subfamily f, polypeptide 2 [Source:MGI Symbol;Acc:MGI:88608]	-1.34	0.00364
ENSMUSG00000039372	381270	Marchf4	membrane associated ring-CH-type finger 4 [Source:MGI Symbol;Acc:MGI:2683550]	-4.04	0.00376
ENSMUSG00000101470	NA	Gm21129	predicted gene, 21129 [Source:MGI Symbol;Acc:MGI:5434484]	-4.52	0.00384
ENSMUSG00000099722	NA	Gm29154	predicted gene 29154 [Source:MGI Symbol;Acc:MGI:5579860]	-3.91	0.00384
ENSMUSG00000110201	NA	Gm45675	predicted gene 45675 [Source:MGI Symbol;Acc:MGI:5791511]	-3.07	0.00384
ENSMUSG00000104868	NA	Gm9954	predicted gene 9954 [Source:MGI Symbol;Acc:MGI:3642120]	-3.27	0.00384
ENSMUSG00000070407	54710	Hs3st3b1	heparan sulfate (glucosamine) 3-O-sulfotransferase 3B1 [Source:MGI Symbol;Acc:MGI:1333853]	-1.3	0.00384
ENSMUSG00000051340	258247	Olfr645	olfactory receptor 645 [Source:MGI Symbol;Acc:MGI:3030479]	-4.05	0.00384
ENSMUSG00000022040	13850	Ephx2	epoxide hydrolase 2, cytoplasmic [Source:MGI Symbol;Acc:MGI:99500]	-1.14	0.00386
ENSMUSG00000116766	NA	Gm49702	predicted gene, 49702 [Source:MGI Symbol;Acc:MGI:6215162]	-1.48	0.00391
ENSMUSG00000115429	NA	Gm49153	predicted gene, 49153 [Source:MGI Symbol;Acc:MGI:6118571]	-3.43	0.00396
ENSMUSG00000118094	NA	AC142100.1	novel transcript	-2.89	0.004
ENSMUSG00000085351	NA	Gm12472	predicted gene 12472 [Source:MGI Symbol;Acc:MGI:3649439]	-3.91	0.00406
ENSMUSG00000037762	66859	Slc16a9	solute carrier family 16 (monocarboxylic acid transporters), member 9 [Source:MGI Symbol;Acc:MGI:1914109]	-1.31	0.00406
ENSMUSG00000111765	NA	Gm10635	predicted gene 10635 [Source:MGI Symbol;Acc:MGI:3641740]	-4.21	0.00408
ENSMUSG00000100923	18307	Olfr10	olfactory receptor 10 [Source:MGI Symbol;Acc:MGI:107598]	-4.14	0.00411
ENSMUSG00000063900	382007	Adam26b	a disintegrin and metallopeptidase domain 26B [Source:MGI Symbol;Acc:MGI:3588304]	-3.3	0.00414
ENSMUSG00000073723	100041077	Gm13102	predicted gene 13102 [Source:MGI Symbol;Acc:MGI:3703005]	-3.34	0.00414
ENSMUSG00000095804	258669	Olfr824	olfactory receptor 824 [Source:MGI Symbol;Acc:MGI:3030658]	-4.17	0.00414
ENSMUSG00000085180	NA	AI838599	expressed sequence AI838599 [Source:MGI Symbol;Acc:MGI:3510989]	-1.43	0.00419
ENSMUSG00000026787	14417	Gad2	glutamic acid decarboxylase 2 [Source:MGI Symbol;Acc:MGI:95634]	-3.46	0.00419
ENSMUSG00000102414	NA	Gm36938	predicted gene, 36938 [Source:MGI Symbol;Acc:MGI:5610166]	-4.08	0.00419
ENSMUSG00000067064	259040	Olfr1416	olfactory receptor 1416 [Source:MGI Symbol;Acc:MGI:3031250]	-2.68	0.00419
ENSMUSG00000045708	258990	Olfr447	olfactory receptor 447 [Source:MGI Symbol;Acc:MGI:3030281]	-3.48	0.00419
ENSMUSG00000025776	83691	Crispld1	cysteine-rich secretory protein LCCL domain containing 1 [Source:MGI Symbol;Acc:MGI:1934666]	-1.86	0.00424
ENSMUSG00000044288	12801	Cnr1	cannabinoid receptor 1 (brain) [Source:MGI Symbol;Acc:MGI:104615]	-1.19	0.00426
ENSMUSG00000092547	NA	Vmn1r-ps80	vomeronasal 1 receptor, pseudogene 80 [Source:MGI Symbol;Acc:MGI:3646819]	-3.81	0.00428
ENSMUSG00000117380	NA	E430002N23Rik	RIKEN cDNA E430002N23 gene [Source:MGI Symbol;Acc:MGI:2442036]	-3.59	0.00433
ENSMUSG00000109328	NA	Olfr1438-ps1	olfactory receptor 1438, pseudogene 1 [Source:MGI Symbol;Acc:MGI:3031272]	-3.91	0.00435
ENSMUSG00000021719	52882	Rgs7bp	regulator of G-protein signalling 7 binding protein [Source:MGI Symbol;Acc:MGI:106334]	-1.35	0.00435
ENSMUSG00000051136	208188	Ghsr	growth hormone secretagogue receptor [Source:MGI Symbol;Acc:MGI:2441906]	-3.36	0.00441
ENSMUSG00000097281	NA	Gm26685	predicted gene, 26685 [Source:MGI Symbol;Acc:MGI:5477179]	-3.48	0.00444
ENSMUSG00000069085	241073	Dytn	dystrotelin [Source:MGI Symbol;Acc:MGI:2685061]	-4.02	0.00454
ENSMUSG00000105502	NA	Gm42536	predicted gene 42536 [Source:MGI Symbol;Acc:MGI:5662673]	-2.99	0.00454
ENSMUSG00000093666	NA	Vmn1r-ps15	vomeronasal 1 receptor, pseudogene 15 [Source:MGI Symbol;Acc:MGI:3648676]	-3.77	0.00454
ENSMUSG00000026387	319229	Sctr	secretin receptor [Source:MGI Symbol;Acc:MGI:2441720]	-1.79	0.00456
ENSMUSG00000051180	258954	Olfr522	olfactory receptor 522 [Source:MGI Symbol;Acc:MGI:3030356]	-4.07	0.00457
ENSMUSG00000061653	113856	Vmn1r46	vomeronasal 1 receptor 46 [Source:MGI Symbol;Acc:MGI:2148519]	-3.88	0.00463
ENSMUSG00000028654	16918	Mycl	v-myc avian myelocytomatosis viral oncogene lung carcinoma derived [Source:MGI Symbol;Acc:MGI:96799]	-1.47	0.00465
ENSMUSG00000044220	18089	Nkx2-3	NK2 homeobox 3 [Source:MGI Symbol;Acc:MGI:97348]	-3.59	0.00465
ENSMUSG00000067525	258674	Olfr1427	olfactory receptor 1427 [Source:MGI Symbol;Acc:MGI:3031261]	-3.72	0.00465
ENSMUSG00000117079	NA	Gm41611	predicted gene, 41611 [Source:MGI Symbol;Acc:MGI:5624496]	-4.41	0.00472
ENSMUSG00000097455	NA	Gm26891	predicted gene, 26891 [Source:MGI Symbol;Acc:MGI:5477385]	-4.52	0.00476
ENSMUSG00000107198	NA	Gm19619	predicted gene, 19619 [Source:MGI Symbol;Acc:MGI:5011804]	-4.01	0.00484
ENSMUSG00000103805	NA	Gm37063	predicted gene, 37063 [Source:MGI Symbol;Acc:MGI:5610291]	-1.75	0.00484
ENSMUSG00000114322	NA	Gm47041	predicted gene, 47041 [Source:MGI Symbol;Acc:MGI:6095743]	-3.87	0.00484
ENSMUSG00000111585	NA	Gm47355	predicted gene, 47355 [Source:MGI Symbol;Acc:MGI:6096260]	-3.2	0.00484
ENSMUSG00000009487	18419	Otog	otogelin [Source:MGI Symbol;Acc:MGI:1202064]	-3.03	0.00484
ENSMUSG00000051920	239405	Rspo2	R-spondin 2 [Source:MGI Symbol;Acc:MGI:1922667]	-3.41	0.00484
ENSMUSG00000050818	258879	Olfr330	olfactory receptor 330 [Source:MGI Symbol;Acc:MGI:3030164]	-4.02	0.00487
ENSMUSG00000108803	NA	4930533N22Rik	RIKEN cDNA 4930533N22 gene [Source:MGI Symbol;Acc:MGI:1922455]	-2.91	0.00493
ENSMUSG00000110427	NA	4933406B17Rik	RIKEN cDNA 4933406B17 gene [Source:MGI Symbol;Acc:MGI:1918290]	-2.77	0.00493
ENSMUSG00000102319	NA	Gm37626	predicted gene, 37626 [Source:MGI Symbol;Acc:MGI:5610854]	-1.01	0.00493
ENSMUSG00000109775	NA	Gm45297	predicted gene 45297 [Source:MGI Symbol;Acc:MGI:5791133]	-4.13	0.00493
ENSMUSG00000072049	100038941	Vmn2r121	vomeronasal 2, receptor 121 [Source:MGI Symbol;Acc:MGI:3643045]	-3.8	0.00493
ENSMUSG00000084960	NA	B430010I23Rik	RIKEN cDNA B430010I23 gene [Source:MGI Symbol;Acc:MGI:1926099]	-1.01	0.00495
ENSMUSG00000103810	NA	Gm38005	predicted gene, 38005 [Source:MGI Symbol;Acc:MGI:5611233]	-3.47	0.00495
ENSMUSG00000061780	11537	Cfd	complement factor D (adipsin) [Source:MGI Symbol;Acc:MGI:87931]	-1.05	0.00498
ENSMUSG00000094822	436002	Olfr243	olfactory receptor 243 [Source:MGI Symbol;Acc:MGI:3030077]	-2.89	0.00498
ENSMUSG00000021747	74430	4930452B06Rik	RIKEN cDNA 4930452B06 gene [Source:MGI Symbol;Acc:MGI:1926154]	-3.96	0.00503
ENSMUSG00000066241	258721	Olfr514	olfactory receptor 514 [Source:MGI Symbol;Acc:MGI:3030348]	-3.68	0.00503
ENSMUSG00000091151	665525	Vmn1r224	vomeronasal 1 receptor 224 [Source:MGI Symbol;Acc:MGI:3645524]	-3.13	0.00504
ENSMUSG00000116555	NA	Gm38477	predicted gene, 38477 [Source:MGI Symbol;Acc:MGI:5621362]	-3.64	0.00506
ENSMUSG00000095258	NA	Gm10593	predicted gene 10593 [Source:MGI Symbol;Acc:MGI:3710526]	-4.05	0.00507
ENSMUSG00000099611	252906	Vmn1r189	vomeronasal 1 receptor 189 [Source:MGI Symbol;Acc:MGI:2182257]	-3.25	0.00512
ENSMUSG00000109121	NA	Gm44644	predicted gene 44644 [Source:MGI Symbol;Acc:MGI:5753220]	-3.52	0.00524
ENSMUSG00000108919	258398	Olfr1295	olfactory receptor 1295 [Source:MGI Symbol;Acc:MGI:3031129]	-3.53	0.00524
ENSMUSG00000081945	546989	Olfr607	olfactory receptor 607 [Source:MGI Symbol;Acc:MGI:3030441]	-3.42	0.00527
ENSMUSG00000102610	NA	Gm37846	predicted gene, 37846 [Source:MGI Symbol;Acc:MGI:5611074]	-3.16	0.0054
ENSMUSG00000070570	72961	Slc17a7	solute carrier family 17 (sodium-dependent inorganic phosphate cotransporter), member 7 [Source:MGI Symbol;Acc:MGI:1920211]	-3.28	0.0054
ENSMUSG00000115729	NA	Gm48957	predicted gene, 48957 [Source:MGI Symbol;Acc:MGI:6118287]	-4.39	0.00547
ENSMUSG00000021337	214189	Scgn	secretagogin, EF-hand calcium binding protein [Source:MGI Symbol;Acc:MGI:2384873]	-2.48	0.00548
ENSMUSG00000109031	NA	Gm45201	predicted gene 45201 [Source:MGI Symbol;Acc:MGI:5753777]	-3.19	0.00555
ENSMUSG00000091805	627805	Vmn2r108	vomeronasal 2, receptor 108 [Source:MGI Symbol;Acc:MGI:3643822]	-3.96	0.00555
ENSMUSG00000062518	100503584	Zfp534	zinc finger protein 534 [Source:MGI Symbol;Acc:MGI:3650650]	-3.6	0.00555
ENSMUSG00000085317	NA	Gssos2	glutathione synthase, opposite strand 2 [Source:MGI Symbol;Acc:MGI:3702171]	-3.4	0.00556
ENSMUSG00000070815	171261	Vmn1r87	vomeronasal 1 receptor 87 [Source:MGI Symbol;Acc:MGI:2159698]	-3.12	0.00561
ENSMUSG00000101982	NA	Gm28990	predicted gene 28990 [Source:MGI Symbol;Acc:MGI:5579696]	-3.31	0.00562
ENSMUSG00000108467	NA	Gm45211	predicted gene 45211 [Source:MGI Symbol;Acc:MGI:5753787]	-2.96	0.00564
ENSMUSG00000094002	NA	Gm9866	predicted gene 9866 [Source:MGI Symbol;Acc:MGI:3643118]	-2.8	0.00564
ENSMUSG00000094488	259010	Olfr393	olfactory receptor 393 [Source:MGI Symbol;Acc:MGI:3030227]	-3.57	0.00564
ENSMUSG00000092536	NA	Gm20501	predicted gene 20501 [Source:MGI Symbol;Acc:MGI:5141966]	-4.05	0.00566
ENSMUSG00000038756	237930	Ttll6	tubulin tyrosine ligase-like family, member 6 [Source:MGI Symbol;Acc:MGI:2683461]	-3.9	0.00569
ENSMUSG00000091879	384221	Vmn2r17	vomeronasal 2, receptor 17 [Source:MGI Symbol;Acc:MGI:3647193]	-3.34	0.00572
ENSMUSG00000091259	224582	Vmn2r110	vomeronasal 2, receptor 110 [Source:MGI Symbol;Acc:MGI:3644602]	-4.18	0.00581
ENSMUSG00000092111	434701	Vmn2r113	vomeronasal 2, receptor 113 [Source:MGI Symbol;Acc:MGI:3648972]	-2.75	0.00585
ENSMUSG00000104816	NA	Gm43473	predicted gene 43473 [Source:MGI Symbol;Acc:MGI:5663610]	-3	0.006
ENSMUSG00000073974	258750	Olfr551	olfactory receptor 551 [Source:MGI Symbol;Acc:MGI:3030385]	-3.03	0.00616
ENSMUSG00000069925	NA	4932416K20Rik	RIKEN cDNA 4932416K20 gene [Source:MGI Symbol;Acc:MGI:3045271]	-2.2	0.0062
ENSMUSG00000115190	NA	Gm49542	predicted gene, 49542 [Source:MGI Symbol;Acc:MGI:6155246]	-4.26	0.0062
ENSMUSG00000107310	NA	Gm7452	predicted pseudogene 7452 [Source:MGI Symbol;Acc:MGI:3645151]	-3.33	0.00624
ENSMUSG00000103292	NA	Gm35048	predicted gene, 35048 [Source:MGI Symbol;Acc:MGI:5594207]	-2.99	0.00631
ENSMUSG00000039037	26938	St6galnac5	ST6 (alpha-N-acetyl-neuraminyl-2,3-beta-galactosyl-1,3)-N-acetylgalactosaminide alpha-2,6-sialyltransferase 5 [Source:MGI Symbol;Acc:MGI:1349471]	-1.29	0.00633
ENSMUSG00000117990	NA	Gm32027	predicted gene, 32027 [Source:MGI Symbol;Acc:MGI:5591186]	-3.33	0.00635
ENSMUSG00000097085	NA	Gm26634	predicted gene, 26634 [Source:MGI Symbol;Acc:MGI:5477128]	-3.1	0.00638
ENSMUSG00000116283	NA	Gm49412	predicted gene, 49412 [Source:MGI Symbol;Acc:MGI:6155039]	-3.44	0.00638
ENSMUSG00000058270	18323	Olfr25	olfactory receptor 25 [Source:MGI Symbol;Acc:MGI:109310]	-3.99	0.00638
ENSMUSG00000117068	NA	Vmn1r-ps140	vomeronasal 1 receptor, pseudogene 140 [Source:MGI Symbol;Acc:MGI:3852480]	-4.38	0.00638
ENSMUSG00000046678	258283	Olfr981	olfactory receptor 981 [Source:MGI Symbol;Acc:MGI:3030815]	-3.63	0.0064
ENSMUSG00000038071	18169	Npy6r	neuropeptide Y receptor Y6 [Source:MGI Symbol;Acc:MGI:1098590]	-3.39	0.00644
ENSMUSG00000095187	258461	Olfr1381	olfactory receptor 1381 [Source:MGI Symbol;Acc:MGI:3031215]	-3.03	0.00646
ENSMUSG00000087382	NA	Ctcflos	CCCTC-binding factor (zinc finger protein)-like, opposite strand [Source:MGI Symbol;Acc:MGI:1921411]	-1.3	0.00651
ENSMUSG00000110597	NA	Gm8798	predicted gene 8798 [Source:MGI Symbol;Acc:MGI:3646429]	-3.47	0.00653
ENSMUSG00000073111	258292	Olfr446	olfactory receptor 446 [Source:MGI Symbol;Acc:MGI:3030280]	-3.38	0.00655
ENSMUSG00000004415	140709	Col26a1	collagen, type XXVI, alpha 1 [Source:MGI Symbol;Acc:MGI:2155345]	-2.76	0.00656
ENSMUSG00000105700	NA	Gm42772	predicted gene 42772 [Source:MGI Symbol;Acc:MGI:5662909]	-3.75	0.00656
ENSMUSG00000089749	NA	Gm11357	predicted gene 11357 [Source:MGI Symbol;Acc:MGI:3713473]	-3.58	0.00661
ENSMUSG00000027971	64580	Ndst4	N-deacetylase/N-sulfotransferase (heparin glucosaminyl) 4 [Source:MGI Symbol;Acc:MGI:1932545]	-2.99	0.0067
ENSMUSG00000045174	211383	Amer3	APC membrane recruitment 3 [Source:MGI Symbol;Acc:MGI:3026939]	-2.9	0.00672
ENSMUSG00000075046	74399	Duxf3	double homeobox family member 3 [Source:MGI Symbol;Acc:MGI:1921649]	-1.8	0.00672
ENSMUSG00000102261	NA	Gm18864	predicted gene, 18864 [Source:MGI Symbol;Acc:MGI:5011049]	-2.83	0.00672
ENSMUSG00000102481	NA	Gm37925	predicted gene, 37925 [Source:MGI Symbol;Acc:MGI:5611153]	-3.15	0.00674
ENSMUSG00000093385	NA	A330044P14Rik	RIKEN cDNA A330044P14 gene [Source:MGI Symbol;Acc:MGI:2441792]	-3.41	0.00676
ENSMUSG00000023949	21645	Tcte1	t-complex-associated testis expressed 1 [Source:MGI Symbol;Acc:MGI:98640]	-3.31	0.00676
ENSMUSG00000091013	625823	Vmn1r1	vomeronasal 1 receptor 1 [Source:MGI Symbol;Acc:MGI:3647849]	-3.77	0.00676
ENSMUSG00000022225	17228	Cma1	chymase 1, mast cell [Source:MGI Symbol;Acc:MGI:96941]	-1.59	0.00677
ENSMUSG00000111824	NA	Gm47102	predicted gene, 47102 [Source:MGI Symbol;Acc:MGI:6095838]	-3.85	0.00677
ENSMUSG00000095248	404318	Olfr681	olfactory receptor 681 [Source:MGI Symbol;Acc:MGI:3030515]	-3.62	0.00677
ENSMUSG00000033774	226304	Npbwr1	neuropeptides B/W receptor 1 [Source:MGI Symbol;Acc:MGI:891989]	-3.16	0.00681
ENSMUSG00000022759	74685	Lrrc74b	leucine rich repeat containing 74B [Source:MGI Symbol;Acc:MGI:1921935]	-3.36	0.00685
ENSMUSG00000070702	12990	Csn1s1	casein alpha s1 [Source:MGI Symbol;Acc:MGI:88540]	-3.86	0.00688
ENSMUSG00000070383	259011	Olfr389	olfactory receptor 389 [Source:MGI Symbol;Acc:MGI:3030223]	-3.49	0.00688
ENSMUSG00000095903	258605	Olfr968	olfactory receptor 968 [Source:MGI Symbol;Acc:MGI:3030802]	-3.35	0.00688
ENSMUSG00000093617	NA	4933438K21Rik	RIKEN cDNA 4933438K21 gene [Source:MGI Symbol;Acc:MGI:1918520]	-3.92	0.00691
ENSMUSG00000030935	20216	Acsm3	acyl-CoA synthetase medium-chain family member 3 [Source:MGI Symbol;Acc:MGI:99538]	-1.81	0.00714
ENSMUSG00000024680	14126	Ms4a2	membrane-spanning 4-domains, subfamily A, member 2 [Source:MGI Symbol;Acc:MGI:95495]	-2.83	0.00717
ENSMUSG00000020020	327799	Usp44	ubiquitin specific peptidase 44 [Source:MGI Symbol;Acc:MGI:3045318]	-2.41	0.00717
ENSMUSG00000115441	NA	Gm34759	predicted gene, 34759 [Source:MGI Symbol;Acc:MGI:5593918]	-2.57	0.0073
ENSMUSG00000107573	259069	Olfr1389	olfactory receptor 1389 [Source:MGI Symbol;Acc:MGI:3031223]	-4.13	0.0073
ENSMUSG00000117278	NA	Gm36684	predicted gene, 36684 [Source:MGI Symbol;Acc:MGI:5595843]	-2.37	0.00735
ENSMUSG00000031104	19337	Rab33a	RAB33A, member RAS oncogene family [Source:MGI Symbol;Acc:MGI:109493]	-3.83	0.00739
ENSMUSG00000115697	NA	Vmn1r216	vomeronasal 1 receptor 216 [Source:MGI Symbol;Acc:MGI:2159696]	-2.95	0.00739
ENSMUSG00000103914	NA	Gm38073	predicted gene, 38073 [Source:MGI Symbol;Acc:MGI:5611301]	-2.97	0.0074
ENSMUSG00000103733	NA	Gm6162	predicted gene 6162 [Source:MGI Symbol;Acc:MGI:3647648]	-1.93	0.0074
ENSMUSG00000027875	15360	Hmgcs2	3-hydroxy-3-methylglutaryl-Coenzyme A synthase 2 [Source:MGI Symbol;Acc:MGI:101939]	-1.37	0.0074
ENSMUSG00000094539	258035	Olfr191	olfactory receptor 191 [Source:MGI Symbol;Acc:MGI:3030025]	-3.68	0.0074
ENSMUSG00000107044	NA	Gm43086	predicted gene 43086 [Source:MGI Symbol;Acc:MGI:5663223]	-3.52	0.00745
ENSMUSG00000060424	NA	Pantr1	POU domain, class 3, transcription factor 3 adjacent noncoding transcript 1 [Source:MGI Symbol;Acc:MGI:1913547]	-3.15	0.00745
ENSMUSG00000031489	11556	Adrb3	adrenergic receptor, beta 3 [Source:MGI Symbol;Acc:MGI:87939]	-1.48	0.00752
ENSMUSG00000022388	239591	Ttll8	tubulin tyrosine ligase-like family, member 8 [Source:MGI Symbol;Acc:MGI:1922902]	-3.67	0.00752
ENSMUSG00000087694	NA	A530058N18Rik	RIKEN cDNA A530058N18 gene [Source:MGI Symbol;Acc:MGI:2444858]	-2.84	0.00756
ENSMUSG00000109870	NA	Gm35850	predicted gene, 35850 [Source:MGI Symbol;Acc:MGI:5595009]	-3.05	0.0077
ENSMUSG00000029917	243407	Qrfprl	pyroglutamylated RFamide peptide receptor like [Source:MGI Symbol;Acc:MGI:2441881]	-3.35	0.00773
ENSMUSG00000094918	667693	Gm8765	predicted gene 8765 [Source:MGI Symbol;Acc:MGI:3704126]	-3.49	0.008
ENSMUSG00000091076	638102	Vmn2r115	vomeronasal 2, receptor 115 [Source:MGI Symbol;Acc:MGI:3647235]	-3.46	0.008
ENSMUSG00000071005	24047	Ccl19	chemokine (C-C motif) ligand 19 [Source:MGI Symbol;Acc:MGI:1346316]	-2.5	0.00801
ENSMUSG00000049176	333605	Frmpd4	FERM and PDZ domain containing 4 [Source:MGI Symbol;Acc:MGI:3042378]	-4.05	0.00801
ENSMUSG00000117017	NA	Gm49844	predicted gene, 49844 [Source:MGI Symbol;Acc:MGI:6270514]	-3.45	0.00803
ENSMUSG00000101202	NA	Gm28749	predicted gene 28749 [Source:MGI Symbol;Acc:MGI:5579455]	-2.75	0.00816
ENSMUSG00000105803	NA	Gm43526	predicted gene 43526 [Source:MGI Symbol;Acc:MGI:5663663]	-2.04	0.00833
ENSMUSG00000043301	16522	Kcnj6	potassium inwardly-rectifying channel, subfamily J, member 6 [Source:MGI Symbol;Acc:MGI:104781]	-3.59	0.00833
ENSMUSG00000097283	NA	Gm26686	predicted gene, 26686 [Source:MGI Symbol;Acc:MGI:5477180]	-3.04	0.00836
ENSMUSG00000117982	NA	Gm50170	predicted gene, 50170 [Source:MGI Symbol;Acc:MGI:6302938]	-2.6	0.00836
ENSMUSG00000046932	171259	Vmn1r193	vomeronasal 1 receptor 193 [Source:MGI Symbol;Acc:MGI:2159695]	-2.99	0.00836
ENSMUSG00000078808	81014	Vmn1r58	vomeronasal 1 receptor 58 [Source:MGI Symbol;Acc:MGI:3033473]	-3.58	0.00842
ENSMUSG00000108891	NA	Olfr1291-ps1	olfactory receptor 1291, pseudogene 1 [Source:MGI Symbol;Acc:MGI:3031125]	-3.64	0.00849
ENSMUSG00000049648	258821	Olfr273	olfactory receptor 273 [Source:MGI Symbol;Acc:MGI:3030107]	-2.83	0.00849
ENSMUSG00000025716	667663	Myo3a	myosin IIIA [Source:MGI Symbol;Acc:MGI:2183924]	-3.75	0.00861
ENSMUSG00000087226	NA	Gm14015	predicted gene 14015 [Source:MGI Symbol;Acc:MGI:3649269]	-2.65	0.00874
ENSMUSG00000018339	14778	Gpx3	glutathione peroxidase 3 [Source:MGI Symbol;Acc:MGI:105102]	-1.12	0.00874
ENSMUSG00000117853	100312474	Vmn1r88	vomeronasal 1 receptor, 88 [Source:MGI Symbol;Acc:MGI:3852416]	-2.48	0.00874
ENSMUSG00000085844	NA	Gm11690	predicted gene 11690 [Source:MGI Symbol;Acc:MGI:3652329]	-3.54	0.00876
ENSMUSG00000102607	NA	Gm37265	predicted gene, 37265 [Source:MGI Symbol;Acc:MGI:5610493]	-4.02	0.00891
ENSMUSG00000094898	171255	Vmn1r201	vomeronasal 1 receptor 201 [Source:MGI Symbol;Acc:MGI:2159690]	-3.74	0.00894
ENSMUSG00000091624	435864	Vmn2r9	vomeronasal 2, receptor 9 [Source:MGI Symbol;Acc:MGI:3643093]	-3.5	0.00895
ENSMUSG00000017978	320405	Cadps2	Ca2+-dependent activator protein for secretion 2 [Source:MGI Symbol;Acc:MGI:2443963]	-1.54	0.00898
ENSMUSG00000104157	NA	Gm38101	predicted gene, 38101 [Source:MGI Symbol;Acc:MGI:5611329]	-3.53	0.00898
ENSMUSG00000062209	13869	Erbb4	erb-b2 receptor tyrosine kinase 4 [Source:MGI Symbol;Acc:MGI:104771]	-1.65	0.0091
ENSMUSG00000027574	58237	Nkain4	Na+/K+ transporting ATPase interacting 4 [Source:MGI Symbol;Acc:MGI:1915372]	-3.84	0.00915
ENSMUSG00000112917	NA	Gm47331	predicted gene, 47331 [Source:MGI Symbol;Acc:MGI:6096219]	-2.52	0.00924
ENSMUSG00000064293	269784	Cntn4	contactin 4 [Source:MGI Symbol;Acc:MGI:1095737]	-3.03	0.00933
ENSMUSG00000075199	18352	Olfr52	olfactory receptor 52 [Source:MGI Symbol;Acc:MGI:1333748]	-3.22	0.00936
ENSMUSG00000115092	NA	E130202H07Rik	RIKEN cDNA E130202H07 gene [Source:MGI Symbol;Acc:MGI:2685655]	-3.82	0.00941
ENSMUSG00000118378	NA	Gm50393	predicted gene, 50393 [Source:MGI Symbol;Acc:MGI:6303297]	-2.81	0.00941
ENSMUSG00000118133	NA	Gm6978	predicted gene 6978 [Source:MGI Symbol;Acc:MGI:3647254]	-2.89	0.00941
ENSMUSG00000051190	258305	Olfr1356	olfactory receptor 1356 [Source:MGI Symbol;Acc:MGI:3031190]	-3.24	0.00941
ENSMUSG00000027977	83398	Ndst3	N-deacetylase/N-sulfotransferase (heparan glucosaminyl) 3 [Source:MGI Symbol;Acc:MGI:1932544]	-1.96	0.00949
ENSMUSG00000084162	NA	Gm11251	predicted gene 11251 [Source:MGI Symbol;Acc:MGI:3651054]	-2.85	0.00958
ENSMUSG00000115705	171198	Vmn1r28	vomeronasal 1 receptor 28 [Source:MGI Symbol;Acc:MGI:2159461]	-3.34	0.00958
ENSMUSG00000085841	NA	Gm4954	predicted gene 4954 [Source:MGI Symbol;Acc:MGI:3648917]	-2.76	0.00961
ENSMUSG00000009628	104271	Tex15	testis expressed gene 15 [Source:MGI Symbol;Acc:MGI:1934816]	-3.1	0.00961
ENSMUSG00000105946	NA	Gm43776	predicted gene 43776 [Source:MGI Symbol;Acc:MGI:5663913]	-2.31	0.00967
ENSMUSG00000107167	102637973	Gm34653	predicted gene, 34653 [Source:MGI Symbol;Acc:MGI:5593812]	-3.66	0.00969
ENSMUSG00000046828	403183	Mettl21e	methyltransferase like 21E [Source:MGI Symbol;Acc:MGI:2685837]	-2.95	0.00969
ENSMUSG00000105926	NA	Gm43386	predicted gene 43386 [Source:MGI Symbol;Acc:MGI:5663523]	-2.93	0.00972
ENSMUSG00000033200	26945	Tpsg1	tryptase gamma 1 [Source:MGI Symbol;Acc:MGI:1349391]	-3.05	0.00975
ENSMUSG00000024256	11516	Adcyap1	adenylate cyclase activating polypeptide 1 [Source:MGI Symbol;Acc:MGI:105094]	-2.94	0.00988
ENSMUSG00000070332	432613	Trim80	tripartite motif-containing 80 [Source:MGI Symbol;Acc:MGI:3588186]	-2.85	0.00988
ENSMUSG00000097393	NA	D030068K23Rik	RIKEN cDNA D030068K23 gene [Source:MGI Symbol;Acc:MGI:3037424]	-3.49	0.00993
ENSMUSG00000075073	258985	Olfr1256	olfactory receptor 1256 [Source:MGI Symbol;Acc:MGI:3031090]	-3.42	0.00993
ENSMUSG00000096497	258069	Olfr787	olfactory receptor 787 [Source:MGI Symbol;Acc:MGI:3030621]	-3.36	0.00993
ENSMUSG00000075204	257950	Olfr1039	olfactory receptor 1039 [Source:MGI Symbol;Acc:MGI:3030873]	-3.5	0.01
ENSMUSG00000113352	NA	Gm34639	predicted gene, 34639 [Source:MGI Symbol;Acc:MGI:5593798]	-2.56	0.0102
ENSMUSG00000106018	NA	Gm43527	predicted gene 43527 [Source:MGI Symbol;Acc:MGI:5663664]	-2.73	0.0102
ENSMUSG00000112084	NA	Gm10773	predicted gene 10773 [Source:MGI Symbol;Acc:MGI:3641797]	-1.13	0.0103
ENSMUSG00000116557	NA	4933432I09Rik	RIKEN cDNA 4933432I09 gene [Source:MGI Symbol;Acc:MGI:1914029]	-3.01	0.0104
ENSMUSG00000000157	16415	Itgb2l	integrin beta 2-like [Source:MGI Symbol;Acc:MGI:1277979]	-3.86	0.0104
ENSMUSG00000075093	258446	Olfr1231	olfactory receptor 1231 [Source:MGI Symbol;Acc:MGI:3031065]	-3.61	0.0104
ENSMUSG00000024757	207151	Slc22a19	solute carrier family 22 (organic anion transporter), member 19 [Source:MGI Symbol;Acc:MGI:2442751]	-3.57	0.0104
ENSMUSG00000091670	627743	Vmn2r105	vomeronasal 2, receptor 105 [Source:MGI Symbol;Acc:MGI:3646973]	-2.66	0.0104
ENSMUSG00000082931	NA	Gm13586	predicted gene 13586 [Source:MGI Symbol;Acc:MGI:3649994]	-3.5	0.0105
ENSMUSG00000110131	NA	Gm18066	predicted gene, 18066 [Source:MGI Symbol;Acc:MGI:5010251]	-3.54	0.0105
ENSMUSG00000039783	98256	Kmo	kynurenine 3-monooxygenase (kynurenine 3-hydroxylase) [Source:MGI Symbol;Acc:MGI:2138151]	-1.82	0.0105
ENSMUSG00000035202	102436	Lars2	leucyl-tRNA synthetase, mitochondrial [Source:MGI Symbol;Acc:MGI:2142973]	-1.09	0.0106
ENSMUSG00000086800	NA	4930556L07Rik	RIKEN cDNA 4930556L07 gene [Source:MGI Symbol;Acc:MGI:1922533]	-2.91	0.0107
ENSMUSG00000052504	13837	Epha3	Eph receptor A3 [Source:MGI Symbol;Acc:MGI:99612]	-1.47	0.0107
ENSMUSG00000105894	NA	Gm42710	predicted gene 42710 [Source:MGI Symbol;Acc:MGI:5662847]	-1.76	0.0107
ENSMUSG00000109013	NA	Gm44723	predicted gene 44723 [Source:MGI Symbol;Acc:MGI:5753299]	-3.35	0.0107
ENSMUSG00000022076	93688	Klhl1	kelch-like 1 [Source:MGI Symbol;Acc:MGI:2136335]	-3.31	0.0107
ENSMUSG00000061387	258098	Olfr1490	olfactory receptor 1490 [Source:MGI Symbol;Acc:MGI:3031324]	-3.37	0.0107
ENSMUSG00000062649	18343	Olfr44	olfactory receptor 44 [Source:MGI Symbol;Acc:MGI:1333829]	-3.65	0.0107
ENSMUSG00000066750	258883	Olfr876	olfactory receptor 876 [Source:MGI Symbol;Acc:MGI:3030710]	-2.8	0.0107
ENSMUSG00000067951	171229	Vmn1r227	vomeronasal 1 receptor 227 [Source:MGI Symbol;Acc:MGI:2159627]	-3.56	0.0107
ENSMUSG00000117449	NA	Gm6643	predicted gene 6643 [Source:MGI Symbol;Acc:MGI:3648552]	-3.04	0.0108
ENSMUSG00000117800	NA	1700122C19Rik	RIKEN cDNA 1700122C19 gene [Source:MGI Symbol;Acc:MGI:1925890]	-2.66	0.0109
ENSMUSG00000008489	15569	Elavl2	ELAV like RNA binding protein 1 [Source:MGI Symbol;Acc:MGI:1100887]	-2.59	0.0109
ENSMUSG00000031497	24099	Tnfsf13b	tumor necrosis factor (ligand) superfamily, member 13b [Source:MGI Symbol;Acc:MGI:1344376]	-1.01	0.0109
ENSMUSG00000108784	NA	4930517G19Rik	RIKEN cDNA 4930517G19 gene [Source:MGI Symbol;Acc:MGI:1921977]	-1.39	0.011
ENSMUSG00000108356	NA	9130221F21Rik	RIKEN cDNA 9130221F21 gene [Source:MGI Symbol;Acc:MGI:4840488]	-3.45	0.011
ENSMUSG00000087246	NA	Gm13346	predicted gene 13346 [Source:MGI Symbol;Acc:MGI:3649698]	-3.14	0.011
ENSMUSG00000113415	NA	Gm3234	predicted gene 3234 [Source:MGI Symbol;Acc:MGI:3781412]	-3.29	0.011
ENSMUSG00000109095	NA	Gm44799	predicted gene 44799 [Source:MGI Symbol;Acc:MGI:5753375]	-3.64	0.011
ENSMUSG00000105540	NA	Gm7988	predicted gene 7988 [Source:MGI Symbol;Acc:MGI:3649096]	-3.33	0.011
ENSMUSG00000059112	258790	Olfr1263	olfactory receptor 1263 [Source:MGI Symbol;Acc:MGI:3031097]	-2.45	0.011
ENSMUSG00000081068	NA	Gm12804	predicted gene 12804 [Source:MGI Symbol;Acc:MGI:3651639]	-3.32	0.0111
ENSMUSG00000080709	NA	Gm14324	predicted gene 14324 [Source:MGI Symbol;Acc:MGI:3652186]	-2.58	0.0111
ENSMUSG00000110660	NA	Gm5362	predicted gene 5362 [Source:MGI Symbol;Acc:MGI:3646009]	-3.15	0.0111
ENSMUSG00000075166	258763	Olfr1104	olfactory receptor 1104 [Source:MGI Symbol;Acc:MGI:3030938]	-2.77	0.0111
ENSMUSG00000049011	258275	Olfr729	olfactory receptor 729 [Source:MGI Symbol;Acc:MGI:3030563]	-3.3	0.0111
ENSMUSG00000086708	NA	Gm15577	predicted gene 15577 [Source:MGI Symbol;Acc:MGI:3783025]	-1.8	0.0112
ENSMUSG00000116949	NA	Gm7177	predicted gene 7177 [Source:MGI Symbol;Acc:MGI:3647987]	-3.26	0.0112
ENSMUSG00000108662	NA	Olfr188-ps1	olfactory receptor 188, pseudogene 1 [Source:MGI Symbol;Acc:MGI:3030022]	-4.02	0.0112
ENSMUSG00000050134	258713	Olfr430	olfactory receptor 430 [Source:MGI Symbol;Acc:MGI:3030264]	-3	0.0112
ENSMUSG00000058513	258282	Olfr801	olfactory receptor 801 [Source:MGI Symbol;Acc:MGI:3030635]	-3.07	0.0112
ENSMUSG00000059303	258557	Olfr836	olfactory receptor 836 [Source:MGI Symbol;Acc:MGI:3030670]	-3.21	0.0113
ENSMUSG00000029482	78894	Aacs	acetoacetyl-CoA synthetase [Source:MGI Symbol;Acc:MGI:1926144]	-1.03	0.0114
ENSMUSG00000043460	207393	Elfn2	leucine rich repeat and fibronectin type III, extracellular 2 [Source:MGI Symbol;Acc:MGI:3608416]	-3.12	0.0114
ENSMUSG00000111563	NA	Gm47485	predicted gene, 47485 [Source:MGI Symbol;Acc:MGI:6096462]	-3.21	0.0114
ENSMUSG00000114994	NA	Gm49097	predicted gene, 49097 [Source:MGI Symbol;Acc:MGI:6118490]	-2.67	0.0114
ENSMUSG00000075167	258584	Olfr1101	olfactory receptor 1101 [Source:MGI Symbol;Acc:MGI:3030935]	-3.21	0.0115
ENSMUSG00000103255	353236	Pcdhac1	protocadherin alpha subfamily C, 1 [Source:MGI Symbol;Acc:MGI:1891442]	-3.73	0.0115
ENSMUSG00000032487	19225	Ptgs2	prostaglandin-endoperoxide synthase 2 [Source:MGI Symbol;Acc:MGI:97798]	-1.62	0.0115
ENSMUSG00000106989	NA	Gm5989	predicted pseudogene 5989 [Source:MGI Symbol;Acc:MGI:3643846]	-3.43	0.0116
ENSMUSG00000040452	215654	Cdh12	cadherin 12 [Source:MGI Symbol;Acc:MGI:109503]	-3.03	0.0117
ENSMUSG00000109900	NA	Gm18638	predicted gene, 18638 [Source:MGI Symbol;Acc:MGI:5010823]	-3.51	0.0117
ENSMUSG00000056738	NA	A730036I17Rik	RIKEN cDNA A730036I17 gene [Source:MGI Symbol;Acc:MGI:3041182]	-3.5	0.0118
ENSMUSG00000086555	NA	Gm13446	predicted gene 13446 [Source:MGI Symbol;Acc:MGI:3649869]	-2.63	0.0118
ENSMUSG00000106411	NA	Gm42445	predicted gene 42445 [Source:MGI Symbol;Acc:MGI:5662582]	-3.53	0.0118
ENSMUSG00000078531	NA	Gm831	predicted gene 831 [Source:MGI Symbol;Acc:MGI:2685677]	-3.57	0.0118
ENSMUSG00000036834	269437	Plch1	phospholipase C, eta 1 [Source:MGI Symbol;Acc:MGI:2683547]	-3.02	0.0118
ENSMUSG00000072423	73902	Psmb11	proteasome (prosome, macropain) subunit, beta type, 11 [Source:MGI Symbol;Acc:MGI:1921152]	-2.98	0.0118
ENSMUSG00000102423	NA	Gm37465	predicted gene, 37465 [Source:MGI Symbol;Acc:MGI:5610693]	-1.1	0.012
ENSMUSG00000104888	NA	1500005C15Rik	RIKEN cDNA 1500005C15 gene [Source:MGI Symbol;Acc:MGI:1919269]	-1.58	0.0122
ENSMUSG00000117048	NA	Gm41584	predicted gene, 41584 [Source:MGI Symbol;Acc:MGI:5624469]	-3.82	0.0122
ENSMUSG00000114947	NA	Gm18577	predicted gene, 18577 [Source:MGI Symbol;Acc:MGI:5010762]	-3.05	0.0123
ENSMUSG00000106010	NA	Gm42616	predicted gene 42616 [Source:MGI Symbol;Acc:MGI:5662753]	-3.21	0.0123
ENSMUSG00000116872	NA	Gm6815	predicted gene 6815 [Source:MGI Symbol;Acc:MGI:3648348]	-3.27	0.0123
ENSMUSG00000089789	107605	Rdh1	retinol dehydrogenase 1 (all trans) [Source:MGI Symbol;Acc:MGI:1195275]	-3.8	0.0123
ENSMUSG00000095932	24112	Vmn1r49	vomeronasal 1, receptor 49 [Source:MGI Symbol;Acc:MGI:1344384]	-2.56	0.0123
ENSMUSG00000117051	NA	Gm10512	predicted gene 10512 [Source:MGI Symbol;Acc:MGI:3642173]	-2.6	0.0124
ENSMUSG00000103786	NA	Gm37525	predicted gene, 37525 [Source:MGI Symbol;Acc:MGI:5610753]	-3.08	0.0124
ENSMUSG00000101480	258902	Olfr1220	olfactory receptor 1220 [Source:MGI Symbol;Acc:MGI:3031054]	-3.63	0.0124
ENSMUSG00000029322	231507	Plac8	placenta-specific 8 [Source:MGI Symbol;Acc:MGI:2445289]	-1.51	0.0125
ENSMUSG00000030909	72074	Anks4b	ankyrin repeat and sterile alpha motif domain containing 4B [Source:MGI Symbol;Acc:MGI:1919324]	-4.01	0.0126
ENSMUSG00000101179	NA	Gm29455	predicted gene 29455 [Source:MGI Symbol;Acc:MGI:5580161]	-2.93	0.0126
ENSMUSG00000062638	100038862	Btnl1	butyrophilin-like 1 [Source:MGI Symbol;Acc:MGI:1932027]	-3.43	0.0127
ENSMUSG00000114832	NA	Gm21388	predicted gene, 21388 [Source:MGI Symbol;Acc:MGI:5434743]	-3.01	0.0127
ENSMUSG00000105663	NA	Gm43606	predicted gene 43606 [Source:MGI Symbol;Acc:MGI:5663743]	-2.99	0.0127
ENSMUSG00000054141	18322	Olfr24	olfactory receptor 24 [Source:MGI Symbol;Acc:MGI:109311]	-3.83	0.0127
ENSMUSG00000058186	100041379	Zfp980	zinc finger protein 980 [Source:MGI Symbol;Acc:MGI:3712454]	-3.78	0.0127
ENSMUSG00000104586	NA	4921539H07Rik	RIKEN cDNA 4921539H07 gene [Source:MGI Symbol;Acc:MGI:1925506]	-2.58	0.0128
ENSMUSG00000105909	NA	Gm43189	predicted gene 43189 [Source:MGI Symbol;Acc:MGI:5663326]	-2.66	0.0129
ENSMUSG00000040601	243880	Nlrp4a	NLR family, pyrin domain containing 4A [Source:MGI Symbol;Acc:MGI:2443697]	-3.42	0.0129
ENSMUSG00000046999	68725	1110032F04Rik	RIKEN cDNA 1110032F04 gene [Source:MGI Symbol;Acc:MGI:1915975]	-3.39	0.013
ENSMUSG00000118317	NA	Gm30641	predicted gene, 30641 [Source:MGI Symbol;Acc:MGI:5589800]	-3.25	0.013
ENSMUSG00000103825	NA	Gm38178	predicted gene, 38178 [Source:MGI Symbol;Acc:MGI:5611406]	-3.04	0.013
ENSMUSG00000043226	258565	Olfr1009	olfactory receptor 1009 [Source:MGI Symbol;Acc:MGI:3030843]	-3.27	0.013
ENSMUSG00000031098	55925	Syt8	synaptotagmin VIII [Source:MGI Symbol;Acc:MGI:1859867]	-3.22	0.013
ENSMUSG00000096735	100042437	Vmn1r79	vomeronasal 1 receptor 79 [Source:MGI Symbol;Acc:MGI:3704282]	-2.47	0.013
ENSMUSG00000110989	NA	Gm7444	predicted gene 7444 [Source:MGI Symbol;Acc:MGI:3644944]	-3.49	0.0132
ENSMUSG00000002266	22776	Zim1	zinc finger, imprinted 1 [Source:MGI Symbol;Acc:MGI:1341879]	-1.07	0.0132
ENSMUSG00000087470	NA	A630031M04Rik	RIKEN cDNA A630031M04 gene [Source:MGI Symbol;Acc:MGI:2444470]	-3.46	0.0133
ENSMUSG00000059910	258340	Olfr1265	olfactory receptor 1265 [Source:MGI Symbol;Acc:MGI:3031099]	-2.53	0.0133
ENSMUSG00000092073	NA	Gm6205	predicted gene 6205 [Source:MGI Symbol;Acc:MGI:3779572]	-4.5	0.0134
ENSMUSG00000006720	193452	Zfp184	zinc finger protein 184 (Kruppel-like) [Source:MGI Symbol;Acc:MGI:1922244]	-2.67	0.0134
ENSMUSG00000090891	52372	D6Ertd527e	DNA segment, Chr 6, ERATO Doi 527, expressed [Source:MGI Symbol;Acc:MGI:1261919]	-3.28	0.0135
ENSMUSG00000020871	13394	Dlx4	distal-less homeobox 4 [Source:MGI Symbol;Acc:MGI:94904]	-3.31	0.0135
ENSMUSG00000113216	NA	Gm40841	predicted gene, 40841 [Source:MGI Symbol;Acc:MGI:5623726]	-3.36	0.0135
ENSMUSG00000028176	242274	Lrrc7	leucine rich repeat containing 7 [Source:MGI Symbol;Acc:MGI:2676665]	-3.3	0.0135
ENSMUSG00000118318	209824	Vmn1r183	vomeronasal 1 receptor 183 [Source:MGI Symbol;Acc:MGI:3033484]	-2.69	0.0135
ENSMUSG00000110866	NA	Gm48362	predicted gene, 48362 [Source:MGI Symbol;Acc:MGI:6097831]	-2.2	0.0137
ENSMUSG00000020679	21410	Hnf1b	HNF1 homeobox B [Source:MGI Symbol;Acc:MGI:98505]	-3.15	0.0137
ENSMUSG00000062342	20710	Serpinb9e	serine (or cysteine) peptidase inhibitor, clade B, member 9e [Source:MGI Symbol;Acc:MGI:894672]	-2.89	0.0137
ENSMUSG00000068232	113848	Vmn1r42	vomeronasal 1 receptor 42 [Source:MGI Symbol;Acc:MGI:2148511]	-2.9	0.0137
ENSMUSG00000097910	NA	5033428I22Rik	RIKEN cDNA 5033428I22 gene [Source:MGI Symbol;Acc:MGI:1923246]	-2.07	0.0138
ENSMUSG00000026100	17700	Mstn	myostatin [Source:MGI Symbol;Acc:MGI:95691]	-6.09	0.0138
ENSMUSG00000054477	140492	Kcnn2	potassium intermediate/small conductance calcium-activated channel, subfamily N, member 2 [Source:MGI Symbol;Acc:MGI:2153182]	-2.97	0.0139
ENSMUSG00000020490	192194	Btnl10	butyrophilin-like 10 [Source:MGI Symbol;Acc:MGI:2182073]	-3.45	0.014
ENSMUSG00000113073	NA	Gm48261	predicted gene, 48261 [Source:MGI Symbol;Acc:MGI:6097679]	-2.42	0.014
ENSMUSG00000085111	67341	Ascl4	achaete-scute family bHLH transcription factor 4 [Source:MGI Symbol;Acc:MGI:1914591]	-3.3	0.0141
ENSMUSG00000113684	NA	Gm48418	predicted gene, 48418 [Source:MGI Symbol;Acc:MGI:6097911]	-2.97	0.0141
ENSMUSG00000066268	259115	Olfr586	olfactory receptor 586 [Source:MGI Symbol;Acc:MGI:3030420]	-3.4	0.0141
ENSMUSG00000078962	NA	4932414J04Rik	RIKEN cDNA 4932414J04 gene [Source:MGI Symbol;Acc:MGI:3605619]	-3.81	0.0142
ENSMUSG00000105476	NA	Gm35439	predicted gene, 35439 [Source:MGI Symbol;Acc:MGI:5594598]	-2.91	0.0142
ENSMUSG00000041468	14738	Gpr12	G-protein coupled receptor 12 [Source:MGI Symbol;Acc:MGI:101909]	-3.79	0.0142
ENSMUSG00000070337	217143	Gpr179	G protein-coupled receptor 179 [Source:MGI Symbol;Acc:MGI:2443409]	-2.84	0.0142
ENSMUSG00000097779	NA	4833407H14Rik	RIKEN cDNA 4833407H14 gene [Source:MGI Symbol;Acc:MGI:1921149]	-4.22	0.0143
ENSMUSG00000096922	NA	Gm17308	predicted gene, 17308 [Source:MGI Symbol;Acc:MGI:4936942]	-1.98	0.0143
ENSMUSG00000067199	14296	Frat1	frequently rearranged in advanced T cell lymphomas [Source:MGI Symbol;Acc:MGI:109450]	-1.22	0.0149
ENSMUSG00000084085	NA	Gm16140	predicted gene 16140 [Source:MGI Symbol;Acc:MGI:3802123]	-4.01	0.0149
ENSMUSG00000090806	670940	Vmn2r70	vomeronasal 2, receptor 70 [Source:MGI Symbol;Acc:MGI:3761314]	-2.63	0.0149
ENSMUSG00000091572	637004	Vmn2r3	vomeronasal 2, receptor 3 [Source:MGI Symbol;Acc:MGI:3643995]	-3.37	0.015
ENSMUSG00000092204	NA	Vmn2r-ps49	vomeronasal 2, receptor, pseudogene 49 [Source:MGI Symbol;Acc:MGI:3757889]	-3.98	0.0151
ENSMUSG00000029219	231290	Slc10a4	solute carrier family 10 (sodium/bile acid cotransporter family), member 4 [Source:MGI Symbol;Acc:MGI:3606480]	-3.28	0.0152
ENSMUSG00000112117	NA	Rmst	rhabdomyosarcoma 2 associated transcript (non-coding RNA) [Source:MGI Symbol;Acc:MGI:1099806]	-2.38	0.0153
ENSMUSG00000062282	NA	Gm10113	predicted gene 10113 [Source:MGI Symbol;Acc:MGI:3642714]	-2.8	0.0154
ENSMUSG00000102329	NA	Gm10851	predicted gene 10851 [Source:MGI Symbol;Acc:MGI:3641824]	-1.09	0.0155
ENSMUSG00000085125	NA	Gm16070	predicted gene 16070 [Source:MGI Symbol;Acc:MGI:3801761]	-1.67	0.0155
ENSMUSG00000036357	245424	Gpr101	G protein-coupled receptor 101 [Source:MGI Symbol;Acc:MGI:2685211]	-3.74	0.0155
ENSMUSG00000051313	258976	Olfr1262	olfactory receptor 1262 [Source:MGI Symbol;Acc:MGI:3031096]	-2.95	0.0155
ENSMUSG00000092080	384220	Vmn2r16	vomeronasal 2, receptor 16 [Source:MGI Symbol;Acc:MGI:3647194]	-3.17	0.0155
ENSMUSG00000021919	12647	Chat	choline acetyltransferase [Source:MGI Symbol;Acc:MGI:88392]	-2.85	0.0156
ENSMUSG00000104411	NA	Gm30340	predicted gene, 30340 [Source:MGI Symbol;Acc:MGI:5589499]	-3.01	0.0156
ENSMUSG00000106448	NA	Gm43486	predicted gene 43486 [Source:MGI Symbol;Acc:MGI:5663623]	-3.14	0.0156
ENSMUSG00000049561	258506	Olfr95	olfactory receptor 95 [Source:MGI Symbol;Acc:MGI:2177478]	-3.06	0.0156
ENSMUSG00000096099	171271	Vmn1r220	vomeronasal 1 receptor 220 [Source:MGI Symbol;Acc:MGI:2159675]	-3.44	0.0156
ENSMUSG00000104211	NA	Gm37985	predicted gene, 37985 [Source:MGI Symbol;Acc:MGI:5611213]	-2.17	0.0158
ENSMUSG00000063887	192167	Nlgn1	neuroligin 1 [Source:MGI Symbol;Acc:MGI:2179435]	-2.31	0.0158
ENSMUSG00000063827	257971	Olfr1382	olfactory receptor 1382 [Source:MGI Symbol;Acc:MGI:3031216]	-3.07	0.0158
ENSMUSG00000056158	72605	Car10	carbonic anhydrase 10 [Source:MGI Symbol;Acc:MGI:1919855]	-2.09	0.0159
ENSMUSG00000036647	233670	Olfr6	olfactory receptor 6 [Source:MGI Symbol;Acc:MGI:104713]	-3.24	0.0159
ENSMUSG00000068806	258338	Olfr1259	olfactory receptor 1259 [Source:MGI Symbol;Acc:MGI:3031093]	-2.57	0.016
ENSMUSG00000055368	20538	Slc6a2	solute carrier family 6 (neurotransmitter transporter, noradrenalin), member 2 [Source:MGI Symbol;Acc:MGI:1270850]	-2.26	0.016
ENSMUSG00000101164	NA	Gm29218	predicted gene 29218 [Source:MGI Symbol;Acc:MGI:5579924]	-2.83	0.0161
ENSMUSG00000117597	NA	Gm50078	predicted gene, 50078 [Source:MGI Symbol;Acc:MGI:6275406]	-2.19	0.0162
ENSMUSG00000011118	208098	Panx3	pannexin 3 [Source:MGI Symbol;Acc:MGI:1918881]	-3.21	0.0163
ENSMUSG00000115020	171256	Vmn1r218	vomeronasal 1 receptor 218 [Source:MGI Symbol;Acc:MGI:2159691]	-2.99	0.0163
ENSMUSG00000118200	NA	Gm31621	predicted gene, 31621 [Source:MGI Symbol;Acc:MGI:5590780]	-2.13	0.0164
ENSMUSG00000103961	NA	Gm36388	predicted gene, 36388 [Source:MGI Symbol;Acc:MGI:5595547]	-3.87	0.0164
ENSMUSG00000108753	NA	Gm45094	predicted gene 45094 [Source:MGI Symbol;Acc:MGI:5753670]	-1.51	0.0164
ENSMUSG00000099138	NA	Gm5746	predicted gene 5746 [Source:MGI Symbol;Acc:MGI:3645350]	-3.07	0.0164
ENSMUSG00000091504	383258	Vmn2r118	vomeronasal 2, receptor 118 [Source:MGI Symbol;Acc:MGI:3761695]	-2.48	0.0164
ENSMUSG00000115658	NA	Gm19829	predicted gene, 19829 [Source:MGI Symbol;Acc:MGI:5012014]	-3.02	0.0165
ENSMUSG00000117093	NA	Gm49949	predicted gene, 49949 [Source:MGI Symbol;Acc:MGI:6270668]	-3.48	0.0167
ENSMUSG00000064307	69358	Lrrc51	leucine rich repeat containing 51 [Source:MGI Symbol;Acc:MGI:1916608]	-1.11	0.0167
ENSMUSG00000115424	NA	D130079A08Rik	RIKEN cDNA D130079A08 gene [Source:MGI Symbol;Acc:MGI:2444500]	-2.28	0.0169
ENSMUSG00000108897	NA	Gm44861	predicted gene 44861 [Source:MGI Symbol;Acc:MGI:5753437]	-2.13	0.0169
ENSMUSG00000100899	258291	Olfr1167	olfactory receptor 1167 [Source:MGI Symbol;Acc:MGI:3031001]	-2.96	0.0169
ENSMUSG00000073967	258358	Olfr557	olfactory receptor 557 [Source:MGI Symbol;Acc:MGI:3030391]	-3.01	0.0169
ENSMUSG00000013353	74054	4931406B18Rik	RIKEN cDNA 4931406B18 gene [Source:MGI Symbol;Acc:MGI:1921304]	-2.46	0.017
ENSMUSG00000075184	NA	F930017D23Rik	RIKEN cDNA F930017D23 gene [Source:MGI Symbol;Acc:MGI:3822538]	-4.04	0.0171
ENSMUSG00000112615	NA	Gm18337	predicted gene, 18337 [Source:MGI Symbol;Acc:MGI:5010522]	-3.95	0.0172
ENSMUSG00000086470	NA	Gm12580	predicted gene 12580 [Source:MGI Symbol;Acc:MGI:3651872]	-3.02	0.0173
ENSMUSG00000091514	NA	Gm17484	predicted gene, 17484 [Source:MGI Symbol;Acc:MGI:4937118]	-1.44	0.0173
ENSMUSG00000108513	NA	Gm30075	predicted gene, 30075 [Source:MGI Symbol;Acc:MGI:5589234]	-2.16	0.0173
ENSMUSG00000105782	NA	Gm42955	predicted gene 42955 [Source:MGI Symbol;Acc:MGI:5663092]	-3.9	0.0173
ENSMUSG00000023350	NA	Phf8-ps	PHD finger protein 8, pseudogene [Source:MGI Symbol;Acc:MGI:1921292]	-3.24	0.0173
ENSMUSG00000090619	637898	Vmn2r60	vomeronasal 2, receptor 60 [Source:MGI Symbol;Acc:MGI:3647050]	-2.96	0.0173
ENSMUSG00000105334	NA	Gm42680	predicted gene 42680 [Source:MGI Symbol;Acc:MGI:5662817]	-3.19	0.0174
ENSMUSG00000042010	100705	Acacb	acetyl-Coenzyme A carboxylase beta [Source:MGI Symbol;Acc:MGI:2140940]	-1.24	0.0177
ENSMUSG00000068259	258380	Olfr461	olfactory receptor 461 [Source:MGI Symbol;Acc:MGI:3030295]	-2.86	0.0177
ENSMUSG00000095984	100043061	Vmn1r256	vomeronasal 1 receptor 256 [Source:MGI Symbol;Acc:MGI:3782378]	-2.95	0.0177
ENSMUSG00000083136	NA	Gm15170	predicted gene 15170 [Source:MGI Symbol;Acc:MGI:3705718]	-2.87	0.0178
ENSMUSG00000092242	NA	Gm20515	predicted gene 20515 [Source:MGI Symbol;Acc:MGI:5141980]	-3.2	0.0178
ENSMUSG00000087604	NA	Cdrt4os1	CMT1A duplicated region transcript 4, opposite strand 1 [Source:MGI Symbol;Acc:MGI:1922134]	-3.38	0.0179
ENSMUSG00000109528	258439	Olfr1309	olfactory receptor 1309 [Source:MGI Symbol;Acc:MGI:3031143]	-3.17	0.0179
ENSMUSG00000034912	320772	Mdga2	MAM domain containing glycosylphosphatidylinositol anchor 2 [Source:MGI Symbol;Acc:MGI:2444706]	-2.22	0.018
ENSMUSG00000044457	NA	Stk-ps2	serine/threonine kinase 2 [Source:MGI Symbol;Acc:MGI:3643324]	-2.93	0.018
ENSMUSG00000024411	11829	Aqp4	aquaporin 4 [Source:MGI Symbol;Acc:MGI:107387]	-4.69	0.0181
ENSMUSG00000007653	14401	Gabrb2	gamma-aminobutyric acid (GABA) A receptor, subunit beta 2 [Source:MGI Symbol;Acc:MGI:95620]	-2.66	0.0181
ENSMUSG00000102747	NA	Gm37602	predicted gene, 37602 [Source:MGI Symbol;Acc:MGI:5610830]	-2.5	0.0181
ENSMUSG00000048070	193003	Pirt	phosphoinositide-interacting regulator of transient receptor potential channels [Source:MGI Symbol;Acc:MGI:2443635]	-4.2	0.0181
ENSMUSG00000055978	14344	Fut2	fucosyltransferase 2 [Source:MGI Symbol;Acc:MGI:109374]	-1.48	0.0182
ENSMUSG00000081649	258020	Olfr213	olfactory receptor 213 [Source:MGI Symbol;Acc:MGI:3030047]	-3.73	0.0182
ENSMUSG00000060024	171249	Vmn1r213	vomeronasal 1 receptor 213 [Source:MGI Symbol;Acc:MGI:2159664]	-2.91	0.0182
ENSMUSG00000093531	NA	Vmn2r-ps117	vomeronasal 2, receptor, pseudogene 117 [Source:MGI Symbol;Acc:MGI:3761535]	-3.68	0.0182
ENSMUSG00000091407	619788	Vmn2r117	vomeronasal 2, receptor 117 [Source:MGI Symbol;Acc:MGI:3648766]	-2.47	0.0182
ENSMUSG00000089697	NA	Gm15947	predicted gene 15947 [Source:MGI Symbol;Acc:MGI:3801748]	-2.8	0.0183
ENSMUSG00000061068	17227	Mcpt4	mast cell protease 4 [Source:MGI Symbol;Acc:MGI:96940]	-1.45	0.0183
ENSMUSG00000034683	75276	Ppp1r1c	protein phosphatase 1, regulatory inhibitor subunit 1C [Source:MGI Symbol;Acc:MGI:1923185]	-2.6	0.0183
ENSMUSG00000090581	667069	Vmn2r6	vomeronasal 2, receptor 6 [Source:MGI Symbol;Acc:MGI:3649068]	-2.7	0.0183
ENSMUSG00000028859	12986	Csf3r	colony stimulating factor 3 receptor (granulocyte) [Source:MGI Symbol;Acc:MGI:1339755]	-1.25	0.0184
ENSMUSG00000110633	NA	Gm32122	predicted gene, 32122 [Source:MGI Symbol;Acc:MGI:5591281]	-3.19	0.0184
ENSMUSG00000108822	NA	Gm44787	predicted gene 44787 [Source:MGI Symbol;Acc:MGI:5753363]	-2.85	0.0184
ENSMUSG00000117815	NA	Gm50166	predicted gene, 50166 [Source:MGI Symbol;Acc:MGI:6302931]	-2.65	0.0185
ENSMUSG00000026697	17926	Myoc	myocilin [Source:MGI Symbol;Acc:MGI:1202864]	-1.74	0.0185
ENSMUSG00000033214	75409	Slitrk5	SLIT and NTRK-like family, member 5 [Source:MGI Symbol;Acc:MGI:2679448]	-2.39	0.0185
ENSMUSG00000110737	NA	4930444F02Rik	RIKEN cDNA 4930444F02 gene [Source:MGI Symbol;Acc:MGI:1921218]	-2.93	0.0186
ENSMUSG00000092031	NA	Gm2108	predicted gene 2108 [Source:MGI Symbol;Acc:MGI:3780276]	-3.17	0.0186
ENSMUSG00000114073	102632152	Gm30302	predicted gene, 30302 [Source:MGI Symbol;Acc:MGI:5589461]	-3.07	0.0186
ENSMUSG00000117721	NA	Gm50221	predicted gene, 50221 [Source:MGI Symbol;Acc:MGI:6303016]	-2.58	0.0186
ENSMUSG00000087071	NA	Trp73os	transformation related protein 73, opposite strand [Source:MGI Symbol;Acc:MGI:3649248]	-2.62	0.0186
ENSMUSG00000008590	57014	Htr3b	5-hydroxytryptamine (serotonin) receptor 3B [Source:MGI Symbol;Acc:MGI:1861899]	-2.51	0.0187
ENSMUSG00000066368	67722	Actl11	actin-like 11 [Source:MGI Symbol;Acc:MGI:1914972]	-2.28	0.019
ENSMUSG00000073962	258248	Olfr576	olfactory receptor 576 [Source:MGI Symbol;Acc:MGI:3030410]	-3.07	0.019
ENSMUSG00000055373	14348	Fut9	fucosyltransferase 9 [Source:MGI Symbol;Acc:MGI:1330859]	-3.29	0.0191
ENSMUSG00000099329	NA	Gm28052	predicted gene, 28052 [Source:MGI Symbol;Acc:MGI:5547788]	-3.1	0.0191
ENSMUSG00000112532	NA	Gm36283	predicted gene, 36283 [Source:MGI Symbol;Acc:MGI:5595442]	-2.17	0.0191
ENSMUSG00000085348	NA	Myhas	myosin heavy chain gene antisense RNA [Source:MGI Symbol;Acc:MGI:3650429]	-4.26	0.0191
ENSMUSG00000096806	258065	Olfr312	olfactory receptor 312 [Source:MGI Symbol;Acc:MGI:3030146]	-3.39	0.0191
ENSMUSG00000052374	11472	Actn2	actinin alpha 2 [Source:MGI Symbol;Acc:MGI:109192]	-5.63	0.0192
ENSMUSG00000101374	NA	Gm28844	predicted gene 28844 [Source:MGI Symbol;Acc:MGI:5579550]	-2.14	0.0193
ENSMUSG00000029212	14400	Gabrb1	gamma-aminobutyric acid (GABA) A receptor, subunit beta 1 [Source:MGI Symbol;Acc:MGI:95619]	-2.17	0.0194
ENSMUSG00000073764	545677	Gm12888	predicted gene 12888 [Source:MGI Symbol;Acc:MGI:3652130]	-2.87	0.0194
ENSMUSG00000069280	100036518	Vmn1r223	vomeronasal 1 receptor 223 [Source:MGI Symbol;Acc:MGI:3649245]	-3.46	0.0194
ENSMUSG00000099732	NA	Gm17752	predicted gene, 17752 [Source:MGI Symbol;Acc:MGI:5009836]	-3.45	0.0196
ENSMUSG00000102396	NA	Gm37574	predicted gene, 37574 [Source:MGI Symbol;Acc:MGI:5610802]	-2.47	0.0196
ENSMUSG00000057447	258898	Olfr1205	olfactory receptor 1205 [Source:MGI Symbol;Acc:MGI:3031039]	-2.86	0.0196
ENSMUSG00000087306	NA	A230004M16Rik	RIKEN cDNA A230004M16 gene [Source:MGI Symbol;Acc:MGI:2445050]	-3	0.02
ENSMUSG00000113011	NA	Gm1995	predicted gene 1995 [Source:MGI Symbol;Acc:MGI:3780165]	-2.85	0.02
ENSMUSG00000105442	NA	Gm42614	predicted gene 42614 [Source:MGI Symbol;Acc:MGI:5662751]	-2.8	0.02
ENSMUSG00000096822	258621	Olfr344	olfactory receptor 344 [Source:MGI Symbol;Acc:MGI:3030178]	-2.79	0.02
ENSMUSG00000039728	104245	Slc6a5	solute carrier family 6 (neurotransmitter transporter, glycine), member 5 [Source:MGI Symbol;Acc:MGI:105090]	-2.92	0.02
ENSMUSG00000026141	12823	Col19a1	collagen, type XIX, alpha 1 [Source:MGI Symbol;Acc:MGI:1095415]	-2.7	0.0201
ENSMUSG00000070501	545384	Ifi214	interferon activated gene 214 [Source:MGI Symbol;Acc:MGI:3584522]	-3.2	0.0202
ENSMUSG00000103071	NA	Gm38110	predicted gene, 38110 [Source:MGI Symbol;Acc:MGI:5611338]	-1.82	0.0204
ENSMUSG00000068959	70227	Zfp619	zinc finger protein 619 [Source:MGI Symbol;Acc:MGI:1917477]	-1.01	0.0204
ENSMUSG00000108077	NA	6330415B21Rik	RIKEN cDNA 6330415B21 gene [Source:MGI Symbol;Acc:MGI:1918003]	-2.88	0.0206
ENSMUSG00000035228	232821	Ccdc106	coiled-coil domain containing 106 [Source:MGI Symbol;Acc:MGI:2385900]	-3.49	0.0206
ENSMUSG00000031725	234564	Ces1f	carboxylesterase 1F [Source:MGI Symbol;Acc:MGI:2142687]	-1.08	0.0206
ENSMUSG00000070459	NA	Olfr290	olfactory receptor 290 [Source:MGI Symbol;Acc:MGI:3030124]	-2.87	0.0206
ENSMUSG00000003452	12121	Bicd1	BICD cargo adaptor 1 [Source:MGI Symbol;Acc:MGI:1101760]	-1.04	0.0207
ENSMUSG00000083706	404328	Olfr1118	olfactory receptor 1118 [Source:MGI Symbol;Acc:MGI:3030952]	-2.9	0.0207
ENSMUSG00000046637	242800	Ttc34	tetratricopeptide repeat domain 34 [Source:MGI Symbol;Acc:MGI:2445205]	-3.03	0.0207
ENSMUSG00000096593	666085	Vmn2r54	vomeronasal 2, receptor 54 [Source:MGI Symbol;Acc:MGI:3704110]	-3.37	0.0207
ENSMUSG00000074224	NA	4932431P20Rik	RIKEN cDNA 4932431P20 gene [Source:MGI Symbol;Acc:MGI:2149781]	-2.56	0.0208
ENSMUSG00000102518	NA	Gm38339	predicted gene, 38339 [Source:MGI Symbol;Acc:MGI:5611567]	-2.91	0.0209
ENSMUSG00000106839	NA	Gm43497	predicted gene 43497 [Source:MGI Symbol;Acc:MGI:5663634]	-2.75	0.021
ENSMUSG00000089922	NA	Gm43517	predicted gene 43517 [Source:MGI Symbol;Acc:MGI:5663654]	-3.22	0.021
ENSMUSG00000094846	258629	Olfr1487	olfactory receptor 1487 [Source:MGI Symbol;Acc:MGI:3031321]	-3.07	0.021
ENSMUSG00000073975	259108	Olfr550	olfactory receptor 550 [Source:MGI Symbol;Acc:MGI:3030384]	-2.52	0.021
ENSMUSG00000105026	NA	Gm18719	predicted gene, 18719 [Source:MGI Symbol;Acc:MGI:5010904]	-3.43	0.0211
ENSMUSG00000087436	NA	Gm16156	predicted gene 16156 [Source:MGI Symbol;Acc:MGI:3801720]	-3.08	0.0214
ENSMUSG00000102465	NA	Gm38198	predicted gene, 38198 [Source:MGI Symbol;Acc:MGI:5611426]	-3.49	0.0214
ENSMUSG00000108146	NA	Gm43889	predicted gene, 43889 [Source:MGI Symbol;Acc:MGI:5690281]	-2.48	0.0214
ENSMUSG00000110147	NA	Gm45324	predicted gene 45324 [Source:MGI Symbol;Acc:MGI:5791160]	-3.57	0.0214
ENSMUSG00000078498	115489950	Zfp988	zinc finger protein 988 [Source:MGI Symbol;Acc:MGI:3651985]	-3.84	0.0215
ENSMUSG00000027485	228801	Bpifb1	BPI fold containing family B, member 1 [Source:MGI Symbol;Acc:MGI:2137431]	-2.92	0.0216
ENSMUSG00000086386	NA	Gm12108	predicted gene 12108 [Source:MGI Symbol;Acc:MGI:3651176]	-3.01	0.0218
ENSMUSG00000096852	380997	Cyp2d12	cytochrome P450, family 2, subfamily d, polypeptide 12 [Source:MGI Symbol;Acc:MGI:88604]	-3.25	0.0219
ENSMUSG00000106047	NA	Gm42942	predicted gene 42942 [Source:MGI Symbol;Acc:MGI:5663079]	-2.11	0.0219
ENSMUSG00000109506	NA	Gm44724	predicted gene 44724 [Source:MGI Symbol;Acc:MGI:5753300]	-2.82	0.0219
ENSMUSG00000050511	18386	Oprd1	opioid receptor, delta 1 [Source:MGI Symbol;Acc:MGI:97438]	-3.66	0.0219
ENSMUSG00000028132	99887	Tlcd4	TLC domain containing 4 [Source:MGI Symbol;Acc:MGI:1923195]	-2.88	0.0219
ENSMUSG00000036602	216285	Alx1	ALX homeobox 1 [Source:MGI Symbol;Acc:MGI:104621]	-2.74	0.022
ENSMUSG00000079491	NA	H2-T10	histocompatibility 2, T region locus 10 [Source:MGI Symbol;Acc:MGI:95942]	-1.24	0.022
ENSMUSG00000022652	17450	Morc1	microrchidia 1 [Source:MGI Symbol;Acc:MGI:1316740]	-2.29	0.022
ENSMUSG00000019785	215890	Clvs2	clavesin 2 [Source:MGI Symbol;Acc:MGI:2443223]	-2.23	0.0221
ENSMUSG00000084262	NA	Olfr588-ps1	olfactory receptor 588, pseudogene 1 [Source:MGI Symbol;Acc:MGI:3030422]	-2.97	0.0221
ENSMUSG00000096982	NA	Redrum	Redrum, erythroid developmental long intergenic non-protein coding transcript [Source:MGI Symbol;Acc:MGI:1924683]	-3.5	0.0221
ENSMUSG00000028011	56720	Tdo2	tryptophan 2,3-dioxygenase [Source:MGI Symbol;Acc:MGI:1928486]	-2	0.0221
ENSMUSG00000107498	NA	Gm44240	predicted gene, 44240 [Source:MGI Symbol;Acc:MGI:5690632]	-2.7	0.0223
ENSMUSG00000109242	NA	A930002H02Rik	RIKEN cDNA A930002H02 gene [Source:MGI Symbol;Acc:MGI:1924466]	-2.49	0.0224
ENSMUSG00000115253	434017	Vmn1r20	vomeronasal 1 receptor 20 [Source:MGI Symbol;Acc:MGI:3644381]	-3.1	0.0224
ENSMUSG00000025900	19888	Rp1	retinitis pigmentosa 1 (human) [Source:MGI Symbol;Acc:MGI:1341105]	-2.57	0.0228
ENSMUSG00000042499	15431	Hoxd11	homeobox D11 [Source:MGI Symbol;Acc:MGI:96203]	-2.86	0.0229
ENSMUSG00000070547	233231	Mrgprb1	MAS-related GPR, member B1 [Source:MGI Symbol;Acc:MGI:3033115]	-1.39	0.023
ENSMUSG00000031179	70696	3830417A13Rik	RIKEN cDNA 3830417A13 gene [Source:MGI Symbol;Acc:MGI:1917946]	-3.22	0.0232
ENSMUSG00000116851	NA	Gm35576	predicted gene, 35576 [Source:MGI Symbol;Acc:MGI:5594735]	-2.6	0.0232
ENSMUSG00000075091	258974	Olfr1233	olfactory receptor 1233 [Source:MGI Symbol;Acc:MGI:3031067]	-3.2	0.0232
ENSMUSG00000058114	258374	Olfr127	olfactory receptor 127 [Source:MGI Symbol;Acc:MGI:2177510]	-3.05	0.0232
ENSMUSG00000110245	NA	Gm20100	predicted gene, 20100 [Source:MGI Symbol;Acc:MGI:5012285]	-1.68	0.0233
ENSMUSG00000089811	NA	Gm16138	predicted gene 16138 [Source:MGI Symbol;Acc:MGI:3801879]	-2.64	0.0237
ENSMUSG00000102227	NA	Gm37302	predicted gene, 37302 [Source:MGI Symbol;Acc:MGI:5610530]	-2.56	0.0238
ENSMUSG00000102718	NA	Gm37761	predicted gene, 37761 [Source:MGI Symbol;Acc:MGI:5610989]	-2.72	0.0238
ENSMUSG00000007908	208982	Hmgcll1	3-hydroxymethyl-3-methylglutaryl-Coenzyme A lyase-like 1 [Source:MGI Symbol;Acc:MGI:2446108]	-2.65	0.0239
ENSMUSG00000028337	107684	Coro2a	coronin, actin binding protein 2A [Source:MGI Symbol;Acc:MGI:1345966]	-1.19	0.024
ENSMUSG00000093867	NA	Gsdmcl2	gasdermin C-like 2 [Source:MGI Symbol;Acc:MGI:1925409]	-2.52	0.024
ENSMUSG00000094379	171258	Vmn1r202	vomeronasal 1 receptor 202 [Source:MGI Symbol;Acc:MGI:2159693]	-3.02	0.024
ENSMUSG00000026976	18510	Pax8	paired box 8 [Source:MGI Symbol;Acc:MGI:97492]	-2.94	0.0241
ENSMUSG00000008153	232370	Clstn3	calsyntenin 3 [Source:MGI Symbol;Acc:MGI:2178323]	-1.7	0.0242
ENSMUSG00000052135	329934	Foxo6	forkhead box O6 [Source:MGI Symbol;Acc:MGI:2676586]	-3.12	0.0242
ENSMUSG00000105018	NA	Gm43546	predicted gene 43546 [Source:MGI Symbol;Acc:MGI:5663683]	-2.43	0.0242
ENSMUSG00000103421	68338	Golt1a	golgi transport 1A [Source:MGI Symbol;Acc:MGI:1915588]	-3.52	0.0242
ENSMUSG00000066652	320202	Lefty2	left-right determination factor 2 [Source:MGI Symbol;Acc:MGI:2443573]	-2.51	0.0242
ENSMUSG00000059134	259165	Olfr814	olfactory receptor 814 [Source:MGI Symbol;Acc:MGI:3030648]	-2.88	0.0243
ENSMUSG00000082513	NA	Gm15374	predicted gene 15374 [Source:MGI Symbol;Acc:MGI:3707463]	-1.89	0.0244
ENSMUSG00000112038	NA	Gm47056	predicted gene, 47056 [Source:MGI Symbol;Acc:MGI:6095765]	-2.17	0.0244
ENSMUSG00000046093	170638	Hpcal4	hippocalcin-like 4 [Source:MGI Symbol;Acc:MGI:2157521]	-3.02	0.0244
ENSMUSG00000054409	239408	Tmem74	transmembrane protein 74 [Source:MGI Symbol;Acc:MGI:2443417]	-2.34	0.0244
ENSMUSG00000047220	434438	Ccdc36	coiled-coil domain containing 36 [Source:MGI Symbol;Acc:MGI:3612242]	-2.68	0.0246
ENSMUSG00000104567	NA	Gm43209	predicted gene 43209 [Source:MGI Symbol;Acc:MGI:5663346]	-2.73	0.0246
ENSMUSG00000066671	546747	Olfr220	olfactory receptor 220 [Source:MGI Symbol;Acc:MGI:3030054]	-3.89	0.0246
ENSMUSG00000108532	NA	Gm32647	predicted gene, 32647 [Source:MGI Symbol;Acc:MGI:5591806]	-2.85	0.0247
ENSMUSG00000110071	NA	Gm45512	predicted gene 45512 [Source:MGI Symbol;Acc:MGI:5791348]	-3.15	0.0248
ENSMUSG00000041991	68723	Hrnr	hornerin [Source:MGI Symbol;Acc:MGI:3046938]	-2.73	0.0248
ENSMUSG00000044912	238266	Syt16	synaptotagmin XVI [Source:MGI Symbol;Acc:MGI:2673872]	-3.12	0.025
ENSMUSG00000097615	NA	Gm2061	predicted gene 2061 [Source:MGI Symbol;Acc:MGI:3780228]	-3.51	0.0251
ENSMUSG00000083049	NA	Gm14822	predicted gene 14822 [Source:MGI Symbol;Acc:MGI:3801968]	-3.36	0.0253
ENSMUSG00000102482	NA	Gm37924	predicted gene, 37924 [Source:MGI Symbol;Acc:MGI:5611152]	-2.59	0.0253
ENSMUSG00000056073	14806	Grik2	glutamate receptor, ionotropic, kainate 2 (beta 2) [Source:MGI Symbol;Acc:MGI:95815]	-1.61	0.0253
ENSMUSG00000058884	NA	Olfr1025-ps1	olfactory receptor 1025, pseudogene 1 [Source:MGI Symbol;Acc:MGI:3030859]	-2.85	0.0253
ENSMUSG00000094921	628185	Vmn2r112	vomeronasal 2, receptor 112 [Source:MGI Symbol;Acc:MGI:3644292]	-3.17	0.0253
ENSMUSG00000066372	100009609	Vmn2r65	vomeronasal 2, receptor 65 [Source:MGI Symbol;Acc:MGI:3642776]	-1.94	0.0253
ENSMUSG00000101532	NA	Zbed4-ps1	zinc finger, BED type containing 4, pseudogene 1 [Source:MGI Symbol;Acc:MGI:3645416]	-3.82	0.0253
ENSMUSG00000100807	NA	Gm29521	predicted gene 29521 [Source:MGI Symbol;Acc:MGI:5580227]	-3.21	0.0255
ENSMUSG00000073947	259084	Olfr615	olfactory receptor 615 [Source:MGI Symbol;Acc:MGI:3030449]	-3.03	0.0255
ENSMUSG00000048215	NA	A630023P12Rik	RIKEN cDNA A630023P12 gene [Source:MGI Symbol;Acc:MGI:2445162]	-2.85	0.0256
ENSMUSG00000096709	NA	Gm7352	predicted gene 7352 [Source:MGI Symbol;Acc:MGI:3643017]	-2.65	0.0256
ENSMUSG00000081595	NA	Gm13036	predicted gene 13036 [Source:MGI Symbol;Acc:MGI:3650250]	-2.49	0.0257
ENSMUSG00000042265	58217	Trem1	triggering receptor expressed on myeloid cells 1 [Source:MGI Symbol;Acc:MGI:1930005]	-3.12	0.0257
ENSMUSG00000036972	22774	Zic4	zinc finger protein of the cerebellum 4 [Source:MGI Symbol;Acc:MGI:107201]	-3.42	0.0258
ENSMUSG00000027524	13616	Edn3	endothelin 3 [Source:MGI Symbol;Acc:MGI:95285]	-2.48	0.0259
ENSMUSG00000096940	NA	Gm4755	predicted gene 4755 [Source:MGI Symbol;Acc:MGI:3779434]	-3.3	0.026
ENSMUSG00000096107	NA	Gm16505	predicted gene 16505 [Source:MGI Symbol;Acc:MGI:3642261]	-3.92	0.0262
ENSMUSG00000027220	80976	Syt13	synaptotagmin XIII [Source:MGI Symbol;Acc:MGI:1933945]	-2.85	0.0262
ENSMUSG00000116962	NA	Gm19000	predicted gene, 19000 [Source:MGI Symbol;Acc:MGI:5011185]	-2.34	0.0263
ENSMUSG00000108119	NA	Gm43891	predicted gene, 43891 [Source:MGI Symbol;Acc:MGI:5690283]	-3.18	0.0263
ENSMUSG00000064294	71724	Aox3	aldehyde oxidase 3 [Source:MGI Symbol;Acc:MGI:1918974]	-1.29	0.0266
ENSMUSG00000079014	628900	Serpina3i	serine (or cysteine) peptidase inhibitor, clade A, member 3I [Source:MGI Symbol;Acc:MGI:2182841]	-3.44	0.0266
ENSMUSG00000103618	NA	Gm37951	predicted gene, 37951 [Source:MGI Symbol;Acc:MGI:5611179]	-2.12	0.0267
ENSMUSG00000022187	NA	Gm5546	predicted gene 5546 [Source:MGI Symbol;Acc:MGI:3648205]	-2.77	0.0267
ENSMUSG00000070374	18359	Olfr59	olfactory receptor 59 [Source:MGI Symbol;Acc:MGI:1333755]	-2.74	0.0267
ENSMUSG00000072487	268816	Mroh5	maestro heat-like repeat family member 5 [Source:MGI Symbol;Acc:MGI:2685474]	-2.96	0.0268
ENSMUSG00000055471	11682	Alk	anaplastic lymphoma kinase [Source:MGI Symbol;Acc:MGI:103305]	-3.66	0.0269
ENSMUSG00000110686	NA	Gm45855	predicted gene 45855 [Source:MGI Symbol;Acc:MGI:5804970]	-2.28	0.0269
ENSMUSG00000056328	17879	Myh1	myosin, heavy polypeptide 1, skeletal muscle, adult [Source:MGI Symbol;Acc:MGI:1339711]	-6.61	0.0271
ENSMUSG00000101918	258893	Olfr1225	olfactory receptor 1225 [Source:MGI Symbol;Acc:MGI:3031059]	-3.09	0.0271
ENSMUSG00000051504	233274	Siglech	sialic acid binding Ig-like lectin H [Source:MGI Symbol;Acc:MGI:2443256]	-1.77	0.0271
ENSMUSG00000091350	627111	Vmn2r92	vomeronasal 2, receptor 92 [Source:MGI Symbol;Acc:MGI:3761352]	-2.29	0.0271
ENSMUSG00000112299	NA	Gm17870	predicted gene, 17870 [Source:MGI Symbol;Acc:MGI:5010055]	-2.67	0.0272
ENSMUSG00000097657	NA	Gm7389	predicted gene 7389 [Source:MGI Symbol;Acc:MGI:3645153]	-2.76	0.0272
ENSMUSG00000063549	404346	Olfr322	olfactory receptor 322 [Source:MGI Symbol;Acc:MGI:3030156]	-2.7	0.0272
ENSMUSG00000096794	258800	Olfr905	olfactory receptor 905 [Source:MGI Symbol;Acc:MGI:3030739]	-3.11	0.0272
ENSMUSG00000039717	76897	Ralyl	RALY RNA binding protein-like [Source:MGI Symbol;Acc:MGI:1924147]	-2.72	0.0272
ENSMUSG00000075063	406186	Olfr142	olfactory receptor 142 [Source:MGI Symbol;Acc:MGI:2177525]	-3.13	0.0273
ENSMUSG00000105265	NA	Sox2ot	SOX2 overlapping transcript (non-protein coding) [Source:MGI Symbol;Acc:MGI:2444112]	-1.76	0.0273
ENSMUSG00000069294	171278	Vmn1r197	vomeronasal 1 receptor 197 [Source:MGI Symbol;Acc:MGI:2159686]	-3.25	0.0274
ENSMUSG00000099596	NA	Zbed4-ps3	zinc finger, BED type containing 4, pseudogene 3 [Source:MGI Symbol;Acc:MGI:5010916]	-2.83	0.0275
ENSMUSG00000117071	NA	Gm9598	predicted gene 9598 [Source:MGI Symbol;Acc:MGI:3780006]	-3.13	0.0277
ENSMUSG00000043314	18329	Olfr30	olfactory receptor 30 [Source:MGI Symbol;Acc:MGI:109305]	-2.93	0.0277
ENSMUSG00000102600	NA	Gm37266	predicted gene, 37266 [Source:MGI Symbol;Acc:MGI:5610494]	-2.95	0.0278
ENSMUSG00000101191	NA	Gm28809	predicted gene 28809 [Source:MGI Symbol;Acc:MGI:5579515]	-3.09	0.028
ENSMUSG00000114818	NA	Gm35164	predicted gene, 35164 [Source:MGI Symbol;Acc:MGI:5594323]	-3.54	0.028
ENSMUSG00000102814	NA	Gm37812	predicted gene, 37812 [Source:MGI Symbol;Acc:MGI:5611040]	-2.99	0.028
ENSMUSG00000108827	258441	Olfr1310	olfactory receptor 1310 [Source:MGI Symbol;Acc:MGI:3031144]	-2.48	0.028
ENSMUSG00000070458	620928	Vmn2r73	vomeronasal 2, receptor 73 [Source:MGI Symbol;Acc:MGI:3646433]	-2.85	0.028
ENSMUSG00000056632	13512	Dsg3	desmoglein 3 [Source:MGI Symbol;Acc:MGI:99499]	-2.82	0.0282
ENSMUSG00000085827	NA	Gm11290	predicted gene 11290 [Source:MGI Symbol;Acc:MGI:3651659]	-2.58	0.0285
ENSMUSG00000086071	NA	Gm12354	predicted gene 12354 [Source:MGI Symbol;Acc:MGI:3649534]	-2.46	0.0286
ENSMUSG00000111517	258786	Olfr1238	olfactory receptor 1238 [Source:MGI Symbol;Acc:MGI:3031072]	-2.34	0.0286
ENSMUSG00000114340	NA	Gm18132	predicted gene, 18132 [Source:MGI Symbol;Acc:MGI:5010317]	-3.12	0.0288
ENSMUSG00000110199	NA	Olfr542-ps1	olfactory receptor 542, pseudogene 1 [Source:MGI Symbol;Acc:MGI:3030376]	-1.75	0.0289
ENSMUSG00000092627	NA	D130058E05Rik	RIKEN cDNA D130058E05 gene [Source:MGI Symbol;Acc:MGI:2444614]	-2.65	0.029
ENSMUSG00000038193	15111	Hand2	heart and neural crest derivatives expressed 2 [Source:MGI Symbol;Acc:MGI:103580]	-3.97	0.029
ENSMUSG00000103325	NA	Gm10531	predicted gene 10531 [Source:MGI Symbol;Acc:MGI:3641983]	-2.73	0.0292
ENSMUSG00000067949	NA	Vmn1r-ps144	vomeronasal 1 receptor, pseudogene 144 [Source:MGI Symbol;Acc:MGI:3649147]	-2.27	0.0292
ENSMUSG00000103161	NA	Gm38148	predicted gene, 38148 [Source:MGI Symbol;Acc:MGI:5611376]	-1.43	0.0293
ENSMUSG00000075105	258815	Olfr1218	olfactory receptor 1218 [Source:MGI Symbol;Acc:MGI:3031052]	-2.55	0.0293
ENSMUSG00000102136	NA	Gm37107	predicted gene, 37107 [Source:MGI Symbol;Acc:MGI:5610335]	-3.12	0.0294
ENSMUSG00000056031	NA	9330154J02Rik	RIKEN cDNA 9330154J02 gene [Source:MGI Symbol;Acc:MGI:3045244]	-2.28	0.0295
ENSMUSG00000087053	NA	Gm15082	predicted gene 15082 [Source:MGI Symbol;Acc:MGI:3705124]	-2.88	0.0295
ENSMUSG00000093628	NA	Gm20616	predicted gene 20616 [Source:MGI Symbol;Acc:MGI:5313063]	-3.7	0.0295
ENSMUSG00000104588	NA	Gm43666	predicted gene 43666 [Source:MGI Symbol;Acc:MGI:5663803]	-2.67	0.0295
ENSMUSG00000037953	333424	A4gnt	alpha-1,4-N-acetylglucosaminyltransferase [Source:MGI Symbol;Acc:MGI:2143261]	-3.01	0.0297
ENSMUSG00000091215	100312987	Pate1	prostate and testis expressed 1 [Source:MGI Symbol;Acc:MGI:4936886]	-2.23	0.0297
ENSMUSG00000038255	18013	Neurod2	neurogenic differentiation 2 [Source:MGI Symbol;Acc:MGI:107755]	-2.72	0.0298
ENSMUSG00000075097	258969	Olfr1226	olfactory receptor 1226 [Source:MGI Symbol;Acc:MGI:3031060]	-3.04	0.0298
ENSMUSG00000101578	171250	Vmn1r206	vomeronasal 1 receptor 206 [Source:MGI Symbol;Acc:MGI:2159665]	-2.48	0.0298
ENSMUSG00000108448	NA	Gm21269	predicted gene, 21269 [Source:MGI Symbol;Acc:MGI:5434624]	-2.46	0.0299
ENSMUSG00000109297	NA	Gm31522	predicted gene, 31522 [Source:MGI Symbol;Acc:MGI:5590681]	-2.85	0.0299
ENSMUSG00000022176	140743	Rem2	rad and gem related GTP binding protein 2 [Source:MGI Symbol;Acc:MGI:2155260]	-3.33	0.0299
ENSMUSG00000047819	403175	Tigd4	tigger transposable element derived 4 [Source:MGI Symbol;Acc:MGI:2685264]	-2.8	0.03
ENSMUSG00000060735	239336	Rxfp3	relaxin family peptide receptor 3 [Source:MGI Symbol;Acc:MGI:2441827]	-2.44	0.0301
ENSMUSG00000059187	320265	Tafa1	TAFA chemokine like family member 1 [Source:MGI Symbol;Acc:MGI:2443695]	-2.11	0.0301
ENSMUSG00000115026	NA	Gm49041	predicted gene, 49041 [Source:MGI Symbol;Acc:MGI:6118414]	-1.68	0.0302
ENSMUSG00000063804	380669	Lin28b	lin-28 homolog B (C. elegans) [Source:MGI Symbol;Acc:MGI:3584032]	-2.66	0.0302
ENSMUSG00000059136	258963	Olfr539	olfactory receptor 539 [Source:MGI Symbol;Acc:MGI:3030373]	-2.11	0.0303
ENSMUSG00000111915	100041351	Gm3285	predicted gene 3285 [Source:MGI Symbol;Acc:MGI:3781463]	-3.01	0.0305
ENSMUSG00000070844	22310	Vmn2r42	vomeronasal 2, receptor 42 [Source:MGI Symbol;Acc:MGI:1316666]	-2.8	0.0305
ENSMUSG00000083387	NA	Gm11860	predicted gene 11860 [Source:MGI Symbol;Acc:MGI:3649715]	-2	0.0306
ENSMUSG00000103385	NA	Gm37752	predicted gene, 37752 [Source:MGI Symbol;Acc:MGI:5610980]	-3.48	0.0306
ENSMUSG00000083520	NA	Gm6418	predicted gene 6418 [Source:MGI Symbol;Acc:MGI:3647565]	-2.52	0.0306
ENSMUSG00000079029	435337	Gm5662	predicted gene 5662 [Source:MGI Symbol;Acc:MGI:3648257]	-2.75	0.0307
ENSMUSG00000109835	258486	Olfr730	olfactory receptor 730 [Source:MGI Symbol;Acc:MGI:3030564]	-2.66	0.0307
ENSMUSG00000030350	381813	Prmt8	protein arginine N-methyltransferase 8 [Source:MGI Symbol;Acc:MGI:3043083]	-2.51	0.0308
ENSMUSG00000044986	22117	Tst	thiosulfate sulfurtransferase, mitochondrial [Source:MGI Symbol;Acc:MGI:98852]	-1.17	0.0308
ENSMUSG00000117148	171224	Vmn1r229	vomeronasal 1 receptor 229 [Source:MGI Symbol;Acc:MGI:2159615]	-2.74	0.0308
ENSMUSG00000092250	NA	Gm20467	predicted gene 20467 [Source:MGI Symbol;Acc:MGI:5141932]	-2.04	0.0309
ENSMUSG00000105801	NA	C430019N01Rik	RIKEN cDNA C430019N01 gene [Source:MGI Symbol;Acc:MGI:3028058]	-1.16	0.031
ENSMUSG00000070817	252909	Vmn1r85	vomeronasal 1 receptor 85 [Source:MGI Symbol;Acc:MGI:2182262]	-2.23	0.031
ENSMUSG00000045812	258601	Olfr984	olfactory receptor 984 [Source:MGI Symbol;Acc:MGI:3030818]	-2.36	0.0311
ENSMUSG00000107092	NA	Gm7993	predicted gene 7993 [Source:MGI Symbol;Acc:MGI:3647399]	-2.98	0.0312
ENSMUSG00000067235	15007	H2-Q10	histocompatibility 2, Q region locus 10 [Source:MGI Symbol;Acc:MGI:95929]	-1.58	0.0312
ENSMUSG00000055088	258941	Olfr354	olfactory receptor 354 [Source:MGI Symbol;Acc:MGI:3030188]	-2.7	0.0312
ENSMUSG00000051509	258756	Olfr414	olfactory receptor 414 [Source:MGI Symbol;Acc:MGI:3030248]	-2.41	0.0312
ENSMUSG00000059003	14811	Grin2a	glutamate receptor, ionotropic, NMDA2A (epsilon 1) [Source:MGI Symbol;Acc:MGI:95820]	-2.31	0.0313
ENSMUSG00000034071	619331	Zfp551	zinc fingr protein 551 [Source:MGI Symbol;Acc:MGI:3588205]	-1.08	0.0314
ENSMUSG00000034584	320051	Exph5	exophilin 5 [Source:MGI Symbol;Acc:MGI:2443248]	-1.45	0.0315
ENSMUSG00000045575	171236	Vmn1r233	vomeronasal 1 receptor 233 [Source:MGI Symbol;Acc:MGI:2159639]	-2.39	0.0315
ENSMUSG00000102625	NA	Gm37672	predicted gene, 37672 [Source:MGI Symbol;Acc:MGI:5610900]	-2.24	0.0316
ENSMUSG00000103187	NA	Gm37087	predicted gene, 37087 [Source:MGI Symbol;Acc:MGI:5610315]	-2.66	0.0317
ENSMUSG00000103656	NA	Gm37205	predicted gene, 37205 [Source:MGI Symbol;Acc:MGI:5610433]	-1.37	0.0317
ENSMUSG00000103753	NA	Gm6934	predicted gene 6934 [Source:MGI Symbol;Acc:MGI:3648115]	-3.21	0.0318
ENSMUSG00000113505	NA	Gm48593	predicted gene, 48593 [Source:MGI Symbol;Acc:MGI:6098166]	-2.91	0.0319
ENSMUSG00000079465	12828	Col4a3	collagen, type IV, alpha 3 [Source:MGI Symbol;Acc:MGI:104688]	-1.11	0.032
ENSMUSG00000028909	19273	Ptpru	protein tyrosine phosphatase, receptor type, U [Source:MGI Symbol;Acc:MGI:1321151]	-1.05	0.032
ENSMUSG00000043308	171241	Vmn1r75	vomeronasal 1 receptor 75 [Source:MGI Symbol;Acc:MGI:2159645]	-2.92	0.0322
ENSMUSG00000035200	108015	Chrnb4	cholinergic receptor, nicotinic, beta polypeptide 4 [Source:MGI Symbol;Acc:MGI:87892]	-2.78	0.0324
ENSMUSG00000071506	109218	Tmem139	transmembrane protein 139 [Source:MGI Symbol;Acc:MGI:1924444]	-2.73	0.0324
ENSMUSG00000110380	NA	Gm45332	predicted gene 45332 [Source:MGI Symbol;Acc:MGI:5791168]	-2.42	0.0326
ENSMUSG00000101177	NA	Gm29586	predicted gene 29586 [Source:MGI Symbol;Acc:MGI:5580292]	-1.96	0.0328
ENSMUSG00000114623	NA	Gm34788	predicted gene, 34788 [Source:MGI Symbol;Acc:MGI:5593947]	-2.12	0.0329
ENSMUSG00000108166	NA	Gm44017	predicted gene, 44017 [Source:MGI Symbol;Acc:MGI:5690409]	-2.16	0.0329
ENSMUSG00000108957	NA	Gm45235	predicted gene 45235 [Source:MGI Symbol;Acc:MGI:5753811]	-1.35	0.0329
ENSMUSG00000111021	18350	Olfr50	olfactory receptor 50 [Source:MGI Symbol;Acc:MGI:1333746]	-2.96	0.0329
ENSMUSG00000048217	217214	Nags	N-acetylglutamate synthase [Source:MGI Symbol;Acc:MGI:2387600]	-3.08	0.0331
ENSMUSG00000105278	NA	Gm42630	predicted gene 42630 [Source:MGI Symbol;Acc:MGI:5662767]	-3.48	0.0335
ENSMUSG00000105011	NA	Gm43210	predicted gene 43210 [Source:MGI Symbol;Acc:MGI:5663347]	-2.74	0.0335
ENSMUSG00000058755	18413	Osm	oncostatin M [Source:MGI Symbol;Acc:MGI:104749]	-2.7	0.0335
ENSMUSG00000095916	632534	Vmn1r191	vomeronasal 1 receptor 191 [Source:MGI Symbol;Acc:MGI:2182258]	-2.78	0.0336
ENSMUSG00000106408	NA	Gm43321	predicted gene 43321 [Source:MGI Symbol;Acc:MGI:5663458]	-3.16	0.0338
ENSMUSG00000115858	NA	4930588J15Rik	RIKEN cDNA 4930588J15 gene [Source:MGI Symbol;Acc:MGI:1914990]	-2.73	0.0342
ENSMUSG00000025909	71096	Sntg1	syntrophin, gamma 1 [Source:MGI Symbol;Acc:MGI:1918346]	-1.42	0.0342
ENSMUSG00000109789	NA	Gm2033	predicted gene 2033 [Source:MGI Symbol;Acc:MGI:3780202]	-2.12	0.0343
ENSMUSG00000030077	12661	Chl1	cell adhesion molecule L1-like [Source:MGI Symbol;Acc:MGI:1098266]	-1.51	0.0348
ENSMUSG00000112920	380709	Spata22	spermatogenesis associated 22 [Source:MGI Symbol;Acc:MGI:2685728]	-2.52	0.0348
ENSMUSG00000096373	100042591	Vmn2r31	vomeronasal 2, receptor 31 [Source:MGI Symbol;Acc:MGI:3757688]	-2.25	0.0349
ENSMUSG00000041380	15560	Htr2c	5-hydroxytryptamine (serotonin) receptor 2C [Source:MGI Symbol;Acc:MGI:96281]	-2.24	0.035
ENSMUSG00000095831	258016	Olfr453	olfactory receptor 453 [Source:MGI Symbol;Acc:MGI:3030287]	-3.04	0.035
ENSMUSG00000115170	171186	Vmn1r38	vomeronasal 1 receptor 38 [Source:MGI Symbol;Acc:MGI:2159445]	-3.49	0.0351
ENSMUSG00000028876	230735	Epha10	Eph receptor A10 [Source:MGI Symbol;Acc:MGI:3586824]	-2.54	0.0353
ENSMUSG00000043605	18310	Olfr13	olfactory receptor 13 [Source:MGI Symbol;Acc:MGI:104812]	-3.14	0.0353
ENSMUSG00000052387	226025	Trpm3	transient receptor potential cation channel, subfamily M, member 3 [Source:MGI Symbol;Acc:MGI:2443101]	-1.24	0.0353
ENSMUSG00000089844	381287	A530032D15Rik	RIKEN cDNA A530032D15Rik gene [Source:MGI Symbol;Acc:MGI:3037746]	-2.03	0.0355
ENSMUSG00000036699	72693	Zcchc12	zinc finger, CCHC domain containing 12 [Source:MGI Symbol;Acc:MGI:1919943]	-2.85	0.0356
ENSMUSG00000033854	72258	Kcnk10	potassium channel, subfamily K, member 10 [Source:MGI Symbol;Acc:MGI:1919508]	-2.44	0.0357
ENSMUSG00000043456	243937	Zfp536	zinc finger protein 536 [Source:MGI Symbol;Acc:MGI:1926102]	-1.5	0.036
ENSMUSG00000087632	NA	Gm6058	predicted gene 6058 [Source:MGI Symbol;Acc:MGI:3648617]	-2.87	0.0362
ENSMUSG00000025754	244071	Agbl1	ATP/GTP binding protein-like 1 [Source:MGI Symbol;Acc:MGI:3646469]	-3.83	0.0366
ENSMUSG00000101295	NA	Gm28180	predicted gene 28180 [Source:MGI Symbol;Acc:MGI:5578886]	-2.44	0.0367
ENSMUSG00000029245	13839	Epha5	Eph receptor A5 [Source:MGI Symbol;Acc:MGI:99654]	-2.07	0.0369
ENSMUSG00000080078	NA	Gm15583	predicted gene 15583 [Source:MGI Symbol;Acc:MGI:3783031]	-4.66	0.0371
ENSMUSG00000026147	12839	Col9a1	collagen, type IX, alpha 1 [Source:MGI Symbol;Acc:MGI:88465]	-2.73	0.0372
ENSMUSG00000090162	NA	Gm6808	predicted gene 6808 [Source:MGI Symbol;Acc:MGI:3645881]	-2.07	0.0372
ENSMUSG00000028226	17389	Mmp16	matrix metallopeptidase 16 [Source:MGI Symbol;Acc:MGI:1276107]	-2.98	0.0372
ENSMUSG00000046643	258880	Olfr218	olfactory receptor 218 [Source:MGI Symbol;Acc:MGI:3030052]	-3.63	0.0372
ENSMUSG00000091652	665150	Vmn1r57	vomeronasal 1 receptor 57 [Source:MGI Symbol;Acc:MGI:3646165]	-2.78	0.0372
ENSMUSG00000090655	224916	Vmn2r120	vomeronasal 2, receptor 120 [Source:MGI Symbol;Acc:MGI:3644483]	-2.33	0.0373
ENSMUSG00000031285	13193	Dcx	doublecortin [Source:MGI Symbol;Acc:MGI:1277171]	-3.46	0.0374
ENSMUSG00000116109	NA	Gm49498	predicted gene, 49498 [Source:MGI Symbol;Acc:MGI:6155181]	-3.79	0.0375
ENSMUSG00000035033	21375	Tbr1	T-box brain gene 1 [Source:MGI Symbol;Acc:MGI:107404]	-2.91	0.0375
ENSMUSG00000097930	NA	C330002G04Rik	RIKEN cDNA C330002G04 gene [Source:MGI Symbol;Acc:MGI:1924860]	-2.78	0.0376
ENSMUSG00000085060	NA	E330016L19Rik	RIKEN cDNA E330016L19 gene [Source:MGI Symbol;Acc:MGI:3041207]	-2.92	0.0376
ENSMUSG00000075249	241516	Fsip2	fibrous sheath-interacting protein 2 [Source:MGI Symbol;Acc:MGI:2664111]	-2.38	0.0376
ENSMUSG00000116810	NA	Gm32624	predicted gene, 32624 [Source:MGI Symbol;Acc:MGI:5591783]	-2.97	0.0376
ENSMUSG00000109385	NA	Gm44518	predicted gene 44518 [Source:MGI Symbol;Acc:MGI:5753094]	-2.65	0.0376
ENSMUSG00000111868	NA	Gm47398	predicted gene, 47398 [Source:MGI Symbol;Acc:MGI:6096325]	-3.4	0.0376
ENSMUSG00000114960	NA	Gm47649	predicted gene, 47649 [Source:MGI Symbol;Acc:MGI:6096731]	-2.18	0.0376
ENSMUSG00000043110	320974	Lrrn4	leucine rich repeat neuronal 4 [Source:MGI Symbol;Acc:MGI:2445154]	-2.33	0.0376
ENSMUSG00000057564	57270	Olfr1508	olfactory receptor 1508 [Source:MGI Symbol;Acc:MGI:3031342]	-3.13	0.0376
ENSMUSG00000086564	630146	Cd101	CD101 antigen [Source:MGI Symbol;Acc:MGI:2685862]	-2.12	0.0377
ENSMUSG00000058441	406218	Panx2	pannexin 2 [Source:MGI Symbol;Acc:MGI:1890615]	-2.6	0.0378
ENSMUSG00000094637	632793	Vmn1r204	vomeronasal 1 receptor 204 [Source:MGI Symbol;Acc:MGI:3651399]	-2.71	0.0378
ENSMUSG00000022144	14573	Gdnf	glial cell line derived neurotrophic factor [Source:MGI Symbol;Acc:MGI:107430]	-2.91	0.0379
ENSMUSG00000091620	435916	Vmn2r23	vomeronasal 2, receptor 23 [Source:MGI Symbol;Acc:MGI:3646826]	-2.44	0.0379
ENSMUSG00000117314	NA	C030013G03Rik	RIKEN cDNA C030013G03 gene [Source:MGI Symbol;Acc:MGI:1924664]	-1.85	0.038
ENSMUSG00000081659	NA	Gm14917	predicted gene 14917 [Source:MGI Symbol;Acc:MGI:3712369]	-2.97	0.038
ENSMUSG00000064994	NA	Gm22422	predicted gene, 22422 [Source:MGI Symbol;Acc:MGI:5452199]	-2.29	0.038
ENSMUSG00000097441	NA	Gm26633	predicted gene, 26633 [Source:MGI Symbol;Acc:MGI:5477127]	-2.29	0.038
ENSMUSG00000115754	NA	Gm48972	predicted gene, 48972 [Source:MGI Symbol;Acc:MGI:6118313]	-1.68	0.038
ENSMUSG00000086541	NA	Has2os	hyaluronan synthase 2, opposite strand [Source:MGI Symbol;Acc:MGI:3643465]	-1.17	0.038
ENSMUSG00000103539	NA	Gm37834	predicted gene, 37834 [Source:MGI Symbol;Acc:MGI:5611062]	-3.38	0.0381
ENSMUSG00000109395	NA	Gm45199	predicted gene 45199 [Source:MGI Symbol;Acc:MGI:5753775]	-1.35	0.0381
ENSMUSG00000044519	382867	Zfp488	zinc finger protein 488 [Source:MGI Symbol;Acc:MGI:2686052]	-2.29	0.0381
ENSMUSG00000114339	NA	Gm47974	predicted gene, 47974 [Source:MGI Symbol;Acc:MGI:6097257]	-3.1	0.0383
ENSMUSG00000074947	258359	Olfr1312	olfactory receptor 1312 [Source:MGI Symbol;Acc:MGI:3031146]	-2.79	0.0383
ENSMUSG00000101564	NA	Gm5703	predicted gene 5703 [Source:MGI Symbol;Acc:MGI:3646159]	-2.77	0.0384
ENSMUSG00000094858	258890	Olfr1297	olfactory receptor 1297 [Source:MGI Symbol;Acc:MGI:3031131]	-2.98	0.0384
ENSMUSG00000021587	18548	Pcsk1	proprotein convertase subtilisin/kexin type 1 [Source:MGI Symbol;Acc:MGI:97511]	-2.43	0.0384
ENSMUSG00000097405	NA	D630044L22Rik	RIKEN cDNA gene D630044L22 gene [Source:MGI Symbol;Acc:MGI:3709661]	-2.34	0.0386
ENSMUSG00000097636	NA	Mirt1	myocardial infarction associated transcript 1 [Source:MGI Symbol;Acc:MGI:1922001]	-1.89	0.0386
ENSMUSG00000038257	110304	Glra3	glycine receptor, alpha 3 subunit [Source:MGI Symbol;Acc:MGI:95749]	-2.47	0.0389
ENSMUSG00000116867	NA	Gm49677	predicted gene, 49677 [Source:MGI Symbol;Acc:MGI:6215124]	-2.58	0.0389
ENSMUSG00000060780	74342	Lrrtm1	leucine rich repeat transmembrane neuronal 1 [Source:MGI Symbol;Acc:MGI:2389173]	-2.65	0.0389
ENSMUSG00000085521	NA	4930526A20Rik	RIKEN cDNA 4930526A20 gene [Source:MGI Symbol;Acc:MGI:3612449]	-2.92	0.039
ENSMUSG00000108674	258067	Olfr1359	olfactory receptor 1359 [Source:MGI Symbol;Acc:MGI:3031193]	-2.97	0.039
ENSMUSG00000094588	258871	Olfr898	olfactory receptor 898 [Source:MGI Symbol;Acc:MGI:3030732]	-3.13	0.039
ENSMUSG00000053852	236798	Adgrg4	adhesion G protein-coupled receptor G4 [Source:MGI Symbol;Acc:MGI:2685213]	-3.02	0.0392
ENSMUSG00000086655	NA	C330018A13Rik	RIKEN cDNA C330018A13 gene [Source:MGI Symbol;Acc:MGI:2444781]	-2.55	0.0392
ENSMUSG00000074647	71405	Fam83c	family with sequence similarity 83, member C [Source:MGI Symbol;Acc:MGI:1918655]	-1.77	0.0392
ENSMUSG00000116270	NA	Gm1600	predicted gene 1600 [Source:MGI Symbol;Acc:MGI:2686446]	-2.91	0.0392
ENSMUSG00000111259	258394	Olfr1328	olfactory receptor 1328 [Source:MGI Symbol;Acc:MGI:3031162]	-2.57	0.0392
ENSMUSG00000108861	NA	5930435M05Rik	RIKEN cDNA 5930435M05 gene [Source:MGI Symbol;Acc:MGI:1925322]	-2.73	0.0393
ENSMUSG00000027360	15186	Hdc	histidine decarboxylase [Source:MGI Symbol;Acc:MGI:96062]	-1.61	0.0393
ENSMUSG00000068231	113847	Vmn1r43	vomeronasal 1 receptor 43 [Source:MGI Symbol;Acc:MGI:2148510]	-2.47	0.0396
ENSMUSG00000106178	NA	Gm42987	predicted gene 42987 [Source:MGI Symbol;Acc:MGI:5663124]	-1.17	0.0397
ENSMUSG00000075120	258456	Olfr1196	olfactory receptor 1196 [Source:MGI Symbol;Acc:MGI:3031030]	-2.88	0.0397
ENSMUSG00000035864	20979	Syt1	synaptotagmin I [Source:MGI Symbol;Acc:MGI:99667]	-3.52	0.0398
ENSMUSG00000015947	14129	Fcgr1	Fc receptor, IgG, high affinity I [Source:MGI Symbol;Acc:MGI:95498]	-1.54	0.0401
ENSMUSG00000102800	NA	Gm37479	predicted gene, 37479 [Source:MGI Symbol;Acc:MGI:5610707]	-2.45	0.0401
ENSMUSG00000073491	623121	Ifi213	interferon activated gene 213 [Source:MGI Symbol;Acc:MGI:3695276]	-1.49	0.0402
ENSMUSG00000087507	NA	Gm16141	predicted gene 16141 [Source:MGI Symbol;Acc:MGI:3802122]	-2.77	0.0403
ENSMUSG00000117545	NA	Gm30794	predicted gene, 30794 [Source:MGI Symbol;Acc:MGI:5589953]	-3.48	0.0403
ENSMUSG00000109116	NA	Sycp1-ps1	synaptonemal complex protein 1, pseudogene 1 [Source:MGI Symbol;Acc:MGI:1098279]	-2.14	0.0403
ENSMUSG00000031173	18416	Otc	ornithine transcarbamylase [Source:MGI Symbol;Acc:MGI:97448]	-2.91	0.0404
ENSMUSG00000052749	102640171	Trim30b	tripartite motif-containing 30B [Source:MGI Symbol;Acc:MGI:4821256]	-1.49	0.0404
ENSMUSG00000100838	NA	Gm29094	predicted gene 29094 [Source:MGI Symbol;Acc:MGI:5579800]	-6.44	0.0406
ENSMUSG00000109992	NA	Gm45650	predicted gene 45650 [Source:MGI Symbol;Acc:MGI:5791486]	-2.36	0.0406
ENSMUSG00000042045	66402	Sln	sarcolipin [Source:MGI Symbol;Acc:MGI:1913652]	-4.47	0.0406
ENSMUSG00000029260	100727	Ugt2b34	UDP glucuronosyltransferase 2 family, polypeptide B34 [Source:MGI Symbol;Acc:MGI:2140962]	-3.65	0.0406
ENSMUSG00000091924	171265	Vmn1r185	vomeronasal 1 receptor 185 [Source:MGI Symbol;Acc:MGI:2159634]	-2.8	0.0406
ENSMUSG00000094747	257956	Olfr1307	olfactory receptor 1307 [Source:MGI Symbol;Acc:MGI:3031141]	-2.54	0.0408
ENSMUSG00000051050	433178	Spink14	serine peptidase inhibitor, Kazal type 14 [Source:MGI Symbol;Acc:MGI:3646952]	-2.9	0.0409
ENSMUSG00000114705	NA	Gm18760	predicted gene, 18760 [Source:MGI Symbol;Acc:MGI:5010945]	-1.91	0.041
ENSMUSG00000103561	NA	Gm38069	predicted gene, 38069 [Source:MGI Symbol;Acc:MGI:5611297]	-2.65	0.041
ENSMUSG00000109226	NA	Gm45039	predicted gene 45039 [Source:MGI Symbol;Acc:MGI:5753615]	-2.17	0.0411
ENSMUSG00000115235	NA	Gm49102	predicted gene, 49102 [Source:MGI Symbol;Acc:MGI:6118499]	-2.74	0.0412
ENSMUSG00000042869	258528	Olfr1370	olfactory receptor 1370 [Source:MGI Symbol;Acc:MGI:3031204]	-2.95	0.0412
ENSMUSG00000091239	675969	Vmn2r76	vomeronasal 2, receptor 76 [Source:MGI Symbol;Acc:MGI:3761332]	-1.67	0.0413
ENSMUSG00000112402	NA	Gm10744	predicted gene 10744 [Source:MGI Symbol;Acc:MGI:3642360]	-3.06	0.0414
ENSMUSG00000051235	209334	Gen1	GEN1, Holliday junction 5prime flap endonuclease [Source:MGI Symbol;Acc:MGI:2443149]	-1.31	0.0419
ENSMUSG00000014603	11694	Alx3	aristaless-like homeobox 3 [Source:MGI Symbol;Acc:MGI:1277097]	-2.23	0.0421
ENSMUSG00000026527	24012	Rgs7	regulator of G protein signaling 7 [Source:MGI Symbol;Acc:MGI:1346089]	-1.24	0.0422
ENSMUSG00000101964	NA	Gm28693	predicted gene 28693 [Source:MGI Symbol;Acc:MGI:5579399]	-2.67	0.0423
ENSMUSG00000117450	NA	4933424G05Rik	RIKEN cDNA 4933424G05 gene [Source:MGI Symbol;Acc:MGI:1921706]	-2.62	0.0424
ENSMUSG00000117402	NA	Gm4834	predicted gene 4834 [Source:MGI Symbol;Acc:MGI:3779440]	-2.19	0.0424
ENSMUSG00000069292	171247	Vmn1r199	vomeronasal 1 receptor 199 [Source:MGI Symbol;Acc:MGI:2159662]	-2.49	0.0425
ENSMUSG00000026114	12790	Cnga3	cyclic nucleotide gated channel alpha 3 [Source:MGI Symbol;Acc:MGI:1341818]	-2.51	0.0426
ENSMUSG00000103544	NA	Gm10048	predicted gene 10048 [Source:MGI Symbol;Acc:MGI:3644560]	-2.73	0.0427
ENSMUSG00000107712	NA	Gm43870	predicted gene, 43870 [Source:MGI Symbol;Acc:MGI:5690262]	-3.22	0.0427
ENSMUSG00000039904	14763	Gpr37	G protein-coupled receptor 37 [Source:MGI Symbol;Acc:MGI:1313297]	-2.04	0.0427
ENSMUSG00000085069	NA	Prdm16os	Prdm16 opposite strand transcript [Source:MGI Symbol;Acc:MGI:3651882]	-1.75	0.0427
ENSMUSG00000101073	171246	Vmn1r200	vomeronasal 1 receptor 200 [Source:MGI Symbol;Acc:MGI:2159660]	-2.79	0.0427
ENSMUSG00000033383	239766	Rtp1	receptor transporter protein 1 [Source:MGI Symbol;Acc:MGI:2685450]	-2.66	0.0428
ENSMUSG00000094396	637021	Vmn2r124	vomeronasal 2, receptor 124 [Source:MGI Symbol;Acc:MGI:3761531]	-2.72	0.0428
ENSMUSG00000026828	241391	Galnt5	polypeptide N-acetylgalactosaminyltransferase 5 [Source:MGI Symbol;Acc:MGI:2179403]	-2.72	0.0429
ENSMUSG00000079330	213409	Lemd1	LEM domain containing 1 [Source:MGI Symbol;Acc:MGI:1922403]	-2.33	0.0429
ENSMUSG00000109659	258156	Olfr605	olfactory receptor 605 [Source:MGI Symbol;Acc:MGI:3030439]	-2.52	0.0429
ENSMUSG00000085162	NA	Gm12295	predicted gene 12295 [Source:MGI Symbol;Acc:MGI:3650535]	-1.61	0.043
ENSMUSG00000095664	620672	Vmn2r67	vomeronasal 2, receptor 67 [Source:MGI Symbol;Acc:MGI:3643129]	-2.43	0.043
ENSMUSG00000103502	NA	9330121J05Rik	RIKEN cDNA 9330121J05 gene [Source:MGI Symbol;Acc:MGI:3704218]	-3.45	0.0431
ENSMUSG00000050875	225583	Minar2	membrane integral NOTCH2 associated receptor 2 [Source:MGI Symbol;Acc:MGI:2442934]	-1.95	0.0431
ENSMUSG00000085145	NA	Gm11614	predicted gene 11614 [Source:MGI Symbol;Acc:MGI:3651813]	-2.84	0.0434
ENSMUSG00000104708	NA	Gm42503	predicted gene 42503 [Source:MGI Symbol;Acc:MGI:5662640]	-2.4	0.0435
ENSMUSG00000047535	18368	Olfr67	olfactory receptor 67 [Source:MGI Symbol;Acc:MGI:1341911]	-2.62	0.0436
ENSMUSG00000081885	NA	Gm13231	predicted gene 13231 [Source:MGI Symbol;Acc:MGI:3649243]	-2.89	0.0439
ENSMUSG00000098101	NA	Gm27006	predicted gene, 27006 [Source:MGI Symbol;Acc:MGI:5504121]	-1.97	0.0446
ENSMUSG00000117123	NA	Gm49890	predicted gene, 49890 [Source:MGI Symbol;Acc:MGI:6270578]	-3.47	0.0446
ENSMUSG00000069816	18321	Olfr23	olfactory receptor 23 [Source:MGI Symbol;Acc:MGI:109312]	-2.78	0.0446
ENSMUSG00000028036	19220	Ptgfr	prostaglandin F receptor [Source:MGI Symbol;Acc:MGI:97796]	-1.42	0.0446
ENSMUSG00000067220	12788	Cnga1	cyclic nucleotide gated channel alpha 1 [Source:MGI Symbol;Acc:MGI:88436]	-1.94	0.0449
ENSMUSG00000075113	258453	Olfr1209	olfactory receptor 1209 [Source:MGI Symbol;Acc:MGI:3031043]	-2.31	0.0449
ENSMUSG00000094845	100503361	Tmem95	transmembrane protein 95 [Source:MGI Symbol;Acc:MGI:3779488]	-2.6	0.0449
ENSMUSG00000108161	NA	Gm32914	predicted gene, 32914 [Source:MGI Symbol;Acc:MGI:5592073]	-2.65	0.045
ENSMUSG00000004347	18575	Pde1c	phosphodiesterase 1C [Source:MGI Symbol;Acc:MGI:108413]	-1.74	0.045
ENSMUSG00000036760	223604	Kcnk9	potassium channel, subfamily K, member 9 [Source:MGI Symbol;Acc:MGI:3521816]	-2.01	0.0451
ENSMUSG00000110246	NA	C130073E24Rik	RIKEN cDNA C130073E24 gene [Source:MGI Symbol;Acc:MGI:2442759]	-2.14	0.0454
ENSMUSG00000095773	434110	Vmn2r38	vomeronasal 2, receptor 38 [Source:MGI Symbol;Acc:MGI:3757869]	-2.12	0.0454
ENSMUSG00000103571	NA	Gm37114	predicted gene, 37114 [Source:MGI Symbol;Acc:MGI:5610342]	-2.81	0.0455
ENSMUSG00000032452	64085	Clstn2	calsyntenin 2 [Source:MGI Symbol;Acc:MGI:1929897]	-1.15	0.0456
ENSMUSG00000117028	NA	Gm49874	predicted gene, 49874 [Source:MGI Symbol;Acc:MGI:6270552]	-2.43	0.0456
ENSMUSG00000105759	NA	Gm42425	predicted gene 42425 [Source:MGI Symbol;Acc:MGI:5662562]	-3.03	0.0457
ENSMUSG00000006538	16147	Ihh	Indian hedgehog [Source:MGI Symbol;Acc:MGI:96533]	-2.86	0.0457
ENSMUSG00000054498	258614	Olfr308	olfactory receptor 308 [Source:MGI Symbol;Acc:MGI:3030142]	-2.99	0.0458
ENSMUSG00000070798	114868	Psg25	pregnancy-specific glycoprotein 25 [Source:MGI Symbol;Acc:MGI:1891357]	-2.34	0.0459
ENSMUSG00000042801	257667	Olfr769	olfactory receptor 769 [Source:MGI Symbol;Acc:MGI:3030603]	-2.38	0.046
ENSMUSG00000079247	NA	Gm13691	predicted gene 13691 [Source:MGI Symbol;Acc:MGI:3702053]	-4.46	0.0461
ENSMUSG00000102360	NA	Gm37043	predicted gene, 37043 [Source:MGI Symbol;Acc:MGI:5610271]	-2.4	0.0461
ENSMUSG00000043333	230726	Rhbdl2	rhomboid like 2 [Source:MGI Symbol;Acc:MGI:3608413]	-1.6	0.0463
ENSMUSG00000062873	257734	Olfr1355	olfactory receptor 1355 [Source:MGI Symbol;Acc:MGI:3031189]	-2.85	0.0464
ENSMUSG00000085500	NA	Gm16976	predicted gene, 16976 [Source:MGI Symbol;Acc:MGI:4439900]	-2.45	0.0467
ENSMUSG00000053519	70357	Kcnip1	Kv channel-interacting protein 1 [Source:MGI Symbol;Acc:MGI:1917607]	-1.86	0.0467
ENSMUSG00000032015	18988	Pou2f3	POU domain, class 2, transcription factor 3 [Source:MGI Symbol;Acc:MGI:102565]	-2.64	0.0468
ENSMUSG00000103519	NA	Gm37429	predicted gene, 37429 [Source:MGI Symbol;Acc:MGI:5610657]	-2.62	0.0469
ENSMUSG00000078963	66255	Hsbp1l1	heat shock factor binding protein 1-like 1 [Source:MGI Symbol;Acc:MGI:1913505]	-2.9	0.0469
ENSMUSG00000094892	627576	Vmn2r101	vomeronasal 2, receptor 101 [Source:MGI Symbol;Acc:MGI:3648468]	-2.2	0.0469
ENSMUSG00000107417	404337	Olfr1383	olfactory receptor 1383 [Source:MGI Symbol;Acc:MGI:3031217]	-2.56	0.0471
ENSMUSG00000117324	NA	Gm32432	predicted gene, 32432 [Source:MGI Symbol;Acc:MGI:5591591]	-2.91	0.0477
ENSMUSG00000111111	NA	Gm47037	predicted gene, 47037 [Source:MGI Symbol;Acc:MGI:6095736]	-2.76	0.0479
ENSMUSG00000114970	NA	Gm49069	predicted gene, 49069 [Source:MGI Symbol;Acc:MGI:6118452]	-2.5	0.0479
ENSMUSG00000100303	NA	2600014E21Rik	RIKEN cDNA 2600014E21 gene [Source:MGI Symbol;Acc:MGI:1919384]	-1.97	0.0481
ENSMUSG00000103445	NA	Gm36948	predicted gene, 36948 [Source:MGI Symbol;Acc:MGI:5610176]	-2.23	0.0481
ENSMUSG00000108618	NA	Gm44816	predicted gene 44816 [Source:MGI Symbol;Acc:MGI:5753392]	-2.79	0.0481
ENSMUSG00000026058	170771	Khdrbs2	KH domain containing, RNA binding, signal transduction associated 2 [Source:MGI Symbol;Acc:MGI:2159649]	-2.42	0.0481
ENSMUSG00000043430	76943	Psapl1	prosaposin-like 1 [Source:MGI Symbol;Acc:MGI:1924193]	-2.4	0.0482
ENSMUSG00000095125	171254	Vmn1r198	vomeronasal 1 receptor 198 [Source:MGI Symbol;Acc:MGI:2159689]	-2.01	0.0482
ENSMUSG00000074164	NA	Vmn2r-ps54	vomeronasal 2, receptor, pseudogene 54 [Source:MGI Symbol;Acc:MGI:1351350]	-1.9	0.0482
ENSMUSG00000081849	NA	Gm15847	predicted gene 15847 [Source:MGI Symbol;Acc:MGI:3783237]	-3.2	0.0483
ENSMUSG00000056564	257892	Olfr324	olfactory receptor 324 [Source:MGI Symbol;Acc:MGI:3030158]	-2.89	0.0483
ENSMUSG00000051118	258336	Olfr77	olfactory receptor 77 [Source:MGI Symbol;Acc:MGI:2153206]	-2.3	0.0483
ENSMUSG00000044205	258824	Olfr983	olfactory receptor 983 [Source:MGI Symbol;Acc:MGI:3030817]	-2.41	0.0483
ENSMUSG00000030228	18705	Pik3c2g	phosphatidylinositol-4-phosphate 3-kinase catalytic subunit type 2 gamma [Source:MGI Symbol;Acc:MGI:1203730]	-3.11	0.0483
ENSMUSG00000100430	NA	1700095A13Rik	RIKEN cDNA 1700095A13 gene [Source:MGI Symbol;Acc:MGI:1924245]	-2.85	0.0485
ENSMUSG00000049133	229574	Flg2	filaggrin family member 2 [Source:MGI Symbol;Acc:MGI:3645678]	-1.68	0.0485
ENSMUSG00000107603	NA	Gm43921	predicted gene, 43921 [Source:MGI Symbol;Acc:MGI:5690313]	-1.02	0.0485
ENSMUSG00000109320	NA	Gm44679	predicted gene 44679 [Source:MGI Symbol;Acc:MGI:5753255]	-1.87	0.0487
ENSMUSG00000094125	NA	Gm13698	predicted gene 13698 [Source:MGI Symbol;Acc:MGI:3702072]	-4.49	0.0488
ENSMUSG00000097484	NA	Gm26807	predicted gene, 26807 [Source:MGI Symbol;Acc:MGI:5477301]	-1.46	0.0488
ENSMUSG00000101540	NA	Gm28465	predicted gene 28465 [Source:MGI Symbol;Acc:MGI:5579171]	-2.44	0.0488
ENSMUSG00000082896	NA	Gm5844	predicted gene 5844 [Source:MGI Symbol;Acc:MGI:3645252]	-1.69	0.0488
ENSMUSG00000112707	NA	D830005E20Rik	RIKEN cDNA D830005E20 gene [Source:MGI Symbol;Acc:MGI:3045284]	-3.33	0.0489
ENSMUSG00000013415	140486	Igf2bp1	insulin-like growth factor 2 mRNA binding protein 1 [Source:MGI Symbol;Acc:MGI:1890357]	-2.18	0.0489
ENSMUSG00000111979	NA	Gm47522	predicted gene, 47522 [Source:MGI Symbol;Acc:MGI:6096520]	-3.01	0.049
ENSMUSG00000027965	229759	Olfm3	olfactomedin 3 [Source:MGI Symbol;Acc:MGI:2387329]	-3.06	0.049
ENSMUSG00000081471	NA	Gm14735	predicted gene 14735 [Source:MGI Symbol;Acc:MGI:3705690]	-1.76	0.0491
ENSMUSG00000103070	NA	Gm37903	predicted gene, 37903 [Source:MGI Symbol;Acc:MGI:5611131]	-2.52	0.0491
ENSMUSG00000062621	258873	Olfr911-ps1	olfactory receptor 911, pseudogene 1 [Source:MGI Symbol;Acc:MGI:3030745]	-2.71	0.0491
ENSMUSG00000042306	66166	S100a14	S100 calcium binding protein A14 [Source:MGI Symbol;Acc:MGI:1913416]	-2.77	0.0491
ENSMUSG00000109101	NA	Gm45132	predicted gene 45132 [Source:MGI Symbol;Acc:MGI:5753708]	-3.43	0.0492
ENSMUSG00000033196	17882	Myh2	myosin, heavy polypeptide 2, skeletal muscle, adult [Source:MGI Symbol;Acc:MGI:1339710]	-4.03	0.0495
ENSMUSG00000060096	NA	Amd-ps3	S-adenosylmethionine decarboxylase, pseudogene 3 [Source:MGI Symbol;Acc:MGI:3704487]	-2.64	0.0496
ENSMUSG00000052912	NA	Smarca5-ps	SWI/SNF related, matrix associated, actin depenent ragulator of chromatin, subfamily a, member 5, pseudogene [Source:MGI Symbol;Acc:MGI:2443330]	-1.63	0.0496
ENSMUSG00000099931	NA	Gm29358	predicted gene 29358 [Source:MGI Symbol;Acc:MGI:5580064]	-4.84	0.0497
ENSMUSG00000056853	544748	Olfr765	olfactory receptor 765 [Source:MGI Symbol;Acc:MGI:3030599]	-2.58	0.0497
ENSMUSG00000063296	320709	Tmem117	transmembrane protein 117 [Source:MGI Symbol;Acc:MGI:2444580]	-2	0.0497
ENSMUSG00000043986	238663	Spata31d1d	spermatogenesis associated 31 subfamily D, member 1D [Source:MGI Symbol;Acc:MGI:3045260]	-2.29	0.0499
