# Supplementary material for: Sex-Specific transcriptomic changes in adipose tissue following adult-onset disruption of growth hormone receptor
Source: Pituitary. 2025 Dec 5;29(1):5. doi: 10.1007/s11102-025-01603-3 (PMC12680793; doi:10.1007/s11102-025-01603-3)
Supplement: Supplementary file 6 — Supplementary Material 6 (XLSX 24.0 KB) [file 11102_2025_1603_MOESM6_ESM.xlsx]

## Sheet: Female SubQ Down
Feature_ID	entrezgene	external_gene_name	description	logFC	adj.P.Val
ENSMUSG00000055679	56835	Ctsr	cathepsin R [Source:MGI Symbol;Acc:MGI:1861723]	-6.69	8.19e-06
ENSMUSG00000041482	667742	Piezo2	piezo-type mechanosensitive ion channel component 2 [Source:MGI Symbol;Acc:MGI:1918781]	-2.89	8.19e-06
ENSMUSG00000024597	20496	Slc12a2	solute carrier family 12, member 2 [Source:MGI Symbol;Acc:MGI:101924]	-2.17	8.19e-06
ENSMUSG00000006204	71395	Cdcp3	CUB domain containing protein 3 [Source:MGI Symbol;Acc:MGI:1918645]	-5.65	1.03e-05
ENSMUSG00000029375	20309	Cxcl15	chemokine (C-X-C motif) ligand 15 [Source:MGI Symbol;Acc:MGI:1339941]	-3.45	1.26e-05
ENSMUSG00000074607	269389	Tox2	TOX high mobility group box family member 2 [Source:MGI Symbol;Acc:MGI:3611233]	-2.44	9.76e-05
ENSMUSG00000083494	102632555	Gm12873	predicted gene 12873 [Source:MGI Symbol;Acc:MGI:3651900]	-3.47	0.000235
ENSMUSG00000039431	54384	Mtmr7	myotubularin related protein 7 [Source:MGI Symbol;Acc:MGI:1891693]	-1.93	0.000322
ENSMUSG00000032356	19417	Rasgrf1	RAS protein-specific guanine nucleotide-releasing factor 1 [Source:MGI Symbol;Acc:MGI:99694]	-2.26	0.000772
ENSMUSG00000029282	71421	Amtn	amelotin [Source:MGI Symbol;Acc:MGI:1918671]	-3.64	0.000976
ENSMUSG00000055298	26898	Ctsj	cathepsin J [Source:MGI Symbol;Acc:MGI:1349426]	-5.7	0.0012
ENSMUSG00000103130	NA	F830212C03Rik	RIKEN cDNA F830212C03 gene [Source:MGI Symbol;Acc:MGI:3641876]	-4.06	0.00127
ENSMUSG00000031870	18667	Pgr	progesterone receptor [Source:MGI Symbol;Acc:MGI:97567]	-3.1	0.00132
ENSMUSG00000030792	50722	Dkkl1	dickkopf-like 1 [Source:MGI Symbol;Acc:MGI:1354963]	-2.31	0.00235
ENSMUSG00000114775	NA	Gm33172	predicted gene, 33172 [Source:MGI Symbol;Acc:MGI:5592331]	-3.85	0.00235
ENSMUSG00000059412	11936	Fxyd2	FXYD domain-containing ion transport regulator 2 [Source:MGI Symbol;Acc:MGI:1195260]	-1.34	0.00286
ENSMUSG00000001985	14807	Grik3	glutamate receptor, ionotropic, kainate 3 [Source:MGI Symbol;Acc:MGI:95816]	-1.61	0.00349
ENSMUSG00000043333	230726	Rhbdl2	rhomboid like 2 [Source:MGI Symbol;Acc:MGI:3608413]	-2.09	0.00407
ENSMUSG00000109305	100040049	Smim38	small integral membrane protein 38 [Source:MGI Symbol;Acc:MGI:1916283]	-3.83	0.00407
ENSMUSG00000078117	NA	Gm16485	predicted gene 16485 [Source:MGI Symbol;Acc:MGI:3642771]	-2.62	0.00411
ENSMUSG00000111602	NA	Gm32014	predicted gene, 32014 [Source:MGI Symbol;Acc:MGI:5591173]	-2.73	0.00411
ENSMUSG00000113073	NA	Gm48261	predicted gene, 48261 [Source:MGI Symbol;Acc:MGI:6097679]	-3.39	0.00411
ENSMUSG00000031551	15930	Ido1	indoleamine 2,3-dioxygenase 1 [Source:MGI Symbol;Acc:MGI:96416]	-3.81	0.00411
ENSMUSG00000060716	211945	Plekhh1	pleckstrin homology domain containing, family H (with MyTH4 domain) member 1 [Source:MGI Symbol;Acc:MGI:2144989]	-1.64	0.00411
ENSMUSG00000038156	233744	Spon1	spondin 1, (f-spondin) extracellular matrix protein [Source:MGI Symbol;Acc:MGI:2385287]	-1.18	0.00411
ENSMUSG00000085683	NA	Tmem238l	transmembrane protein 238 like [Source:MGI Symbol;Acc:MGI:1918826]	-3.74	0.00411
ENSMUSG00000034634	17068	Ly6d	lymphocyte antigen 6 complex, locus D [Source:MGI Symbol;Acc:MGI:96881]	-2.64	0.00445
ENSMUSG00000026303	171531	Mlph	melanophilin [Source:MGI Symbol;Acc:MGI:2176380]	-1.27	0.00445
ENSMUSG00000042849	259041	Olfr1414	olfactory receptor 1414 [Source:MGI Symbol;Acc:MGI:3031248]	-3.3	0.00499
ENSMUSG00000020303	20856	Stc2	stanniocalcin 2 [Source:MGI Symbol;Acc:MGI:1316731]	-1.11	0.00535
ENSMUSG00000028132	99887	Tlcd4	TLC domain containing 4 [Source:MGI Symbol;Acc:MGI:1923195]	-1.47	0.00675
ENSMUSG00000109481	NA	Gm45130	predicted gene 45130 [Source:MGI Symbol;Acc:MGI:5753706]	-3.96	0.00729
ENSMUSG00000109564	73732	Muc16	mucin 16 [Source:MGI Symbol;Acc:MGI:1920982]	-3.06	0.00738
ENSMUSG00000118202	NA	C030017B01Rik	RIKEN cDNA C030017B01 gene [Source:MGI Symbol;Acc:MGI:1924774]	-3.51	0.00791
ENSMUSG00000038665	320127	Dgki	diacylglycerol kinase, iota [Source:MGI Symbol;Acc:MGI:2443430]	-2.39	0.00838
ENSMUSG00000045912	237397	C2cd4c	C2 calcium-dependent domain containing 4C [Source:MGI Symbol;Acc:MGI:2685084]	-4.12	0.0107
ENSMUSG00000019880	72780	Rspo3	R-spondin 3 [Source:MGI Symbol;Acc:MGI:1920030]	-3.72	0.0107
ENSMUSG00000060487	320825	Samd5	sterile alpha motif domain containing 5 [Source:MGI Symbol;Acc:MGI:2444815]	-1.18	0.0107
ENSMUSG00000031179	70696	3830417A13Rik	RIKEN cDNA 3830417A13 gene [Source:MGI Symbol;Acc:MGI:1917946]	-3.03	0.0113
ENSMUSG00000026380	81879	Tfcp2l1	transcription factor CP2-like 1 [Source:MGI Symbol;Acc:MGI:2444691]	-1.27	0.0113
ENSMUSG00000091670	627743	Vmn2r105	vomeronasal 2, receptor 105 [Source:MGI Symbol;Acc:MGI:3646973]	-3.85	0.0113
ENSMUSG00000036856	22417	Wnt4	wingless-type MMTV integration site family, member 4 [Source:MGI Symbol;Acc:MGI:98957]	-1.25	0.0113
ENSMUSG00000040136	20927	Abcc8	ATP-binding cassette, sub-family C (CFTR/MRP), member 8 [Source:MGI Symbol;Acc:MGI:1352629]	-2.34	0.0123
ENSMUSG00000014603	11694	Alx3	aristaless-like homeobox 3 [Source:MGI Symbol;Acc:MGI:1277097]	-3.57	0.0123
ENSMUSG00000039131	54120	Gipc2	GIPC PDZ domain containing family, member 2 [Source:MGI Symbol;Acc:MGI:1889209]	-2.21	0.0123
ENSMUSG00000038732	218121	Mboat1	membrane bound O-acyltransferase domain containing 1 [Source:MGI Symbol;Acc:MGI:2387184]	-1.64	0.0123
ENSMUSG00000066392	18191	Nrxn3	neurexin III [Source:MGI Symbol;Acc:MGI:1096389]	-3.1	0.0123
ENSMUSG00000000792	114479	Slc5a5	solute carrier family 5 (sodium iodide symporter), member 5 [Source:MGI Symbol;Acc:MGI:2149330]	-2.64	0.0123
ENSMUSG00000021255	26380	Esrrb	estrogen related receptor, beta [Source:MGI Symbol;Acc:MGI:1346832]	-2.46	0.0151
ENSMUSG00000021223	170721	Papln	papilin, proteoglycan-like sulfated glycoprotein [Source:MGI Symbol;Acc:MGI:2386139]	-1.44	0.0167
ENSMUSG00000021508	57266	Cxcl14	chemokine (C-X-C motif) ligand 14 [Source:MGI Symbol;Acc:MGI:1888514]	-1.05	0.0195
ENSMUSG00000021469	17702	Msx2	msh homeobox 2 [Source:MGI Symbol;Acc:MGI:97169]	-2.06	0.0195
ENSMUSG00000036528	19024	Ppfibp2	PTPRF interacting protein, binding protein 2 (liprin beta 2) [Source:MGI Symbol;Acc:MGI:894649]	-1.08	0.0201
ENSMUSG00000049093	209590	Il23r	interleukin 23 receptor [Source:MGI Symbol;Acc:MGI:2181693]	-4.29	0.0214
ENSMUSG00000108027	NA	Gm44271	predicted gene, 44271 [Source:MGI Symbol;Acc:MGI:5690663]	-3.43	0.0223
ENSMUSG00000005268	19116	Prlr	prolactin receptor [Source:MGI Symbol;Acc:MGI:97763]	-1.96	0.0223
ENSMUSG00000112174	NA	Gm48535	predicted gene, 48535 [Source:MGI Symbol;Acc:MGI:6098077]	-3.43	0.0224
ENSMUSG00000039555	74914	Cylc2	cylicin, basic protein of sperm head cytoskeleton 2 [Source:MGI Symbol;Acc:MGI:1922164]	-3.54	0.0225
ENSMUSG00000070419	622127	Cyp3a57	cytochrome P450, family 3, subfamily a, polypeptide 57 [Source:MGI Symbol;Acc:MGI:3646373]	-3.09	0.0227
ENSMUSG00000110290	NA	Gm45336	predicted gene 45336 [Source:MGI Symbol;Acc:MGI:5791172]	-2.14	0.0227
ENSMUSG00000113055	NA	Gm48700	predicted gene, 48700 [Source:MGI Symbol;Acc:MGI:6098336]	-4.16	0.0227
ENSMUSG00000000385	50528	Tmprss2	transmembrane protease, serine 2 [Source:MGI Symbol;Acc:MGI:1354381]	-1.83	0.0227
ENSMUSG00000017723	67701	Wfdc2	WAP four-disulfide core domain 2 [Source:MGI Symbol;Acc:MGI:1914951]	-2.39	0.0227
ENSMUSG00000030849	14183	Fgfr2	fibroblast growth factor receptor 2 [Source:MGI Symbol;Acc:MGI:95523]	-1.1	0.0231
ENSMUSG00000049176	333605	Frmpd4	FERM and PDZ domain containing 4 [Source:MGI Symbol;Acc:MGI:3042378]	-2.92	0.0231
ENSMUSG00000115170	171186	Vmn1r38	vomeronasal 1 receptor 38 [Source:MGI Symbol;Acc:MGI:2159445]	-4.59	0.0231
ENSMUSG00000031075	101772	Ano1	anoctamin 1, calcium activated chloride channel [Source:MGI Symbol;Acc:MGI:2142149]	-1.15	0.0233
ENSMUSG00000102480	NA	Gm37926	predicted gene, 37926 [Source:MGI Symbol;Acc:MGI:5611154]	-3.36	0.024
ENSMUSG00000076940	NA	Iglv2	immunoglobulin lambda variable 2 [Source:MGI Symbol;Acc:MGI:99548]	-5.38	0.0241
ENSMUSG00000052397	22350	Ezr	ezrin [Source:MGI Symbol;Acc:MGI:98931]	-1.17	0.0243
ENSMUSG00000021125	11847	Arg2	arginase type II [Source:MGI Symbol;Acc:MGI:1330806]	-2.75	0.0246
ENSMUSG00000110427	NA	4933406B17Rik	RIKEN cDNA 4933406B17 gene [Source:MGI Symbol;Acc:MGI:1918290]	-3.11	0.025
ENSMUSG00000044217	11830	Aqp5	aquaporin 5 [Source:MGI Symbol;Acc:MGI:106215]	-2.06	0.025
ENSMUSG00000022949	209195	Clic6	chloride intracellular channel 6 [Source:MGI Symbol;Acc:MGI:2146607]	-1.66	0.025
ENSMUSG00000021696	74559	Elovl7	ELOVL family member 7, elongation of long chain fatty acids (yeast) [Source:MGI Symbol;Acc:MGI:1921809]	-1.69	0.025
ENSMUSG00000100189	NA	Gm28096	predicted gene 28096 [Source:MGI Symbol;Acc:MGI:5578802]	-3	0.025
ENSMUSG00000050558	246313	Prokr2	prokineticin receptor 2 [Source:MGI Symbol;Acc:MGI:2181363]	-3.87	0.025
ENSMUSG00000064246	12654	Chil1	chitinase-like 1 [Source:MGI Symbol;Acc:MGI:1340899]	-2.07	0.0251
ENSMUSG00000106010	NA	Gm42616	predicted gene 42616 [Source:MGI Symbol;Acc:MGI:5662753]	-3.72	0.0251
ENSMUSG00000042109	105859	Csdc2	cold shock domain containing C2, RNA binding [Source:MGI Symbol;Acc:MGI:2146027]	-1.62	0.0254
ENSMUSG00000047861	14233	Foxi1	forkhead box I1 [Source:MGI Symbol;Acc:MGI:1096329]	-1.81	0.0254
ENSMUSG00000103945	NA	Gm38228	predicted gene, 38228 [Source:MGI Symbol;Acc:MGI:5611456]	-1.24	0.0254
ENSMUSG00000063827	257971	Olfr1382	olfactory receptor 1382 [Source:MGI Symbol;Acc:MGI:3031216]	-3.8	0.0254
ENSMUSG00000052551	94191	Adarb2	adenosine deaminase, RNA-specific, B2 [Source:MGI Symbol;Acc:MGI:2151118]	-1.82	0.0261
ENSMUSG00000102448	NA	Gm37101	predicted gene, 37101 [Source:MGI Symbol;Acc:MGI:5610329]	-1.24	0.0261
ENSMUSG00000005640	23920	Insrr	insulin receptor-related receptor [Source:MGI Symbol;Acc:MGI:1346037]	-3.42	0.0261
ENSMUSG00000000706	12231	Btn1a1	butyrophilin, subfamily 1, member A1 [Source:MGI Symbol;Acc:MGI:103118]	-1.87	0.0276
ENSMUSG00000030340	20276	Scnn1a	sodium channel, nonvoltage-gated 1 alpha [Source:MGI Symbol;Acc:MGI:101782]	-1.47	0.0276
ENSMUSG00000020607	105005	Lratd1	LRAT domain containing 1 [Source:MGI Symbol;Acc:MGI:2145011]	-1.55	0.028
ENSMUSG00000029847	243753	Slc23a4	solute carrier family 23 member 4 [Source:MGI Symbol;Acc:MGI:1917272]	-3.15	0.028
ENSMUSG00000048411	210962	Gm597	predicted gene 597 [Source:MGI Symbol;Acc:MGI:2685443]	-3.38	0.0281
ENSMUSG00000060417	NA	Gm8603	predicted gene 8603 [Source:MGI Symbol;Acc:MGI:3643185]	-2.43	0.029
ENSMUSG00000093996	100862261	Fam205a3	family with sequence similarity 205, member A3 [Source:MGI Symbol;Acc:MGI:5434953]	-5.98	0.0291
ENSMUSG00000073764	545677	Gm12888	predicted gene 12888 [Source:MGI Symbol;Acc:MGI:3652130]	-2.73	0.0291
ENSMUSG00000056078	78753	Lipm	lipase, family member M [Source:MGI Symbol;Acc:MGI:1926003]	-3.91	0.0291
ENSMUSG00000070855	257875	Olfr1116	olfactory receptor 1116 [Source:MGI Symbol;Acc:MGI:3030950]	-3.29	0.0291
ENSMUSG00000038756	237930	Ttll6	tubulin tyrosine ligase-like family, member 6 [Source:MGI Symbol;Acc:MGI:2683461]	-3.83	0.0291
ENSMUSG00000109870	NA	Gm35850	predicted gene, 35850 [Source:MGI Symbol;Acc:MGI:5595009]	-3.39	0.0292
ENSMUSG00000111962	NA	Gm20110	predicted gene, 20110 [Source:MGI Symbol;Acc:MGI:5012295]	-3.6	0.0302
ENSMUSG00000067594	406220	Krt77	keratin 77 [Source:MGI Symbol;Acc:MGI:3588209]	-3.69	0.0302
ENSMUSG00000020911	16669	Krt19	keratin 19 [Source:MGI Symbol;Acc:MGI:96693]	-1.86	0.032
ENSMUSG00000095932	24112	Vmn1r49	vomeronasal 1, receptor 49 [Source:MGI Symbol;Acc:MGI:1344384]	-3.1	0.032
ENSMUSG00000006641	330064	Slc5a6	solute carrier family 5 (sodium-dependent vitamin transporter), member 6 [Source:MGI Symbol;Acc:MGI:2660847]	-1.29	0.0334
ENSMUSG00000000606	669149	Vmn2r88	vomeronasal 2, receptor 88 [Source:MGI Symbol;Acc:MGI:1316662]	-3.51	0.0334
ENSMUSG00000004542	26439	Psg19	pregnancy specific glycoprotein 19 [Source:MGI Symbol;Acc:MGI:1347252]	-3.87	0.0335
ENSMUSG00000048485	215627	Zbtb8b	zinc finger and BTB domain containing 8b [Source:MGI Symbol;Acc:MGI:2387181]	-3.03	0.0335
ENSMUSG00000092080	384220	Vmn2r16	vomeronasal 2, receptor 16 [Source:MGI Symbol;Acc:MGI:3647194]	-4.04	0.0337
ENSMUSG00000090304	665376	Vmn2r99	vomeronasal 2, receptor 99 [Source:MGI Symbol;Acc:MGI:3644540]	-3.14	0.0337
ENSMUSG00000051076	242122	Vtcn1	V-set domain containing T cell activation inhibitor 1 [Source:MGI Symbol;Acc:MGI:3039619]	-2.22	0.0337
ENSMUSG00000112503	NA	Gm18409	predicted gene, 18409 [Source:MGI Symbol;Acc:MGI:5010594]	-2.89	0.0348
ENSMUSG00000057060	210027	Slc35f3	solute carrier family 35, member F3 [Source:MGI Symbol;Acc:MGI:2444426]	-1.52	0.037
ENSMUSG00000102403	NA	Gm38187	predicted gene, 38187 [Source:MGI Symbol;Acc:MGI:5611415]	-3.51	0.0371
ENSMUSG00000108218	NA	Olfr1372-ps1	olfactory receptor 1372, pseudogene 1 [Source:MGI Symbol;Acc:MGI:3031206]	-1.02	0.0371
ENSMUSG00000113366	NA	Gm47259	predicted gene, 47259 [Source:MGI Symbol;Acc:MGI:6096091]	-2.67	0.0388
ENSMUSG00000024546	NA	4930546C10Rik	RIKEN cDNA 4930546C10 gene [Source:MGI Symbol;Acc:MGI:1926181]	-2.95	0.0392
ENSMUSG00000102639	NA	Gm38223	predicted gene, 38223 [Source:MGI Symbol;Acc:MGI:5611451]	-3.47	0.0392
ENSMUSG00000115467	171183	Vmn1r37	vomeronasal 1 receptor 37 [Source:MGI Symbol;Acc:MGI:2159442]	-3.8	0.043
ENSMUSG00000045928	NA	4933440M02Rik	RIKEN cDNA 4933440M02 gene [Source:MGI Symbol;Acc:MGI:1918458]	-3.64	0.0443
ENSMUSG00000106957	NA	Gm43085	predicted gene 43085 [Source:MGI Symbol;Acc:MGI:5663222]	-2.13	0.0443
ENSMUSG00000027376	192212	Prom2	prominin 2 [Source:MGI Symbol;Acc:MGI:2138997]	-1.92	0.045
ENSMUSG00000108521	NA	Gm44639	predicted gene 44639 [Source:MGI Symbol;Acc:MGI:5753215]	-1.25	0.0451
ENSMUSG00000066750	258883	Olfr876	olfactory receptor 876 [Source:MGI Symbol;Acc:MGI:3030710]	-3.32	0.0451
ENSMUSG00000084989	381284	Crocc2	ciliary rootlet coiled-coil, rootletin family member 2 [Source:MGI Symbol;Acc:MGI:3045962]	-1.96	0.0455
ENSMUSG00000083136	NA	Gm15170	predicted gene 15170 [Source:MGI Symbol;Acc:MGI:3705718]	-3.18	0.0455
ENSMUSG00000103187	NA	Gm37087	predicted gene, 37087 [Source:MGI Symbol;Acc:MGI:5610315]	-3.73	0.0455
ENSMUSG00000103519	NA	Gm37429	predicted gene, 37429 [Source:MGI Symbol;Acc:MGI:5610657]	-3.67	0.0455
ENSMUSG00000087662	NA	Gm11373	predicted gene 11373 [Source:MGI Symbol;Acc:MGI:3651828]	-3.7	0.0456
ENSMUSG00000100600	NA	A230077H06Rik	RIKEN cDNA A230077H06 gene [Source:MGI Symbol;Acc:MGI:2443592]	-2.99	0.0471
ENSMUSG00000102729	NA	Gm32444	predicted gene, 32444 [Source:MGI Symbol;Acc:MGI:5591603]	-3.12	0.0478
ENSMUSG00000006345	14598	Ggt1	gamma-glutamyltransferase 1 [Source:MGI Symbol;Acc:MGI:95706]	-2.19	0.048
ENSMUSG00000114660	NA	Gm47881	predicted gene, 47881 [Source:MGI Symbol;Acc:MGI:6097107]	-3.1	0.048
ENSMUSG00000040632	18185	Nrl	neural retina leucine zipper gene [Source:MGI Symbol;Acc:MGI:102567]	-2.69	0.0491
ENSMUSG00000086187	NA	Gm12860	predicted gene 12860 [Source:MGI Symbol;Acc:MGI:3651651]	-2.06	0.0494
ENSMUSG00000043036	330188	Ccdc63	coiled-coil domain containing 63 [Source:MGI Symbol;Acc:MGI:3607777]	-2.79	0.0499
ENSMUSG00000103726	NA	Gm30074	predicted gene, 30074 [Source:MGI Symbol;Acc:MGI:5589233]	-2.95	0.0499
ENSMUSG00000095187	258461	Olfr1381	olfactory receptor 1381 [Source:MGI Symbol;Acc:MGI:3031215]	-3.15	0.0499
