# Supplementary material for: Sex-Specific transcriptomic changes in adipose tissue following adult-onset disruption of growth hormone receptor
Source: Pituitary. 2025 Dec 5;29(1):5. doi: 10.1007/s11102-025-01603-3 (PMC12680793; doi:10.1007/s11102-025-01603-3)
Supplement: Supplementary file 7 — Supplementary Material 7 (XLSX 76.0 KB) [file 11102_2025_1603_MOESM7_ESM.xlsx]

## Sheet: WT SubQ Up
Feature_ID	entrezgene	external_gene_name	description	logFC	adj.P.Val
ENSMUSG00000024597	20496	Slc12a2	solute carrier family 12, member 2 [Source:MGI Symbol;Acc:MGI:101924]	4.74	4.04e-11
ENSMUSG00000038679	83925	Trps1	transcriptional repressor GATA binding 1 [Source:MGI Symbol;Acc:MGI:1927616]	1.91	3.05e-10
ENSMUSG00000029375	20309	Cxcl15	chemokine (C-X-C motif) ligand 15 [Source:MGI Symbol;Acc:MGI:1339941]	8.26	6.09e-08
ENSMUSG00000038156	233744	Spon1	spondin 1, (f-spondin) extracellular matrix protein [Source:MGI Symbol;Acc:MGI:2385287]	3.06	6.09e-08
ENSMUSG00000019818	53599	Cd164	CD164 antigen [Source:MGI Symbol;Acc:MGI:1859568]	1.26	7.72e-08
ENSMUSG00000025783	NA	4930412O13Rik	RIKEN cDNA 4930412O13 gene [Source:MGI Symbol;Acc:MGI:1921185]	5.68	2.28e-07
ENSMUSG00000083494	102632555	Gm12873	predicted gene 12873 [Source:MGI Symbol;Acc:MGI:3651900]	5.02	2.32e-07
ENSMUSG00000055679	56835	Ctsr	cathepsin R [Source:MGI Symbol;Acc:MGI:1861723]	7.22	4.95e-07
ENSMUSG00000030792	50722	Dkkl1	dickkopf-like 1 [Source:MGI Symbol;Acc:MGI:1354963]	6.35	5.78e-07
ENSMUSG00000052656	22644	Rnf103	ring finger protein 103 [Source:MGI Symbol;Acc:MGI:109483]	1.14	7.35e-07
ENSMUSG00000040690	107581	Col16a1	collagen, type XVI, alpha 1 [Source:MGI Symbol;Acc:MGI:1095396]	2.19	8.2e-07
ENSMUSG00000031075	101772	Ano1	anoctamin 1, calcium activated chloride channel [Source:MGI Symbol;Acc:MGI:2142149]	3.15	9.02e-07
ENSMUSG00000038481	78334	Cdk19	cyclin-dependent kinase 19 [Source:MGI Symbol;Acc:MGI:1925584]	1.48	9.82e-07
ENSMUSG00000026303	171531	Mlph	melanophilin [Source:MGI Symbol;Acc:MGI:2176380]	4.16	9.82e-07
ENSMUSG00000041757	240753	Plekha6	pleckstrin homology domain containing, family A member 6 [Source:MGI Symbol;Acc:MGI:2388662]	3.16	9.82e-07
ENSMUSG00000033295	19268	Ptprf	protein tyrosine phosphatase, receptor type, F [Source:MGI Symbol;Acc:MGI:102695]	2.79	9.82e-07
ENSMUSG00000030583	74206	Sipa1l3	signal-induced proliferation-associated 1 like 3 [Source:MGI Symbol;Acc:MGI:1921456]	1.21	9.82e-07
ENSMUSG00000020303	20856	Stc2	stanniocalcin 2 [Source:MGI Symbol;Acc:MGI:1316731]	2.48	9.82e-07
ENSMUSG00000038260	68667	Trpm4	transient receptor potential cation channel, subfamily M, member 4 [Source:MGI Symbol;Acc:MGI:1915917]	1.33	9.82e-07
ENSMUSG00000015647	16776	Lama5	laminin, alpha 5 [Source:MGI Symbol;Acc:MGI:105382]	1.81	1.03e-06
ENSMUSG00000019889	19272	Ptprk	protein tyrosine phosphatase, receptor type, K [Source:MGI Symbol;Acc:MGI:103310]	2.3	1.03e-06
ENSMUSG00000024754	83921	Cemip2	cell migration inducing hyaluronidase 2 [Source:MGI Symbol;Acc:MGI:1890373]	2.36	1.04e-06
ENSMUSG00000066877	17974	Nck2	non-catalytic region of tyrosine kinase adaptor protein 2 [Source:MGI Symbol;Acc:MGI:1306821]	1.67	1.04e-06
ENSMUSG00000028132	99887	Tlcd4	TLC domain containing 4 [Source:MGI Symbol;Acc:MGI:1923195]	3.59	1.21e-06
ENSMUSG00000076431	20677	Sox4	SRY (sex determining region Y)-box 4 [Source:MGI Symbol;Acc:MGI:98366]	1.87	1.26e-06
ENSMUSG00000031790	17388	Mmp15	matrix metallopeptidase 15 [Source:MGI Symbol;Acc:MGI:109320]	2.45	2.04e-06
ENSMUSG00000030256	79362	Bhlhe41	basic helix-loop-helix family, member e41 [Source:MGI Symbol;Acc:MGI:1930704]	2.57	2.35e-06
ENSMUSG00000052397	22350	Ezr	ezrin [Source:MGI Symbol;Acc:MGI:98931]	3.5	2.35e-06
ENSMUSG00000030849	14183	Fgfr2	fibroblast growth factor receptor 2 [Source:MGI Symbol;Acc:MGI:95523]	4.27	2.35e-06
ENSMUSG00000041523	22269	Upk2	uroplakin 2 [Source:MGI Symbol;Acc:MGI:98913]	4.73	2.48e-06
ENSMUSG00000023915	94185	Tnfrsf21	tumor necrosis factor receptor superfamily, member 21 [Source:MGI Symbol;Acc:MGI:2151075]	2.18	2.68e-06
ENSMUSG00000060417	NA	Gm8603	predicted gene 8603 [Source:MGI Symbol;Acc:MGI:3643185]	5.61	2.71e-06
ENSMUSG00000024421	16774	Lama3	laminin, alpha 3 [Source:MGI Symbol;Acc:MGI:99909]	2.76	2.89e-06
ENSMUSG00000041482	667742	Piezo2	piezo-type mechanosensitive ion channel component 2 [Source:MGI Symbol;Acc:MGI:1918781]	4.08	2.89e-06
ENSMUSG00000049115	11607	Agtr1a	angiotensin II receptor, type 1a [Source:MGI Symbol;Acc:MGI:87964]	1.63	3.32e-06
ENSMUSG00000030605	17304	Mfge8	milk fat globule-EGF factor 8 protein [Source:MGI Symbol;Acc:MGI:102768]	1.45	3.32e-06
ENSMUSG00000013236	19280	Ptprs	protein tyrosine phosphatase, receptor type, S [Source:MGI Symbol;Acc:MGI:97815]	1.61	3.76e-06
ENSMUSG00000030739	71960	Myh14	myosin, heavy polypeptide 14 [Source:MGI Symbol;Acc:MGI:1919210]	2.72	4.35e-06
ENSMUSG00000041936	11603	Agrn	agrin [Source:MGI Symbol;Acc:MGI:87961]	1.32	5.47e-06
ENSMUSG00000062312	13866	Erbb2	erb-b2 receptor tyrosine kinase 2 [Source:MGI Symbol;Acc:MGI:95410]	1.59	5.49e-06
ENSMUSG00000017897	14049	Eya2	EYA transcriptional coactivator and phosphatase 2 [Source:MGI Symbol;Acc:MGI:109341]	2.61	5.58e-06
ENSMUSG00000044447	68813	Dock5	dedicator of cytokinesis 5 [Source:MGI Symbol;Acc:MGI:2652871]	1.36	5.76e-06
ENSMUSG00000042410	228061	Agps	alkylglycerone phosphate synthase [Source:MGI Symbol;Acc:MGI:2443065]	1.44	5.83e-06
ENSMUSG00000074625	545481	Arhgap40	Rho GTPase activating protein 40 [Source:MGI Symbol;Acc:MGI:3649852]	6.38	5.93e-06
ENSMUSG00000005609	22083	Ctr9	CTR9 homolog, Paf1/RNA polymerase II complex component [Source:MGI Symbol;Acc:MGI:109345]	1.12	5.93e-06
ENSMUSG00000021508	57266	Cxcl14	chemokine (C-X-C motif) ligand 14 [Source:MGI Symbol;Acc:MGI:1888514]	2.05	5.93e-06
ENSMUSG00000022952	12394	Runx1	runt related transcription factor 1 [Source:MGI Symbol;Acc:MGI:99852]	2.16	5.93e-06
ENSMUSG00000026258	73234	Snorc	secondary ossification center associated regulator of chondrocyte maturation [Source:MGI Symbol;Acc:MGI:1920484]	5.18	5.93e-06
ENSMUSG00000021843	16709	Ktn1	kinectin 1 [Source:MGI Symbol;Acc:MGI:109153]	1.08	6.46e-06
ENSMUSG00000026510	209456	Trp53bp2	transformation related protein 53 binding protein 2 [Source:MGI Symbol;Acc:MGI:2138319]	1.34	6.46e-06
ENSMUSG00000086187	NA	Gm12860	predicted gene 12860 [Source:MGI Symbol;Acc:MGI:3651651]	4.2	6.73e-06
ENSMUSG00000050271	244418	Prag1	PEAK1 related kinase activating pseudokinase 1 [Source:MGI Symbol;Acc:MGI:1196223]	1.34	6.73e-06
ENSMUSG00000049313	20660	Sorl1	sortilin-related receptor, LDLR class A repeats-containing [Source:MGI Symbol;Acc:MGI:1202296]	2.95	6.94e-06
ENSMUSG00000029672	27999	Fam3c	family with sequence similarity 3, member C [Source:MGI Symbol;Acc:MGI:107892]	1.25	8.25e-06
ENSMUSG00000053580	77097	Tanc2	tetratricopeptide repeat, ankyrin repeat and coiled-coil containing 2 [Source:MGI Symbol;Acc:MGI:2444121]	1.33	9.13e-06
ENSMUSG00000027800	17112	Tm4sf1	transmembrane 4 superfamily member 1 [Source:MGI Symbol;Acc:MGI:104678]	1.33	9.44e-06
ENSMUSG00000047139	12484	Cd24a	CD24a antigen [Source:MGI Symbol;Acc:MGI:88323]	2.76	9.72e-06
ENSMUSG00000029381	27428	Shroom3	shroom family member 3 [Source:MGI Symbol;Acc:MGI:1351655]	2.14	1.05e-05
ENSMUSG00000060487	320825	Samd5	sterile alpha motif domain containing 5 [Source:MGI Symbol;Acc:MGI:2444815]	2.75	1.09e-05
ENSMUSG00000009585	80287	Apobec3	apolipoprotein B mRNA editing enzyme, catalytic polypeptide 3 [Source:MGI Symbol;Acc:MGI:1933111]	2.08	1.17e-05
ENSMUSG00000028634	16656	Hivep3	human immunodeficiency virus type I enhancer binding protein 3 [Source:MGI Symbol;Acc:MGI:106589]	1.32	1.17e-05
ENSMUSG00000021223	170721	Papln	papilin, proteoglycan-like sulfated glycoprotein [Source:MGI Symbol;Acc:MGI:2386139]	4.03	1.28e-05
ENSMUSG00000070047	14107	Fat1	FAT atypical cadherin 1 [Source:MGI Symbol;Acc:MGI:109168]	1.07	1.35e-05
ENSMUSG00000036225	106931	Kctd1	potassium channel tetramerisation domain containing 1 [Source:MGI Symbol;Acc:MGI:1918269]	2.42	1.38e-05
ENSMUSG00000021224	18222	Numb	NUMB endocytic adaptor protein [Source:MGI Symbol;Acc:MGI:107423]	1.16	1.49e-05
ENSMUSG00000078949	100043899	R3hdml	R3H domain containing-like [Source:MGI Symbol;Acc:MGI:3650937]	6.15	1.7e-05
ENSMUSG00000049112	18430	Oxtr	oxytocin receptor [Source:MGI Symbol;Acc:MGI:109147]	5	1.75e-05
ENSMUSG00000075225	75973	Ccdc162	coiled-coil domain containing 162 [Source:MGI Symbol;Acc:MGI:1923223]	3.9	1.77e-05
ENSMUSG00000037035	16324	Inhbb	inhibin beta-B [Source:MGI Symbol;Acc:MGI:96571]	2.15	1.82e-05
ENSMUSG00000022472	28075	Desi1	desumoylating isopeptidase 1 [Source:MGI Symbol;Acc:MGI:106313]	1.13	1.91e-05
ENSMUSG00000022435	22270	Upk3a	uroplakin 3A [Source:MGI Symbol;Acc:MGI:98914]	4.35	1.99e-05
ENSMUSG00000003051	13710	Elf3	E74-like factor 3 [Source:MGI Symbol;Acc:MGI:1101781]	6.53	2.1e-05
ENSMUSG00000030199	14011	Etv6	ets variant 6 [Source:MGI Symbol;Acc:MGI:109336]	1.07	2.1e-05
ENSMUSG00000039431	54384	Mtmr7	myotubularin related protein 7 [Source:MGI Symbol;Acc:MGI:1891693]	3.86	2.1e-05
ENSMUSG00000034112	69047	Atp2c2	ATPase, Ca++ transporting, type 2C, member 2 [Source:MGI Symbol;Acc:MGI:1916297]	5.28	2.16e-05
ENSMUSG00000034586	217310	Hid1	HID1 domain containing [Source:MGI Symbol;Acc:MGI:2445087]	1.88	2.3e-05
ENSMUSG00000030796	21677	Tead2	TEA domain family member 2 [Source:MGI Symbol;Acc:MGI:104904]	2.26	2.61e-05
ENSMUSG00000005268	19116	Prlr	prolactin receptor [Source:MGI Symbol;Acc:MGI:97763]	5.94	2.8e-05
ENSMUSG00000005672	16590	Kit	KIT proto-oncogene receptor tyrosine kinase [Source:MGI Symbol;Acc:MGI:96677]	2.89	3.1e-05
ENSMUSG00000028434	54357	Epb41l4b	erythrocyte membrane protein band 4.1 like 4b [Source:MGI Symbol;Acc:MGI:1859149]	2.65	3.43e-05
ENSMUSG00000032291	12903	Crabp1	cellular retinoic acid binding protein I [Source:MGI Symbol;Acc:MGI:88490]	4.15	3.44e-05
ENSMUSG00000036856	22417	Wnt4	wingless-type MMTV integration site family, member 4 [Source:MGI Symbol;Acc:MGI:98957]	3.62	3.44e-05
ENSMUSG00000026380	81879	Tfcp2l1	transcription factor CP2-like 1 [Source:MGI Symbol;Acc:MGI:2444691]	3.92	3.76e-05
ENSMUSG00000021253	21809	Tgfb3	transforming growth factor, beta 3 [Source:MGI Symbol;Acc:MGI:98727]	1.51	4.24e-05
ENSMUSG00000029282	71421	Amtn	amelotin [Source:MGI Symbol;Acc:MGI:1918671]	3.95	4.45e-05
ENSMUSG00000106619	NA	Gm9353	predicted gene 9353 [Source:MGI Symbol;Acc:MGI:3644601]	5.06	4.45e-05
ENSMUSG00000050390	97130	C77080	expressed sequence C77080 [Source:MGI Symbol;Acc:MGI:2140651]	3.12	4.46e-05
ENSMUSG00000032548	24059	Slco2a1	solute carrier organic anion transporter family, member 2a1 [Source:MGI Symbol;Acc:MGI:1346021]	1.78	4.88e-05
ENSMUSG00000019734	353499	Tmc4	transmembrane channel-like gene family 4 [Source:MGI Symbol;Acc:MGI:2669035]	3.86	5.28e-05
ENSMUSG00000022661	17470	Cd200	CD200 antigen [Source:MGI Symbol;Acc:MGI:1196990]	1.36	5.37e-05
ENSMUSG00000026413	18772	Pkp1	plakophilin 1 [Source:MGI Symbol;Acc:MGI:1328359]	7.49	5.37e-05
ENSMUSG00000085683	NA	Tmem238l	transmembrane protein 238 like [Source:MGI Symbol;Acc:MGI:1918826]	4.55	5.72e-05
ENSMUSG00000005958	13845	Ephb3	Eph receptor B3 [Source:MGI Symbol;Acc:MGI:104770]	1.71	6.61e-05
ENSMUSG00000001985	14807	Grik3	glutamate receptor, ionotropic, kainate 3 [Source:MGI Symbol;Acc:MGI:95816]	4.57	6.86e-05
ENSMUSG00000033502	229776	Cdc14a	CDC14 cell division cycle 14A [Source:MGI Symbol;Acc:MGI:2442676]	1.5	7e-05
ENSMUSG00000025555	223254	Farp1	FERM, RhoGEF (Arhgef) and pleckstrin domain protein 1 (chondrocyte-derived) [Source:MGI Symbol;Acc:MGI:2446173]	1.17	7e-05
ENSMUSG00000019737	233066	Syne4	spectrin repeat containing, nuclear envelope family member 4 [Source:MGI Symbol;Acc:MGI:2141950]	5.14	7e-05
ENSMUSG00000030203	70686	Dusp16	dual specificity phosphatase 16 [Source:MGI Symbol;Acc:MGI:1917936]	1.39	7.03e-05
ENSMUSG00000039835	215819	Nhsl1	NHS-like 1 [Source:MGI Symbol;Acc:MGI:106390]	1.9	7.39e-05
ENSMUSG00000117980	NA	Gm30571	predicted gene, 30571 [Source:MGI Symbol;Acc:MGI:5589730]	4.99	7.42e-05
ENSMUSG00000028555	230603	Ttc39a	tetratricopeptide repeat domain 39A [Source:MGI Symbol;Acc:MGI:2444350]	4.58	7.5e-05
ENSMUSG00000031274	12830	Col4a5	collagen, type IV, alpha 5 [Source:MGI Symbol;Acc:MGI:88456]	2.01	7.87e-05
ENSMUSG00000110473	NA	Gm29705	predicted gene, 29705 [Source:MGI Symbol;Acc:MGI:5588864]	3.81	7.99e-05
ENSMUSG00000074227	20733	Spint2	serine protease inhibitor, Kunitz type 2 [Source:MGI Symbol;Acc:MGI:1338031]	3.69	8.32e-05
ENSMUSG00000044748	13214	Defb1	defensin beta 1 [Source:MGI Symbol;Acc:MGI:1096878]	7.04	8.4e-05
ENSMUSG00000026961	227618	Lrrc26	leucine rich repeat containing 26 [Source:MGI Symbol;Acc:MGI:2385129]	4.26	8.4e-05
ENSMUSG00000031626	234214	Sorbs2	sorbin and SH3 domain containing 2 [Source:MGI Symbol;Acc:MGI:1924574]	1.63	8.4e-05
ENSMUSG00000016262	214791	Sertad4	SERTA domain containing 4 [Source:MGI Symbol;Acc:MGI:2443496]	2.5	8.43e-05
ENSMUSG00000021703	218442	Serinc5	serine incorporator 5 [Source:MGI Symbol;Acc:MGI:2444223]	1.29	8.76e-05
ENSMUSG00000040289	15213	Hey1	hairy/enhancer-of-split related with YRPW motif 1 [Source:MGI Symbol;Acc:MGI:1341800]	1.99	9.13e-05
ENSMUSG00000018924	11687	Alox15	arachidonate 15-lipoxygenase [Source:MGI Symbol;Acc:MGI:87997]	5.76	9.24e-05
ENSMUSG00000021338	68732	Carmil1	capping protein regulator and myosin 1 linker 1 [Source:MGI Symbol;Acc:MGI:1915982]	1.44	9.24e-05
ENSMUSG00000019368	103655	Sec14l4	SEC14-like lipid binding 4 [Source:MGI Symbol;Acc:MGI:2144095]	5.81	9.24e-05
ENSMUSG00000031596	11988	Slc7a2	solute carrier family 7 (cationic amino acid transporter, y+ system), member 2 [Source:MGI Symbol;Acc:MGI:99828]	4.09	9.39e-05
ENSMUSG00000074607	269389	Tox2	TOX high mobility group box family member 2 [Source:MGI Symbol;Acc:MGI:3611233]	3.1	9.47e-05
ENSMUSG00000017723	67701	Wfdc2	WAP four-disulfide core domain 2 [Source:MGI Symbol;Acc:MGI:1914951]	8.31	9.66e-05
ENSMUSG00000049092	70713	Gpr137c	G protein-coupled receptor 137C [Source:MGI Symbol;Acc:MGI:1917963]	2.76	9.93e-05
ENSMUSG00000039046	98910	Usp6nl	USP6 N-terminal like [Source:MGI Symbol;Acc:MGI:2138893]	1.1	9.93e-05
ENSMUSG00000070803	56222	Cited4	Cbp/p300-interacting transactivator, with Glu/Asp-rich carboxy-terminal domain, 4 [Source:MGI Symbol;Acc:MGI:1861694]	3.9	9.98e-05
ENSMUSG00000057060	210027	Slc35f3	solute carrier family 35, member F3 [Source:MGI Symbol;Acc:MGI:2444426]	4.8	0.000101
ENSMUSG00000033542	54324	Arhgef5	Rho guanine nucleotide exchange factor (GEF) 5 [Source:MGI Symbol;Acc:MGI:1858952]	1.44	0.000103
ENSMUSG00000070419	622127	Cyp3a57	cytochrome P450, family 3, subfamily a, polypeptide 57 [Source:MGI Symbol;Acc:MGI:3646373]	5.19	0.000103
ENSMUSG00000060716	211945	Plekhh1	pleckstrin homology domain containing, family H (with MyTH4 domain) member 1 [Source:MGI Symbol;Acc:MGI:2144989]	4.27	0.000103
ENSMUSG00000008601	53868	Rab25	RAB25, member RAS oncogene family [Source:MGI Symbol;Acc:MGI:1858203]	6.98	0.000103
ENSMUSG00000047861	14233	Foxi1	forkhead box I1 [Source:MGI Symbol;Acc:MGI:1096329]	5.26	0.000105
ENSMUSG00000007029	22321	Vars	valyl-tRNA synthetase [Source:MGI Symbol;Acc:MGI:90675]	1.15	0.000105
ENSMUSG00000038764	545622	Ptpn3	protein tyrosine phosphatase, non-receptor type 3 [Source:MGI Symbol;Acc:MGI:105307]	1.42	0.000106
ENSMUSG00000041075	14369	Fzd7	frizzled class receptor 7 [Source:MGI Symbol;Acc:MGI:108570]	1.38	0.000107
ENSMUSG00000004383	16795	Large1	LARGE xylosyl- and glucuronyltransferase 1 [Source:MGI Symbol;Acc:MGI:1342270]	1.03	0.000107
ENSMUSG00000032717	17240	Mdfi	MyoD family inhibitor [Source:MGI Symbol;Acc:MGI:107687]	3.96	0.000107
ENSMUSG00000034607	69693	Pof1b	premature ovarian failure 1B [Source:MGI Symbol;Acc:MGI:1916943]	7.32	0.000107
ENSMUSG00000038775	22351	Vill	villin-like [Source:MGI Symbol;Acc:MGI:1201781]	3.05	0.000107
ENSMUSG00000055298	26898	Ctsj	cathepsin J [Source:MGI Symbol;Acc:MGI:1349426]	5.62	0.000108
ENSMUSG00000052512	78286	Nav2	neuron navigator 2 [Source:MGI Symbol;Acc:MGI:2183691]	1.95	0.000109
ENSMUSG00000034295	225288	Fhod3	formin homology 2 domain containing 3 [Source:MGI Symbol;Acc:MGI:1925847]	3.19	0.000111
ENSMUSG00000066842	545370	Hmcn1	hemicentin 1 [Source:MGI Symbol;Acc:MGI:2685047]	3.19	0.000111
ENSMUSG00000072825	217882	Cep170b	centrosomal protein 170B [Source:MGI Symbol;Acc:MGI:2145043]	1.38	0.000112
ENSMUSG00000018166	13867	Erbb3	erb-b2 receptor tyrosine kinase 3 [Source:MGI Symbol;Acc:MGI:95411]	3.61	0.000112
ENSMUSG00000022636	11658	Alcam	activated leukocyte cell adhesion molecule [Source:MGI Symbol;Acc:MGI:1313266]	1.81	0.000125
ENSMUSG00000020173	12808	Cobl	cordon-bleu WH2 repeat [Source:MGI Symbol;Acc:MGI:105056]	2.68	0.000125
ENSMUSG00000115388	223650	Eppk1	epiplakin 1 [Source:MGI Symbol;Acc:MGI:2386306]	2.07	0.000125
ENSMUSG00000115902	NA	AC113595.1	novel transcript, antisense to Apobec3	2.82	0.000142
ENSMUSG00000040136	20927	Abcc8	ATP-binding cassette, sub-family C (CFTR/MRP), member 8 [Source:MGI Symbol;Acc:MGI:1352629]	4.26	0.000142
ENSMUSG00000030873	20277	Scnn1b	sodium channel, nonvoltage-gated 1 beta [Source:MGI Symbol;Acc:MGI:104696]	4.8	0.000142
ENSMUSG00000038781	106766	Stap2	signal transducing adaptor family member 2 [Source:MGI Symbol;Acc:MGI:2147039]	2.08	0.000142
ENSMUSG00000029378	11839	Areg	amphiregulin [Source:MGI Symbol;Acc:MGI:88068]	7.64	0.000156
ENSMUSG00000047040	217138	Prr15l	proline rich 15-like [Source:MGI Symbol;Acc:MGI:2387599]	3.75	0.00016
ENSMUSG00000058571	23888	Gpc6	glypican 6 [Source:MGI Symbol;Acc:MGI:1346322]	1.79	0.000162
ENSMUSG00000059412	11936	Fxyd2	FXYD domain-containing ion transport regulator 2 [Source:MGI Symbol;Acc:MGI:1195260]	1.89	0.000163
ENSMUSG00000027536	66371	Chmp4c	charged multivesicular body protein 4C [Source:MGI Symbol;Acc:MGI:1913621]	1.81	0.000173
ENSMUSG00000001507	16400	Itga3	integrin alpha 3 [Source:MGI Symbol;Acc:MGI:96602]	1.76	0.000177
ENSMUSG00000043333	230726	Rhbdl2	rhomboid like 2 [Source:MGI Symbol;Acc:MGI:3608413]	2.38	0.000179
ENSMUSG00000109305	100040049	Smim38	small integral membrane protein 38 [Source:MGI Symbol;Acc:MGI:1916283]	4.23	0.00018
ENSMUSG00000085833	NA	Gm13003	predicted gene 13003 [Source:MGI Symbol;Acc:MGI:3650099]	3.95	0.000197
ENSMUSG00000060188	232983	Cxcl17	chemokine (C-X-C motif) ligand 17 [Source:MGI Symbol;Acc:MGI:2387642]	4.6	0.000198
ENSMUSG00000078117	NA	Gm16485	predicted gene 16485 [Source:MGI Symbol;Acc:MGI:3642771]	4.9	0.000198
ENSMUSG00000024812	21873	Tjp2	tight junction protein 2 [Source:MGI Symbol;Acc:MGI:1341872]	1.12	0.000199
ENSMUSG00000006345	14598	Ggt1	gamma-glutamyltransferase 1 [Source:MGI Symbol;Acc:MGI:95706]	6.93	0.000204
ENSMUSG00000032356	19417	Rasgrf1	RAS protein-specific guanine nucleotide-releasing factor 1 [Source:MGI Symbol;Acc:MGI:99694]	3.73	0.000209
ENSMUSG00000054428	11983	Atpif1	ATPase inhibitory factor 1 [Source:MGI Symbol;Acc:MGI:1196457]	1.54	0.000212
ENSMUSG00000020541	71943	Tom1l1	target of myb1-like 1 (chicken) [Source:MGI Symbol;Acc:MGI:1919193]	1.55	0.000212
ENSMUSG00000028445	69638	Enho	energy homeostasis associated [Source:MGI Symbol;Acc:MGI:1916888]	4.16	0.000221
ENSMUSG00000046761	105732	Fam83h	family with sequence similarity 83, member H [Source:MGI Symbol;Acc:MGI:2145900]	1.97	0.000222
ENSMUSG00000039131	54120	Gipc2	GIPC PDZ domain containing family, member 2 [Source:MGI Symbol;Acc:MGI:1889209]	4.78	0.000224
ENSMUSG00000007034	70129	Slc44a4	solute carrier family 44, member 4 [Source:MGI Symbol;Acc:MGI:1917379]	5.54	0.000228
ENSMUSG00000027646	20779	Src	Rous sarcoma oncogene [Source:MGI Symbol;Acc:MGI:98397]	1.42	0.000229
ENSMUSG00000021701	20620	Plk2	polo like kinase 2 [Source:MGI Symbol;Acc:MGI:1099790]	1.93	0.000236
ENSMUSG00000034919	230576	Ttc22	tetratricopeptide repeat domain 22 [Source:MGI Symbol;Acc:MGI:3045307]	5.3	0.000248
ENSMUSG00000085936	NA	2610307P16Rik	RIKEN cDNA 2610307P16 gene [Source:MGI Symbol;Acc:MGI:1919768]	4.14	0.000262
ENSMUSG00000021125	11847	Arg2	arginase type II [Source:MGI Symbol;Acc:MGI:1330806]	5.83	0.000263
ENSMUSG00000024215	30051	Spdef	SAM pointed domain containing ets transcription factor [Source:MGI Symbol;Acc:MGI:1353422]	4.44	0.000263
ENSMUSG00000044641	58220	Pard6b	par-6 family cell polarity regulator beta [Source:MGI Symbol;Acc:MGI:2135605]	3.52	0.000278
ENSMUSG00000030800	76560	Prss8	protease, serine 8 (prostasin) [Source:MGI Symbol;Acc:MGI:1923810]	4.94	0.000278
ENSMUSG00000039110	104601	Mycbpap	MYCBP associated protein [Source:MGI Symbol;Acc:MGI:2388726]	4.87	0.000279
ENSMUSG00000031778	20312	Cx3cl1	chemokine (C-X3-C motif) ligand 1 [Source:MGI Symbol;Acc:MGI:1097153]	3.02	0.000283
ENSMUSG00000051000	229488	Fam160a1	family with sequence similarity 160, member A1 [Source:MGI Symbol;Acc:MGI:2444746]	1.64	0.000293
ENSMUSG00000037129	214531	Tmprss13	transmembrane protease, serine 13 [Source:MGI Symbol;Acc:MGI:2682935]	6.5	0.000295
ENSMUSG00000038677	268935	Scube3	signal peptide, CUB domain, EGF-like 3 [Source:MGI Symbol;Acc:MGI:3045253]	2.19	0.000297
ENSMUSG00000038765	16917	Lmx1b	LIM homeobox transcription factor 1 beta [Source:MGI Symbol;Acc:MGI:1100513]	4.28	0.000302
ENSMUSG00000029154	231293	Cwh43	cell wall biogenesis 43 C-terminal homolog [Source:MGI Symbol;Acc:MGI:2444131]	4.06	0.000304
ENSMUSG00000110462	NA	Gm35572	predicted gene, 35572 [Source:MGI Symbol;Acc:MGI:5594731]	4.96	0.000304
ENSMUSG00000113599	NA	9530014B07Rik	RIKEN cDNA 9530014B07 gene [Source:MGI Symbol;Acc:MGI:1924648]	3.43	0.000328
ENSMUSG00000033006	20665	Sox10	SRY (sex determining region Y)-box 10 [Source:MGI Symbol;Acc:MGI:98358]	3.25	0.00033
ENSMUSG00000037370	18605	Enpp1	ectonucleotide pyrophosphatase/phosphodiesterase 1 [Source:MGI Symbol;Acc:MGI:97370]	2.59	0.000333
ENSMUSG00000002020	16997	Ltbp2	latent transforming growth factor beta binding protein 2 [Source:MGI Symbol;Acc:MGI:99502]	1.46	0.000333
ENSMUSG00000050931	74442	Sgms2	sphingomyelin synthase 2 [Source:MGI Symbol;Acc:MGI:1921692]	1.16	0.00034
ENSMUSG00000064181	216363	Rab3ip	RAB3A interacting protein [Source:MGI Symbol;Acc:MGI:105933]	1.28	0.000346
ENSMUSG00000079602	NA	9230102O04Rik	RIKEN cDNA 9230102O04 gene [Source:MGI Symbol;Acc:MGI:1924932]	3.18	0.000359
ENSMUSG00000048706	52829	Lurap1l	leucine rich adaptor protein 1-like [Source:MGI Symbol;Acc:MGI:106510]	2.08	0.000359
ENSMUSG00000035640	100503659	Cbarp	calcium channel, voltage-dependent, beta subunit associated regulatory protein [Source:MGI Symbol;Acc:MGI:1354170]	1.87	0.00036
ENSMUSG00000049013	368202	Prss48	protease, serine 48 [Source:MGI Symbol;Acc:MGI:2685865]	3.75	0.00036
ENSMUSG00000031488	75767	Rab11fip1	RAB11 family interacting protein 1 (class I) [Source:MGI Symbol;Acc:MGI:1923017]	2.33	0.000377
ENSMUSG00000053646	235611	Plxnb1	plexin B1 [Source:MGI Symbol;Acc:MGI:2154238]	2.45	0.000387
ENSMUSG00000034382	224833	AI661453	expressed sequence AI661453 [Source:MGI Symbol;Acc:MGI:2146908]	2.55	0.000406
ENSMUSG00000032718	67729	Mansc1	MANSC domain containing 1 [Source:MGI Symbol;Acc:MGI:1914979]	1.53	0.000427
ENSMUSG00000038732	218121	Mboat1	membrane bound O-acyltransferase domain containing 1 [Source:MGI Symbol;Acc:MGI:2387184]	4.55	0.000427
ENSMUSG00000037605	319387	Adgrl3	adhesion G protein-coupled receptor L3 [Source:MGI Symbol;Acc:MGI:2441950]	1.6	0.000452
ENSMUSG00000021469	17702	Msx2	msh homeobox 2 [Source:MGI Symbol;Acc:MGI:97169]	3.55	0.00048
ENSMUSG00000057454	72434	Lypd3	Ly6/Plaur domain containing 3 [Source:MGI Symbol;Acc:MGI:1919684]	4.41	0.000482
ENSMUSG00000000881	53310	Dlg3	discs large MAGUK scaffold protein 3 [Source:MGI Symbol;Acc:MGI:1888986]	1.48	0.000483
ENSMUSG00000031398	18846	Plxna3	plexin A3 [Source:MGI Symbol;Acc:MGI:107683]	1.8	0.000483
ENSMUSG00000024769	240505	Cdc42bpg	CDC42 binding protein kinase gamma (DMPK-like) [Source:MGI Symbol;Acc:MGI:2652845]	1.22	0.000489
ENSMUSG00000061859	12695	Patj	PATJ, crumbs cell polarity complex component [Source:MGI Symbol;Acc:MGI:1277960]	2.42	0.000493
ENSMUSG00000028626	12840	Col9a2	collagen, type IX, alpha 2 [Source:MGI Symbol;Acc:MGI:88466]	5.54	0.000517
ENSMUSG00000024236	225115	Svil	supervillin [Source:MGI Symbol;Acc:MGI:2147319]	1.21	0.000522
ENSMUSG00000028977	69743	Casz1	castor zinc finger 1 [Source:MGI Symbol;Acc:MGI:1196251]	1.31	0.000533
ENSMUSG00000041605	67313	Inava	innate immunity activator [Source:MGI Symbol;Acc:MGI:1921579]	5.33	0.000537
ENSMUSG00000082062	NA	Ftl2-ps	ferritin light polypeptide 2, pseudogene [Source:MGI Symbol;Acc:MGI:95590]	5.34	0.000542
ENSMUSG00000084128	77411	Esrp2	epithelial splicing regulatory protein 2 [Source:MGI Symbol;Acc:MGI:1924661]	3.6	0.000543
ENSMUSG00000089804	NA	Gm16136	predicted gene 16136 [Source:MGI Symbol;Acc:MGI:3802137]	4.71	0.000547
ENSMUSG00000031410	170722	Nxf7	nuclear RNA export factor 7 [Source:MGI Symbol;Acc:MGI:2159343]	6.43	0.00055
ENSMUSG00000031551	15930	Ido1	indoleamine 2,3-dioxygenase 1 [Source:MGI Symbol;Acc:MGI:96416]	7.14	0.000572
ENSMUSG00000025500	72000	Lmntd2	lamin tail domain containing 2 [Source:MGI Symbol;Acc:MGI:1919250]	4.53	0.000582
ENSMUSG00000022949	209195	Clic6	chloride intracellular channel 6 [Source:MGI Symbol;Acc:MGI:2146607]	4.66	0.000591
ENSMUSG00000032796	16772	Lama1	laminin, alpha 1 [Source:MGI Symbol;Acc:MGI:99892]	7.67	0.000593
ENSMUSG00000031179	70696	3830417A13Rik	RIKEN cDNA 3830417A13 gene [Source:MGI Symbol;Acc:MGI:1917946]	3.54	6e-04
ENSMUSG00000025504	98845	Eps8l2	EPS8-like 2 [Source:MGI Symbol;Acc:MGI:2138828]	2.36	6e-04
ENSMUSG00000022865	13052	Cxadr	coxsackie virus and adenovirus receptor [Source:MGI Symbol;Acc:MGI:1201679]	4.42	0.000613
ENSMUSG00000052727	17755	Map1b	microtubule-associated protein 1B [Source:MGI Symbol;Acc:MGI:1306778]	1.09	0.000613
ENSMUSG00000039202	54608	Abhd2	abhydrolase domain containing 2 [Source:MGI Symbol;Acc:MGI:1914344]	1.47	0.000635
ENSMUSG00000006204	71395	Cdcp3	CUB domain containing protein 3 [Source:MGI Symbol;Acc:MGI:1918645]	9.71	0.000635
ENSMUSG00000030340	20276	Scnn1a	sodium channel, nonvoltage-gated 1 alpha [Source:MGI Symbol;Acc:MGI:101782]	4.5	0.000635
ENSMUSG00000027692	665113	Tnik	TRAF2 and NCK interacting kinase [Source:MGI Symbol;Acc:MGI:1916264]	1.52	0.000635
ENSMUSG00000020798	77577	Spns3	spinster homolog 3 [Source:MGI Symbol;Acc:MGI:1924827]	3.65	0.000656
ENSMUSG00000028766	11647	Alpl	alkaline phosphatase, liver/bone/kidney [Source:MGI Symbol;Acc:MGI:87983]	2.58	0.000665
ENSMUSG00000064246	12654	Chil1	chitinase-like 1 [Source:MGI Symbol;Acc:MGI:1340899]	7.02	0.000668
ENSMUSG00000030701	27276	Plekhb1	pleckstrin homology domain containing, family B (evectins) member 1 [Source:MGI Symbol;Acc:MGI:1351469]	1.95	0.000674
ENSMUSG00000021062	104886	Rab15	RAB15, member RAS oncogene family [Source:MGI Symbol;Acc:MGI:1916865]	2.79	0.000677
ENSMUSG00000045027	70835	Prss22	protease, serine 22 [Source:MGI Symbol;Acc:MGI:1918085]	3.35	0.000686
ENSMUSG00000003534	12305	Ddr1	discoidin domain receptor family, member 1 [Source:MGI Symbol;Acc:MGI:99216]	1.02	7e-04
ENSMUSG00000000915	29816	Hip1r	huntingtin interacting protein 1 related [Source:MGI Symbol;Acc:MGI:1352504]	1.73	0.000721
ENSMUSG00000109239	NA	Gm45176	predicted gene 45176 [Source:MGI Symbol;Acc:MGI:5753752]	3.04	0.000779
ENSMUSG00000030774	18479	Pak1	p21 (RAC1) activated kinase 1 [Source:MGI Symbol;Acc:MGI:1339975]	2.03	0.000779
ENSMUSG00000040811	72205	Eml2	echinoderm microtubule associated protein like 2 [Source:MGI Symbol;Acc:MGI:1919455]	1.19	0.000784
ENSMUSG00000106957	NA	Gm43085	predicted gene 43085 [Source:MGI Symbol;Acc:MGI:5663222]	3.12	0.000784
ENSMUSG00000028860	269589	Sytl1	synaptotagmin-like 1 [Source:MGI Symbol;Acc:MGI:1933365]	3.35	0.000785
ENSMUSG00000026972	215705	Arrdc1	arrestin domain containing 1 [Source:MGI Symbol;Acc:MGI:2446136]	1.27	0.000802
ENSMUSG00000046807	192734	Lrrc75b	leucine rich repeat containing 75B [Source:MGI Symbol;Acc:MGI:2143657]	4.36	0.000802
ENSMUSG00000000567	20682	Sox9	SRY (sex determining region Y)-box 9 [Source:MGI Symbol;Acc:MGI:98371]	4.13	0.000806
ENSMUSG00000025885	17919	Myo5b	myosin VB [Source:MGI Symbol;Acc:MGI:106598]	3.35	0.000809
ENSMUSG00000104841	NA	Gm17743	predicted gene, 17743 [Source:MGI Symbol;Acc:MGI:5009819]	6.04	0.000824
ENSMUSG00000035547	12337	Capn5	calpain 5 [Source:MGI Symbol;Acc:MGI:1100859]	1.21	0.000825
ENSMUSG00000024386	19123	Proc	protein C [Source:MGI Symbol;Acc:MGI:97771]	4.44	0.000842
ENSMUSG00000038879	223473	Nipal2	NIPA-like domain containing 2 [Source:MGI Symbol;Acc:MGI:1924488]	2.73	0.000847
ENSMUSG00000067889	20743	Sptbn2	spectrin beta, non-erythrocytic 2 [Source:MGI Symbol;Acc:MGI:1313261]	4.29	0.000847
ENSMUSG00000048644	330695	Ctxn1	cortexin 1 [Source:MGI Symbol;Acc:MGI:88566]	3.94	0.000864
ENSMUSG00000032289	207596	Thsd4	thrombospondin, type I, domain containing 4 [Source:MGI Symbol;Acc:MGI:2672033]	2.93	0.000864
ENSMUSG00000030688	56018	Stard10	START domain containing 10 [Source:MGI Symbol;Acc:MGI:1860093]	2.17	0.000868
ENSMUSG00000026051	78896	Ecrg4	ECRG4 augurin precursor [Source:MGI Symbol;Acc:MGI:1926146]	4.69	0.000876
ENSMUSG00000026304	19329	Rab17	RAB17, member RAS oncogene family [Source:MGI Symbol;Acc:MGI:104640]	3.93	0.000876
ENSMUSG00000039676	75568	Capsl	calcyphosine-like [Source:MGI Symbol;Acc:MGI:1922818]	5.56	0.000879
ENSMUSG00000046782	70846	Ttc6	tetratricopeptide repeat domain 6 [Source:MGI Symbol;Acc:MGI:2684915]	8.3	0.000879
ENSMUSG00000029868	64177	Trpv6	transient receptor potential cation channel, subfamily V, member 6 [Source:MGI Symbol;Acc:MGI:1927259]	3.41	0.000893
ENSMUSG00000031558	20563	Slit2	slit guidance ligand 2 [Source:MGI Symbol;Acc:MGI:1315205]	2.2	0.000895
ENSMUSG00000034226	228543	Rhov	ras homolog family member V [Source:MGI Symbol;Acc:MGI:2444227]	4.99	0.000899
ENSMUSG00000015143	109711	Actn1	actinin, alpha 1 [Source:MGI Symbol;Acc:MGI:2137706]	1.24	0.000917
ENSMUSG00000025481	76974	Urah	urate (5-hydroxyiso-) hydrolase [Source:MGI Symbol;Acc:MGI:1916142]	5.25	0.000917
ENSMUSG00000028572	77963	Hook1	hook microtubule tethering protein 1 [Source:MGI Symbol;Acc:MGI:1925213]	2.41	0.000918
ENSMUSG00000031150	54648	Ccdc120	coiled-coil domain containing 120 [Source:MGI Symbol;Acc:MGI:1859619]	3.03	0.000932
ENSMUSG00000022687	117606	Boc	biregional cell adhesion molecule-related/down-regulated by oncogenes (Cdon) binding protein [Source:MGI Symbol;Acc:MGI:2151153]	1.22	0.000934
ENSMUSG00000052566	170833	Hook2	hook microtubule tethering protein 2 [Source:MGI Symbol;Acc:MGI:2181664]	1.69	0.000951
ENSMUSG00000026479	16782	Lamc2	laminin, gamma 2 [Source:MGI Symbol;Acc:MGI:99913]	2.89	0.000952
ENSMUSG00000015222	17756	Map2	microtubule-associated protein 2 [Source:MGI Symbol;Acc:MGI:97175]	3.6	0.00097
ENSMUSG00000001249	15451	Hpn	hepsin [Source:MGI Symbol;Acc:MGI:1196620]	2.12	0.000973
ENSMUSG00000035783	11475	Acta2	actin, alpha 2, smooth muscle, aorta [Source:MGI Symbol;Acc:MGI:87909]	2.23	0.000976
ENSMUSG00000111962	NA	Gm20110	predicted gene, 20110 [Source:MGI Symbol;Acc:MGI:5012295]	4.42	0.000984
ENSMUSG00000111602	NA	Gm32014	predicted gene, 32014 [Source:MGI Symbol;Acc:MGI:5591173]	2.83	0.000984
ENSMUSG00000040714	232943	Klc3	kinesin light chain 3 [Source:MGI Symbol;Acc:MGI:1277971]	7.1	0.000984
ENSMUSG00000020607	105005	Lratd1	LRAT domain containing 1 [Source:MGI Symbol;Acc:MGI:2145011]	3.9	0.000984
ENSMUSG00000027315	20732	Spint1	serine protease inhibitor, Kunitz type 1 [Source:MGI Symbol;Acc:MGI:1338033]	4.9	0.000984
ENSMUSG00000061762	21333	Tac1	tachykinin 1 [Source:MGI Symbol;Acc:MGI:98474]	3.86	0.000984
ENSMUSG00000006411	71740	Nectin4	nectin cell adhesion molecule 4 [Source:MGI Symbol;Acc:MGI:1918990]	3.3	0.000986
ENSMUSG00000054453	236643	Sytl5	synaptotagmin-like 5 [Source:MGI Symbol;Acc:MGI:2668451]	4.36	0.00099
ENSMUSG00000037600	69073	Kdf1	keratinocyte differentiation factor 1 [Source:MGI Symbol;Acc:MGI:1916323]	3.89	0.00101
ENSMUSG00000022756	224022	Slc7a4	solute carrier family 7 (cationic amino acid transporter, y+ system), member 4 [Source:MGI Symbol;Acc:MGI:2146512]	3.33	0.00101
ENSMUSG00000045875	11549	Adra1a	adrenergic receptor, alpha 1a [Source:MGI Symbol;Acc:MGI:104773]	1.49	0.00105
ENSMUSG00000028337	107684	Coro2a	coronin, actin binding protein 2A [Source:MGI Symbol;Acc:MGI:1345966]	1.42	0.00109
ENSMUSG00000007989	14365	Fzd3	frizzled class receptor 3 [Source:MGI Symbol;Acc:MGI:108476]	1.28	0.00109
ENSMUSG00000050730	71544	Arhgap42	Rho GTPase activating protein 42 [Source:MGI Symbol;Acc:MGI:1918794]	1.01	0.0011
ENSMUSG00000028716	67182	Pdzk1ip1	PDZK1 interacting protein 1 [Source:MGI Symbol;Acc:MGI:1914432]	4.14	0.00111
ENSMUSG00000026421	13007	Csrp1	cysteine and glycine-rich protein 1 [Source:MGI Symbol;Acc:MGI:88549]	1.33	0.00112
ENSMUSG00000110124	NA	Gm4247	predicted gene 4247 [Source:MGI Symbol;Acc:MGI:3782424]	3.39	0.00112
ENSMUSG00000034245	232232	Hdac11	histone deacetylase 11 [Source:MGI Symbol;Acc:MGI:2385252]	2.76	0.00112
ENSMUSG00000032012	58235	Nectin1	nectin cell adhesion molecule 1 [Source:MGI Symbol;Acc:MGI:1926483]	1.33	0.00113
ENSMUSG00000018740	71998	Slc25a35	solute carrier family 25, member 35 [Source:MGI Symbol;Acc:MGI:1919248]	1.13	0.00113
ENSMUSG00000115149	NA	9330188P03Rik	RIKEN cDNA 9330188P03 gene [Source:MGI Symbol;Acc:MGI:2686435]	2.58	0.00118
ENSMUSG00000108819	NA	Gm45177	predicted gene 45177 [Source:MGI Symbol;Acc:MGI:5753753]	3.86	0.00118
ENSMUSG00000024479	105853	Mal2	mal, T cell differentiation protein 2 [Source:MGI Symbol;Acc:MGI:2146021]	2.71	0.00118
ENSMUSG00000027797	13175	Dclk1	doublecortin-like kinase 1 [Source:MGI Symbol;Acc:MGI:1330861]	1.64	0.0012
ENSMUSG00000028370	18491	Pappa	pregnancy-associated plasma protein A [Source:MGI Symbol;Acc:MGI:97479]	2.09	0.0012
ENSMUSG00000024331	13506	Dsc2	desmocollin 2 [Source:MGI Symbol;Acc:MGI:103221]	4.91	0.00122
ENSMUSG00000032940	224344	Rbm11	RNA binding motif protein 11 [Source:MGI Symbol;Acc:MGI:2447622]	3.41	0.00122
ENSMUSG00000028807	73680	Zbtb8a	zinc finger and BTB domain containing 8a [Source:MGI Symbol;Acc:MGI:1920930]	1.01	0.00122
ENSMUSG00000021175	217946	Cdca7l	cell division cycle associated 7 like [Source:MGI Symbol;Acc:MGI:2384982]	2.39	0.00123
ENSMUSG00000086862	NA	Gm13546	predicted gene 13546 [Source:MGI Symbol;Acc:MGI:3649666]	4.25	0.00123
ENSMUSG00000070348	12443	Ccnd1	cyclin D1 [Source:MGI Symbol;Acc:MGI:88313]	1.98	0.00124
ENSMUSG00000024578	56069	Il17b	interleukin 17B [Source:MGI Symbol;Acc:MGI:1928397]	3.91	0.00124
ENSMUSG00000037907	268445	Ankrd13b	ankyrin repeat domain 13b [Source:MGI Symbol;Acc:MGI:2144501]	1.4	0.00125
ENSMUSG00000020866	12291	Cacna1g	calcium channel, voltage-dependent, T type, alpha 1G subunit [Source:MGI Symbol;Acc:MGI:1201678]	2.59	0.00129
ENSMUSG00000040152	21825	Thbs1	thrombospondin 1 [Source:MGI Symbol;Acc:MGI:98737]	1.99	0.00131
ENSMUSG00000046413	NA	Irx3os	iroquois homeobox 3, opposite strand [Source:MGI Symbol;Acc:MGI:2441953]	2.03	0.00133
ENSMUSG00000043079	104027	Synpo	synaptopodin [Source:MGI Symbol;Acc:MGI:1099446]	1.29	0.00133
ENSMUSG00000086962	676527	Gm12248	predicted gene 12248 [Source:MGI Symbol;Acc:MGI:3651124]	4.17	0.00134
ENSMUSG00000044279	224912	Crb3	crumbs family member 3 [Source:MGI Symbol;Acc:MGI:2670904]	4.08	0.00136
ENSMUSG00000019779	14302	Frk	fyn-related kinase [Source:MGI Symbol;Acc:MGI:103265]	1.99	0.0014
ENSMUSG00000071454	13528	Dtnb	dystrobrevin, beta [Source:MGI Symbol;Acc:MGI:1203728]	1.56	0.00141
ENSMUSG00000029869	13848	Ephb6	Eph receptor B6 [Source:MGI Symbol;Acc:MGI:1096338]	1.8	0.00143
ENSMUSG00000027215	12521	Cd82	CD82 antigen [Source:MGI Symbol;Acc:MGI:104651]	1.34	0.00144
ENSMUSG00000066894	231668	Vsig10	V-set and immunoglobulin domain containing 10 [Source:MGI Symbol;Acc:MGI:2448533]	1.31	0.00147
ENSMUSG00000044217	11830	Aqp5	aquaporin 5 [Source:MGI Symbol;Acc:MGI:106215]	6.64	0.00148
ENSMUSG00000036528	19024	Ppfibp2	PTPRF interacting protein, binding protein 2 (liprin beta 2) [Source:MGI Symbol;Acc:MGI:894649]	1.42	0.00149
ENSMUSG00000026638	54139	Irf6	interferon regulatory factor 6 [Source:MGI Symbol;Acc:MGI:1859211]	3.58	0.00151
ENSMUSG00000051076	242122	Vtcn1	V-set domain containing T cell activation inhibitor 1 [Source:MGI Symbol;Acc:MGI:3039619]	6.01	0.00152
ENSMUSG00000041351	110351	Rap1gap	Rap1 GTPase-activating protein [Source:MGI Symbol;Acc:MGI:109338]	2.91	0.00153
ENSMUSG00000000706	12231	Btn1a1	butyrophilin, subfamily 1, member A1 [Source:MGI Symbol;Acc:MGI:103118]	4.18	0.00155
ENSMUSG00000038665	320127	Dgki	diacylglycerol kinase, iota [Source:MGI Symbol;Acc:MGI:2443430]	2.85	0.00155
ENSMUSG00000089876	380705	Tmem102	transmembrane protein 102 [Source:MGI Symbol;Acc:MGI:1921591]	3.42	0.00155
ENSMUSG00000034634	17068	Ly6d	lymphocyte antigen 6 complex, locus D [Source:MGI Symbol;Acc:MGI:96881]	6.51	0.00156
ENSMUSG00000041842	229474	Fhdc1	FH2 domain containing 1 [Source:MGI Symbol;Acc:MGI:2684972]	3.01	0.00159
ENSMUSG00000034282	14027	Evpl	envoplakin [Source:MGI Symbol;Acc:MGI:107507]	2.47	0.00163
ENSMUSG00000005251	72388	Ripk4	receptor-interacting serine-threonine kinase 4 [Source:MGI Symbol;Acc:MGI:1919638]	1.85	0.00165
ENSMUSG00000028919	213649	Arhgef19	Rho guanine nucleotide exchange factor (GEF) 19 [Source:MGI Symbol;Acc:MGI:1925912]	3.74	0.00166
ENSMUSG00000030342	12527	Cd9	CD9 antigen [Source:MGI Symbol;Acc:MGI:88348]	1.4	0.00166
ENSMUSG00000031870	18667	Pgr	progesterone receptor [Source:MGI Symbol;Acc:MGI:97567]	6.68	0.00166
ENSMUSG00000019866	11630	Crybg1	crystallin beta-gamma domain containing 1 [Source:MGI Symbol;Acc:MGI:109544]	1.11	0.00167
ENSMUSG00000010529	212539	Gm266	predicted gene 266 [Source:MGI Symbol;Acc:MGI:2685112]	3.79	0.00167
ENSMUSG00000060260	101631	Pwwp2b	PWWP domain containing 2B [Source:MGI Symbol;Acc:MGI:2142008]	1.14	0.00167
ENSMUSG00000020669	24057	Sh3yl1	Sh3 domain YSC-like 1 [Source:MGI Symbol;Acc:MGI:1346118]	1.97	0.00167
ENSMUSG00000023945	63993	Slc5a7	solute carrier family 5 (choline transporter), member 7 [Source:MGI Symbol;Acc:MGI:1927126]	4.28	0.00167
ENSMUSG00000005968	22156	Tuft1	tuftelin 1 [Source:MGI Symbol;Acc:MGI:109572]	2.17	0.00167
ENSMUSG00000019996	17761	Map7	microtubule-associated protein 7 [Source:MGI Symbol;Acc:MGI:1328328]	1.32	0.00168
ENSMUSG00000028085	229487	Gatb	glutamyl-tRNA(Gln) amidotransferase, subunit B [Source:MGI Symbol;Acc:MGI:2442496]	1.14	0.00169
ENSMUSG00000045071	230259	E130308A19Rik	RIKEN cDNA E130308A19 gene [Source:MGI Symbol;Acc:MGI:2442164]	1.04	0.00174
ENSMUSG00000028803	74552	Nipal3	NIPA-like domain containing 3 [Source:MGI Symbol;Acc:MGI:1921802]	1.09	0.00174
ENSMUSG00000019851	64058	Perp	PERP, TP53 apoptosis effector [Source:MGI Symbol;Acc:MGI:1929938]	5.56	0.00174
ENSMUSG00000026994	14425	Galnt3	polypeptide N-acetylgalactosaminyltransferase 3 [Source:MGI Symbol;Acc:MGI:894695]	5.19	0.00181
ENSMUSG00000001247	54135	Lsr	lipolysis stimulated lipoprotein receptor [Source:MGI Symbol;Acc:MGI:1927471]	2.12	0.00181
ENSMUSG00000039960	69581	Rhou	ras homolog family member U [Source:MGI Symbol;Acc:MGI:1916831]	1.34	0.00183
ENSMUSG00000116707	NA	Gm49590	predicted gene, 49590 [Source:MGI Symbol;Acc:MGI:6214994]	3.01	0.00184
ENSMUSG00000021638	18260	Ocln	occludin [Source:MGI Symbol;Acc:MGI:106183]	3.78	0.00192
ENSMUSG00000002249	21678	Tead3	TEA domain family member 3 [Source:MGI Symbol;Acc:MGI:109241]	1.2	0.00201
ENSMUSG00000030091	54563	Nup210	nucleoporin 210 [Source:MGI Symbol;Acc:MGI:1859555]	1.94	0.00202
ENSMUSG00000091705	15013	H2-Q2	histocompatibility 2, Q region locus 2 [Source:MGI Symbol;Acc:MGI:95931]	4.02	0.00204
ENSMUSG00000040447	216892	Spns2	spinster homolog 2 [Source:MGI Symbol;Acc:MGI:2384936]	1.24	0.00204
ENSMUSG00000023885	21826	Thbs2	thrombospondin 2 [Source:MGI Symbol;Acc:MGI:98738]	1.23	0.00205
ENSMUSG00000070473	12739	Cldn3	claudin 3 [Source:MGI Symbol;Acc:MGI:1329044]	6.35	0.00206
ENSMUSG00000027750	50706	Postn	periostin, osteoblast specific factor [Source:MGI Symbol;Acc:MGI:1926321]	1.46	0.00206
ENSMUSG00000018581	13411	Dnah11	dynein, axonemal, heavy chain 11 [Source:MGI Symbol;Acc:MGI:1100864]	5.84	0.00207
ENSMUSG00000041660	170442	Bbox1	butyrobetaine (gamma), 2-oxoglutarate dioxygenase 1 (gamma-butyrobetaine hydroxylase) [Source:MGI Symbol;Acc:MGI:1891372]	3.49	0.00209
ENSMUSG00000031292	382253	Cdkl5	cyclin-dependent kinase-like 5 [Source:MGI Symbol;Acc:MGI:1278336]	1.36	0.00212
ENSMUSG00000100189	NA	Gm28096	predicted gene 28096 [Source:MGI Symbol;Acc:MGI:5578802]	3.26	0.00212
ENSMUSG00000027381	12125	Bcl2l11	BCL2-like 11 (apoptosis facilitator) [Source:MGI Symbol;Acc:MGI:1197519]	1.16	0.00214
ENSMUSG00000036585	14164	Fgf1	fibroblast growth factor 1 [Source:MGI Symbol;Acc:MGI:95515]	1.96	0.00214
ENSMUSG00000078485	231003	Plekhn1	pleckstrin homology domain containing, family N member 1 [Source:MGI Symbol;Acc:MGI:2387630]	1.01	0.00216
ENSMUSG00000042428	17309	Mgat3	mannoside acetylglucosaminyltransferase 3 [Source:MGI Symbol;Acc:MGI:104532]	2.45	0.00217
ENSMUSG00000000385	50528	Tmprss2	transmembrane protease, serine 2 [Source:MGI Symbol;Acc:MGI:1354381]	5.57	0.00219
ENSMUSG00000037188	230824	Grhl3	grainyhead like transcription factor 3 [Source:MGI Symbol;Acc:MGI:2655333]	4.7	0.0022
ENSMUSG00000040852	213556	Plekhh2	pleckstrin homology domain containing, family H (with MyTH4 domain) member 2 [Source:MGI Symbol;Acc:MGI:2146813]	1.25	0.0022
ENSMUSG00000032033	12023	Barx2	BarH-like homeobox 2 [Source:MGI Symbol;Acc:MGI:109617]	5.27	0.00222
ENSMUSG00000021696	74559	Elovl7	ELOVL family member 7, elongation of long chain fatty acids (yeast) [Source:MGI Symbol;Acc:MGI:1921809]	2.72	0.00223
ENSMUSG00000019590	13056	Cyb561	cytochrome b-561 [Source:MGI Symbol;Acc:MGI:103253]	1.53	0.00224
ENSMUSG00000043681	69134	Fam25c	family with sequence similarity 25, member C [Source:MGI Symbol;Acc:MGI:1916384]	3.75	0.00224
ENSMUSG00000074923	214230	Pak6	p21 (RAC1) activated kinase 6 [Source:MGI Symbol;Acc:MGI:2679420]	3.8	0.00234
ENSMUSG00000045763	70350	Basp1	brain abundant, membrane attached signal protein 1 [Source:MGI Symbol;Acc:MGI:1917600]	1.74	0.00237
ENSMUSG00000022696	320007	Sidt1	SID1 transmembrane family, member 1 [Source:MGI Symbol;Acc:MGI:2443155]	4	0.00238
ENSMUSG00000030257	259302	Srgap3	SLIT-ROBO Rho GTPase activating protein 3 [Source:MGI Symbol;Acc:MGI:2152938]	1.3	0.00239
ENSMUSG00000047161	71367	Chst9	carbohydrate (N-acetylgalactosamine 4-0) sulfotransferase 9 [Source:MGI Symbol;Acc:MGI:1918617]	3.55	0.0024
ENSMUSG00000042303	105835	Sgsm3	small G protein signaling modulator 3 [Source:MGI Symbol;Acc:MGI:1916329]	1.14	0.00246
ENSMUSG00000031734	16373	Irx3	Iroquois related homeobox 3 [Source:MGI Symbol;Acc:MGI:1197522]	1.98	0.00247
ENSMUSG00000021359	21418	Tfap2a	transcription factor AP-2, alpha [Source:MGI Symbol;Acc:MGI:104671]	4.89	0.00248
ENSMUSG00000015619	14462	Gata3	GATA binding protein 3 [Source:MGI Symbol;Acc:MGI:95663]	6.02	0.0025
ENSMUSG00000063975	108096	Slco1a5	solute carrier organic anion transporter family, member 1a5 [Source:MGI Symbol;Acc:MGI:1351865]	5.19	0.0025
ENSMUSG00000051817	20667	Sox12	SRY (sex determining region Y)-box 12 [Source:MGI Symbol;Acc:MGI:98360]	1.73	0.00257
ENSMUSG00000103945	NA	Gm38228	predicted gene, 38228 [Source:MGI Symbol;Acc:MGI:5611456]	1.72	0.0026
ENSMUSG00000025650	12836	Col7a1	collagen, type VII, alpha 1 [Source:MGI Symbol;Acc:MGI:88462]	4.15	0.00264
ENSMUSG00000114936	NA	Gm47061	predicted gene, 47061 [Source:MGI Symbol;Acc:MGI:6095771]	3.15	0.00264
ENSMUSG00000101693	NA	Gm19461	predicted gene, 19461 [Source:MGI Symbol;Acc:MGI:5011646]	2.87	0.00265
ENSMUSG00000026764	16574	Kif5c	kinesin family member 5C [Source:MGI Symbol;Acc:MGI:1098269]	1.6	0.00266
ENSMUSG00000061322	68922	Dnaic1	dynein, axonemal, intermediate chain 1 [Source:MGI Symbol;Acc:MGI:1916172]	4.61	0.0027
ENSMUSG00000042109	105859	Csdc2	cold shock domain containing C2, RNA binding [Source:MGI Symbol;Acc:MGI:2146027]	2.24	0.00271
ENSMUSG00000019312	14786	Grb7	growth factor receptor bound protein 7 [Source:MGI Symbol;Acc:MGI:102683]	3.54	0.00271
ENSMUSG00000038020	268480	Rapgefl1	Rap guanine nucleotide exchange factor (GEF)-like 1 [Source:MGI Symbol;Acc:MGI:3611446]	2.85	0.00272
ENSMUSG00000020218	24117	Wif1	Wnt inhibitory factor 1 [Source:MGI Symbol;Acc:MGI:1344332]	5.17	0.0028
ENSMUSG00000022346	17869	Myc	myelocytomatosis oncogene [Source:MGI Symbol;Acc:MGI:97250]	1.25	0.00282
ENSMUSG00000042784	17829	Muc1	mucin 1, transmembrane [Source:MGI Symbol;Acc:MGI:97231]	2.69	0.00286
ENSMUSG00000034435	238257	Tmem30b	transmembrane protein 30B [Source:MGI Symbol;Acc:MGI:2442082]	3.65	0.00286
ENSMUSG00000001504	16372	Irx2	Iroquois homeobox 2 [Source:MGI Symbol;Acc:MGI:1197526]	2.91	0.00287
ENSMUSG00000053522	16858	Lgals7	lectin, galactose binding, soluble 7 [Source:MGI Symbol;Acc:MGI:1316742]	5.3	0.00288
ENSMUSG00000037541	210274	Shank2	SH3 and multiple ankyrin repeat domains 2 [Source:MGI Symbol;Acc:MGI:2671987]	4	0.00288
ENSMUSG00000043782	212733	Bicdl2	BICD family like cargo adaptor 2 [Source:MGI Symbol;Acc:MGI:2388267]	4.41	0.00296
ENSMUSG00000035557	16667	Krt17	keratin 17 [Source:MGI Symbol;Acc:MGI:96691]	6.82	0.00302
ENSMUSG00000029822	71720	Osbpl3	oxysterol binding protein-like 3 [Source:MGI Symbol;Acc:MGI:1918970]	2.38	0.00302
ENSMUSG00000023972	71461	Ptk7	PTK7 protein tyrosine kinase 7 [Source:MGI Symbol;Acc:MGI:1918711]	3.97	0.00302
ENSMUSG00000046432	12070	Bex3	brain expressed X-linked 3 [Source:MGI Symbol;Acc:MGI:1338016]	1.92	0.00303
ENSMUSG00000036687	231832	Tmem184a	transmembrane protein 184a [Source:MGI Symbol;Acc:MGI:2385897]	3.62	0.00303
ENSMUSG00000028782	230775	Adgrb2	adhesion G protein-coupled receptor B2 [Source:MGI Symbol;Acc:MGI:2451244]	3.47	0.00305
ENSMUSG00000006731	14421	B4galnt1	beta-1,4-N-acetyl-galactosaminyl transferase 1 [Source:MGI Symbol;Acc:MGI:1342057]	2.56	0.00305
ENSMUSG00000026443	16980	Lrrn2	leucine rich repeat protein 2, neuronal [Source:MGI Symbol;Acc:MGI:106037]	1.72	0.00305
ENSMUSG00000021636	218518	Marveld2	MARVEL (membrane-associating) domain containing 2 [Source:MGI Symbol;Acc:MGI:2446166]	2.59	0.00305
ENSMUSG00000022510	22061	Trp63	transformation related protein 63 [Source:MGI Symbol;Acc:MGI:1330810]	1.87	0.00305
ENSMUSG00000033436	67416	Armcx2	armadillo repeat containing, X-linked 2 [Source:MGI Symbol;Acc:MGI:1914666]	1.31	0.0031
ENSMUSG00000032352	214345	Lrrc1	leucine rich repeat containing 1 [Source:MGI Symbol;Acc:MGI:2442313]	1.02	0.00314
ENSMUSG00000102692	100534287	Dchs2	dachsous cadherin related 2 [Source:MGI Symbol;Acc:MGI:2685263]	2.38	0.00319
ENSMUSG00000024697	14675	Gna14	guanine nucleotide binding protein, alpha 14 [Source:MGI Symbol;Acc:MGI:95769]	2.52	0.00322
ENSMUSG00000074489	12095	Bglap3	bone gamma-carboxyglutamate protein 3 [Source:MGI Symbol;Acc:MGI:88155]	4.71	0.00328
ENSMUSG00000087265	NA	Gm12349	predicted gene 12349 [Source:MGI Symbol;Acc:MGI:3650494]	3.08	0.0033
ENSMUSG00000049866	320982	Arl4c	ADP-ribosylation factor-like 4C [Source:MGI Symbol;Acc:MGI:2445172]	1.95	0.00335
ENSMUSG00000038067	12985	Csf3	colony stimulating factor 3 (granulocyte) [Source:MGI Symbol;Acc:MGI:1339751]	3.43	0.00335
ENSMUSG00000026158	70155	Ogfrl1	opioid growth factor receptor-like 1 [Source:MGI Symbol;Acc:MGI:1917405]	1.03	0.00335
ENSMUSG00000030200	66813	Bcl2l14	BCL2-like 14 (apoptosis facilitator) [Source:MGI Symbol;Acc:MGI:1914063]	3.58	0.00343
ENSMUSG00000050520	54420	Cldn8	claudin 8 [Source:MGI Symbol;Acc:MGI:1859286]	5.36	0.00349
ENSMUSG00000030772	50781	Dkk3	dickkopf WNT signaling pathway inhibitor 3 [Source:MGI Symbol;Acc:MGI:1354952]	2.4	0.00354
ENSMUSG00000025813	26557	Homer2	homer scaffolding protein 2 [Source:MGI Symbol;Acc:MGI:1347354]	2.1	0.00354
ENSMUSG00000055717	105439	Slain1	SLAIN motif family, member 1 [Source:MGI Symbol;Acc:MGI:2145578]	3.09	0.00354
ENSMUSG00000105975	NA	Gm42609	predicted gene 42609 [Source:MGI Symbol;Acc:MGI:5662746]	2.64	0.00359
ENSMUSG00000040525	80794	Cblc	Casitas B-lineage lymphoma c [Source:MGI Symbol;Acc:MGI:1931457]	4.12	0.00365
ENSMUSG00000044042	14260	Fmn1	formin 1 [Source:MGI Symbol;Acc:MGI:101815]	1.06	0.00365
ENSMUSG00000017400	217154	Stac2	SH3 and cysteine rich domain 2 [Source:MGI Symbol;Acc:MGI:2144518]	3.31	0.00365
ENSMUSG00000032773	12669	Chrm1	cholinergic receptor, muscarinic 1, CNS [Source:MGI Symbol;Acc:MGI:88396]	3.53	0.00367
ENSMUSG00000043088	57890	Il17re	interleukin 17 receptor E [Source:MGI Symbol;Acc:MGI:1889371]	1.37	0.00367
ENSMUSG00000020844	18230	Nxn	nucleoredoxin [Source:MGI Symbol;Acc:MGI:109331]	1.39	0.00367
ENSMUSG00000047407	21815	Tgif1	TGFB-induced factor homeobox 1 [Source:MGI Symbol;Acc:MGI:1194497]	1.3	0.00378
ENSMUSG00000040046	21990	Tph1	tryptophan hydroxylase 1 [Source:MGI Symbol;Acc:MGI:98796]	2.76	0.00379
ENSMUSG00000097184	NA	4632428C04Rik	RIKEN cDNA 4632428C04 gene [Source:MGI Symbol;Acc:MGI:1921600]	3.08	0.00381
ENSMUSG00000087366	NA	Junos	jun proto-oncogene, opposite strand [Source:MGI Symbol;Acc:MGI:2652837]	3.11	0.00381
ENSMUSG00000020374	74563	Rasgef1c	RasGEF domain family, member 1C [Source:MGI Symbol;Acc:MGI:1921813]	2.13	0.00387
ENSMUSG00000058297	94214	Spock2	sparc/osteonectin, cwcv and kazal-like domains proteoglycan 2 [Source:MGI Symbol;Acc:MGI:1891351]	1.39	0.00387
ENSMUSG00000021255	26380	Esrrb	estrogen related receptor, beta [Source:MGI Symbol;Acc:MGI:1346832]	3.36	0.00396
ENSMUSG00000033590	208943	Myo5c	myosin VC [Source:MGI Symbol;Acc:MGI:2442485]	2.73	0.00397
ENSMUSG00000014791	234683	Elmo3	engulfment and cell motility 3 [Source:MGI Symbol;Acc:MGI:2679007]	1.51	0.004
ENSMUSG00000051727	233529	Kctd14	potassium channel tetramerisation domain containing 14 [Source:MGI Symbol;Acc:MGI:1289222]	3.07	0.004
ENSMUSG00000000792	114479	Slc5a5	solute carrier family 5 (sodium iodide symporter), member 5 [Source:MGI Symbol;Acc:MGI:2149330]	6.37	0.004
ENSMUSG00000034156	207777	Tspoap1	TSPO associated protein 1 [Source:MGI Symbol;Acc:MGI:2450877]	2.37	0.00405
ENSMUSG00000027134	99010	Lpcat4	lysophosphatidylcholine acyltransferase 4 [Source:MGI Symbol;Acc:MGI:2138993]	1.29	0.00406
ENSMUSG00000074121	78405	Ntf5	neurotrophin 5 [Source:MGI Symbol;Acc:MGI:97381]	3.74	0.00407
ENSMUSG00000026796	227737	Fam129b	family with sequence similarity 129, member B [Source:MGI Symbol;Acc:MGI:2442910]	1.15	0.00411
ENSMUSG00000022240	18163	Ctnnd2	catenin (cadherin associated protein), delta 2 [Source:MGI Symbol;Acc:MGI:1195966]	1.98	0.00414
ENSMUSG00000039092	228677	Sptlc3	serine palmitoyltransferase, long chain base subunit 3 [Source:MGI Symbol;Acc:MGI:2444678]	5.7	0.00418
ENSMUSG00000046523	67516	Kctd4	potassium channel tetramerisation domain containing 4 [Source:MGI Symbol;Acc:MGI:1914766]	1.93	0.00428
ENSMUSG00000017002	20568	Slpi	secretory leukocyte peptidase inhibitor [Source:MGI Symbol;Acc:MGI:109297]	4.75	0.00429
ENSMUSG00000020427	16009	Igfbp3	insulin-like growth factor binding protein 3 [Source:MGI Symbol;Acc:MGI:96438]	1.56	0.00431
ENSMUSG00000086847	NA	Tbx3os2	T-box 3, opposite strand 2 [Source:MGI Symbol;Acc:MGI:3801954]	3.53	0.00431
ENSMUSG00000101309	NA	Gm29397	predicted gene 29397 [Source:MGI Symbol;Acc:MGI:5580103]	3.21	0.00435
ENSMUSG00000032261	212531	Sh3bgrl2	SH3 domain binding glutamic acid-rich protein like 2 [Source:MGI Symbol;Acc:MGI:1915350]	1.29	0.00435
ENSMUSG00000018387	71774	Shroom1	shroom family member 1 [Source:MGI Symbol;Acc:MGI:1919024]	2.07	0.00437
ENSMUSG00000105900	NA	Gm43240	predicted gene 43240 [Source:MGI Symbol;Acc:MGI:5663377]	2.53	0.00441
ENSMUSG00000038059	106878	Smim3	small integral membrane protein 3 [Source:MGI Symbol;Acc:MGI:1917088]	1.56	0.00441
ENSMUSG00000091370	NA	5730435O14Rik	RIKEN cDNA 5730435O14 gene [Source:MGI Symbol;Acc:MGI:1917788]	3.27	0.0045
ENSMUSG00000003309	11768	Ap1m2	adaptor protein complex AP-1, mu 2 subunit [Source:MGI Symbol;Acc:MGI:1336974]	5.28	0.0045
ENSMUSG00000029859	13835	Epha1	Eph receptor A1 [Source:MGI Symbol;Acc:MGI:107381]	1.86	0.0045
ENSMUSG00000020911	16669	Krt19	keratin 19 [Source:MGI Symbol;Acc:MGI:96693]	7.57	0.0045
ENSMUSG00000022382	22422	Wnt7b	wingless-type MMTV integration site family, member 7B [Source:MGI Symbol;Acc:MGI:98962]	5.13	0.00451
ENSMUSG00000029032	230972	Arhgef16	Rho guanine nucleotide exchange factor (GEF) 16 [Source:MGI Symbol;Acc:MGI:2446219]	2.85	0.00461
ENSMUSG00000020439	29856	Smtn	smoothelin [Source:MGI Symbol;Acc:MGI:1354727]	1.1	0.00461
ENSMUSG00000032528	22354	Vipr1	vasoactive intestinal peptide receptor 1 [Source:MGI Symbol;Acc:MGI:109272]	3.56	0.00462
ENSMUSG00000021604	50916	Irx4	Iroquois homeobox 4 [Source:MGI Symbol;Acc:MGI:1355275]	6.32	0.00467
ENSMUSG00000102448	NA	Gm37101	predicted gene, 37101 [Source:MGI Symbol;Acc:MGI:5610329]	1.58	0.00469
ENSMUSG00000112307	NA	Gm48751	predicted gene, 48751 [Source:MGI Symbol;Acc:MGI:6098427]	2.67	0.00469
ENSMUSG00000027356	241639	Fermt1	fermitin family member 1 [Source:MGI Symbol;Acc:MGI:2443583]	3.44	0.00476
ENSMUSG00000062157	242700	Ifnlr1	interferon lambda receptor 1 [Source:MGI Symbol;Acc:MGI:2429859]	4.59	0.00478
ENSMUSG00000054662	71345	Ano9	anoctamin 9 [Source:MGI Symbol;Acc:MGI:1918595]	4.13	0.0048
ENSMUSG00000097850	NA	Mir205hg	Mir205 host gene [Source:MGI Symbol;Acc:MGI:1918050]	6.01	0.0048
ENSMUSG00000074300	407795	Smim31	small integral membrane protein 31 [Source:MGI Symbol;Acc:MGI:3039572]	3.5	0.0048
ENSMUSG00000031355	11856	Arhgap6	Rho GTPase activating protein 6 [Source:MGI Symbol;Acc:MGI:1196332]	1.09	0.00484
ENSMUSG00000025665	67071	Rps6ka6	ribosomal protein S6 kinase polypeptide 6 [Source:MGI Symbol;Acc:MGI:1914321]	4.18	0.00484
ENSMUSG00000042712	22381	Tceal9	transcription elongation factor A like 9 [Source:MGI Symbol;Acc:MGI:109567]	1.05	0.00484
ENSMUSG00000027376	192212	Prom2	prominin 2 [Source:MGI Symbol;Acc:MGI:2138997]	7.17	0.0049
ENSMUSG00000075232	11702	Amd1	S-adenosylmethionine decarboxylase 1 [Source:MGI Symbol;Acc:MGI:88004]	1.8	0.00493
ENSMUSG00000018907	11685	Alox12e	arachidonate lipoxygenase, epidermal [Source:MGI Symbol;Acc:MGI:1274790]	6.95	0.00495
ENSMUSG00000023232	230779	Serinc2	serine incorporator 2 [Source:MGI Symbol;Acc:MGI:1919132]	5.22	0.00497
ENSMUSG00000063953	100041585	Amd2	S-adenosylmethionine decarboxylase 2 [Source:MGI Symbol;Acc:MGI:1333111]	1.6	0.00499
ENSMUSG00000004885	12904	Crabp2	cellular retinoic acid binding protein II [Source:MGI Symbol;Acc:MGI:88491]	3.02	0.00504
ENSMUSG00000002578	22781	Ikzf4	IKAROS family zinc finger 4 [Source:MGI Symbol;Acc:MGI:1343139]	1.81	0.00514
ENSMUSG00000056025	12722	Clca3a1	chloride channel accessory 3A1 [Source:MGI Symbol;Acc:MGI:1316732]	2.49	0.0052
ENSMUSG00000031286	320302	Glt28d2	glycosyltransferase 28 domain containing 2 [Source:MGI Symbol;Acc:MGI:2443773]	1.38	0.00536
ENSMUSG00000038980	271887	Rbbp8nl	RBBP8 N-terminal like [Source:MGI Symbol;Acc:MGI:3606212]	3.05	0.00536
ENSMUSG00000049804	100503043	Armcx4	armadillo repeat containing, X-linked 4 [Source:MGI Symbol;Acc:MGI:2147887]	1.12	0.00545
ENSMUSG00000031137	14168	Fgf13	fibroblast growth factor 13 [Source:MGI Symbol;Acc:MGI:109178]	1.89	0.00559
ENSMUSG00000054871	72309	Tmem158	transmembrane protein 158 [Source:MGI Symbol;Acc:MGI:1919559]	1.56	0.00561
ENSMUSG00000001583	83813	Tnk1	tyrosine kinase, non-receptor, 1 [Source:MGI Symbol;Acc:MGI:1930958]	2.51	0.00571
ENSMUSG00000043003	242505	Rasef	RAS and EF hand domain containing [Source:MGI Symbol;Acc:MGI:2448565]	5.04	0.00572
ENSMUSG00000045007	103768	Tubg2	tubulin, gamma 2 [Source:MGI Symbol;Acc:MGI:2144208]	3.2	0.00572
ENSMUSG00000058420	110058	Syt17	synaptotagmin XVII [Source:MGI Symbol;Acc:MGI:104966]	2.71	0.00585
ENSMUSG00000009394	20965	Syn2	synapsin II [Source:MGI Symbol;Acc:MGI:103020]	1.73	0.00591
ENSMUSG00000022479	22337	Vdr	vitamin D (1,25-dihydroxyvitamin D3) receptor [Source:MGI Symbol;Acc:MGI:103076]	4.7	0.00591
ENSMUSG00000022297	14368	Fzd6	frizzled class receptor 6 [Source:MGI Symbol;Acc:MGI:108474]	1.16	0.00594
ENSMUSG00000043587	235534	Pxylp1	2-phosphoxylose phosphatase 1 [Source:MGI Symbol;Acc:MGI:2442444]	2.59	0.006
ENSMUSG00000052951	NA	C130021I20Rik	Riken cDNA C130021I20 gene [Source:MGI Symbol;Acc:MGI:3639863]	4.85	0.00604
ENSMUSG00000033453	235130	Adamts15	a disintegrin-like and metallopeptidase (reprolysin type) with thrombospondin type 1 motif, 15 [Source:MGI Symbol;Acc:MGI:2449569]	1.02	0.00606
ENSMUSG00000080902	NA	Ywhaq-ps3	tyrosine 3-monooxygenase/tryptophan 5-monooxygenase activation protein theta, pseudogene 3 [Source:MGI Symbol;Acc:MGI:3650241]	3.78	0.00608
ENSMUSG00000028640	21420	Tfap2c	transcription factor AP-2, gamma [Source:MGI Symbol;Acc:MGI:106032]	6.15	0.00615
ENSMUSG00000016283	14990	H2-M2	histocompatibility 2, M region locus 2 [Source:MGI Symbol;Acc:MGI:95914]	4.6	0.00617
ENSMUSG00000031995	19143	St14	suppression of tumorigenicity 14 (colon carcinoma) [Source:MGI Symbol;Acc:MGI:1338881]	5	0.00628
ENSMUSG00000051397	56753	Tacstd2	tumor-associated calcium signal transducer 2 [Source:MGI Symbol;Acc:MGI:1861606]	6.66	0.00634
ENSMUSG00000042035	78908	Igsf3	immunoglobulin superfamily, member 3 [Source:MGI Symbol;Acc:MGI:1926158]	1.19	0.0064
ENSMUSG00000020140	14160	Lgr5	leucine rich repeat containing G protein coupled receptor 5 [Source:MGI Symbol;Acc:MGI:1341817]	3.31	0.00644
ENSMUSG00000035984	75533	Nme5	NME/NM23 family member 5 [Source:MGI Symbol;Acc:MGI:1922783]	3.47	0.00644
ENSMUSG00000024736	98170	Tmem132a	transmembrane protein 132A [Source:MGI Symbol;Acc:MGI:2147810]	1.43	0.00644
ENSMUSG00000026874	15139	Hc	hemolytic complement [Source:MGI Symbol;Acc:MGI:96031]	3.3	0.00651
ENSMUSG00000006269	110935	Atp6v1b1	ATPase, H+ transporting, lysosomal V1 subunit B1 [Source:MGI Symbol;Acc:MGI:103285]	5.37	0.0066
ENSMUSG00000054252	14184	Fgfr3	fibroblast growth factor receptor 3 [Source:MGI Symbol;Acc:MGI:95524]	1.59	0.0066
ENSMUSG00000023039	110310	Krt7	keratin 7 [Source:MGI Symbol;Acc:MGI:96704]	5.54	0.00669
ENSMUSG00000037681	272636	Esyt3	extended synaptotagmin-like protein 3 [Source:MGI Symbol;Acc:MGI:1098699]	2.45	0.00675
ENSMUSG00000029188	20531	Slc34a2	solute carrier family 34 (sodium phosphate), member 2 [Source:MGI Symbol;Acc:MGI:1342284]	4.5	0.00678
ENSMUSG00000035615	666060	Frmpd1	FERM and PDZ domain containing 1 [Source:MGI Symbol;Acc:MGI:2446274]	2.57	0.00689
ENSMUSG00000035498	109332	Cdcp1	CUB domain containing protein 1 [Source:MGI Symbol;Acc:MGI:2442010]	5.89	0.0069
ENSMUSG00000003585	67815	Sec14l2	SEC14-like lipid binding 2 [Source:MGI Symbol;Acc:MGI:1915065]	2.87	0.0069
ENSMUSG00000006930	15114	Hap1	huntingtin-associated protein 1 [Source:MGI Symbol;Acc:MGI:1261831]	2.71	0.00692
ENSMUSG00000030494	52428	Rhpn2	rhophilin, Rho GTPase binding protein 2 [Source:MGI Symbol;Acc:MGI:1289234]	1.92	0.00695
ENSMUSG00000044393	13511	Dsg2	desmoglein 2 [Source:MGI Symbol;Acc:MGI:1196466]	5.22	0.007
ENSMUSG00000050854	230678	Tmem125	transmembrane protein 125 [Source:MGI Symbol;Acc:MGI:1923409]	3.33	0.00701
ENSMUSG00000044033	545428	Ccdc141	coiled-coil domain containing 141 [Source:MGI Symbol;Acc:MGI:1919735]	2.05	0.00704
ENSMUSG00000027570	12841	Col9a3	collagen, type IX, alpha 3 [Source:MGI Symbol;Acc:MGI:894686]	3.04	0.00714
ENSMUSG00000028444	12804	Cntfr	ciliary neurotrophic factor receptor [Source:MGI Symbol;Acc:MGI:99605]	1.22	0.00715
ENSMUSG00000034949	103406	Zfr2	zinc finger RNA binding protein 2 [Source:MGI Symbol;Acc:MGI:2143792]	1.1	0.00715
ENSMUSG00000061878	20698	Sphk1	sphingosine kinase 1 [Source:MGI Symbol;Acc:MGI:1316649]	2.14	0.00719
ENSMUSG00000003352	12297	Cacnb3	calcium channel, voltage-dependent, beta 3 subunit [Source:MGI Symbol;Acc:MGI:103307]	1.82	0.0072
ENSMUSG00000043065	212514	Spice1	spindle and centriole associated protein 1 [Source:MGI Symbol;Acc:MGI:1196252]	1.11	0.0072
ENSMUSG00000043621	212190	Ubxn10	UBX domain protein 10 [Source:MGI Symbol;Acc:MGI:2443123]	3.13	0.0072
ENSMUSG00000071064	622675	Zfp827	zinc finger protein 827 [Source:MGI Symbol;Acc:MGI:2444807]	1.1	0.0072
ENSMUSG00000046623	14621	Gjb4	gap junction protein, beta 4 [Source:MGI Symbol;Acc:MGI:95722]	3.35	0.00724
ENSMUSG00000028786	66260	Tmem54	transmembrane protein 54 [Source:MGI Symbol;Acc:MGI:1913510]	4.33	0.00726
ENSMUSG00000029149	69815	Krtcap3	keratinocyte associated protein 3 [Source:MGI Symbol;Acc:MGI:1917065]	2.49	0.00728
ENSMUSG00000109564	73732	Muc16	mucin 16 [Source:MGI Symbol;Acc:MGI:1920982]	4.59	0.00731
ENSMUSG00000018849	211652	Wwc1	WW, C2 and coiled-coil domain containing 1 [Source:MGI Symbol;Acc:MGI:2388637]	5.38	0.00731
ENSMUSG00000078954	73167	Arhgap8	Rho GTPase activating protein 8 [Source:MGI Symbol;Acc:MGI:1920417]	2.29	0.00735
ENSMUSG00000026576	11931	Atp1b1	ATPase, Na+/K+ transporting, beta 1 polypeptide [Source:MGI Symbol;Acc:MGI:88108]	2.65	0.00735
ENSMUSG00000052957	14451	Gas1	growth arrest specific 1 [Source:MGI Symbol;Acc:MGI:95655]	1.01	0.00735
ENSMUSG00000058056	72333	Palld	palladin, cytoskeletal associated protein [Source:MGI Symbol;Acc:MGI:1919583]	1.13	0.00735
ENSMUSG00000036492	386454	Rnf39	ring finger protein 39 [Source:MGI Symbol;Acc:MGI:2156378]	2.43	0.0074
ENSMUSG00000102651	NA	Gm37080	predicted gene, 37080 [Source:MGI Symbol;Acc:MGI:5610308]	1.27	0.00745
ENSMUSG00000057092	17178	Fxyd3	FXYD domain-containing ion transport regulator 3 [Source:MGI Symbol;Acc:MGI:107497]	3.94	0.00756
ENSMUSG00000053399	208936	Adamts18	a disintegrin-like and metallopeptidase (reprolysin type) with thrombospondin type 1 motif, 18 [Source:MGI Symbol;Acc:MGI:2442600]	3	0.00767
ENSMUSG00000047181	217125	Samd14	sterile alpha motif domain containing 14 [Source:MGI Symbol;Acc:MGI:2384945]	1.05	0.0077
ENSMUSG00000031273	94216	Col4a6	collagen, type IV, alpha 6 [Source:MGI Symbol;Acc:MGI:2152695]	4.9	0.00771
ENSMUSG00000101878	NA	Gm8203	predicted pseudogene 8203 [Source:MGI Symbol;Acc:MGI:3646499]	3.59	0.00772
ENSMUSG00000032358	208994	Fam83b	family with sequence similarity 83, member B [Source:MGI Symbol;Acc:MGI:2685362]	4.43	0.00777
ENSMUSG00000108521	NA	Gm44639	predicted gene 44639 [Source:MGI Symbol;Acc:MGI:5753215]	1.63	0.00777
ENSMUSG00000003271	54200	Sult2b1	sulfotransferase family, cytosolic, 2B, member 1 [Source:MGI Symbol;Acc:MGI:1926342]	3.48	0.00777
ENSMUSG00000017639	268451	Rab11fip4	RAB11 family interacting protein 4 (class II) [Source:MGI Symbol;Acc:MGI:2442920]	1.4	0.00783
ENSMUSG00000026090	72097	2010300C02Rik	RIKEN cDNA 2010300C02 gene [Source:MGI Symbol;Acc:MGI:1919347]	4.4	0.00784
ENSMUSG00000026768	241226	Itga8	integrin alpha 8 [Source:MGI Symbol;Acc:MGI:109442]	2.62	0.00784
ENSMUSG00000024589	83814	Nedd4l	neural precursor cell expressed, developmentally down-regulated gene 4-like [Source:MGI Symbol;Acc:MGI:1933754]	1.22	0.00784
ENSMUSG00000032062	66952	2310030G06Rik	RIKEN cDNA 2310030G06 gene [Source:MGI Symbol;Acc:MGI:1914202]	2.28	0.00791
ENSMUSG00000114775	NA	Gm33172	predicted gene, 33172 [Source:MGI Symbol;Acc:MGI:5592331]	2.57	0.008
ENSMUSG00000044550	594844	Tceal3	transcription elongation factor A (SII)-like 3 [Source:MGI Symbol;Acc:MGI:1913354]	2.49	0.00802
ENSMUSG00000019997	14219	Ccn2	cellular communication network factor 2 [Source:MGI Symbol;Acc:MGI:95537]	2.51	0.00814
ENSMUSG00000054942	215708	Miga1	mitoguardin 1 [Source:MGI Symbol;Acc:MGI:1924567]	1.18	0.00814
ENSMUSG00000021678	14063	F2rl1	coagulation factor II (thrombin) receptor-like 1 [Source:MGI Symbol;Acc:MGI:101910]	2.01	0.0083
ENSMUSG00000032532	12424	Cck	cholecystokinin [Source:MGI Symbol;Acc:MGI:88297]	3.34	0.00854
ENSMUSG00000032374	26432	Plod2	procollagen lysine, 2-oxoglutarate 5-dioxygenase 2 [Source:MGI Symbol;Acc:MGI:1347007]	1.21	0.00867
ENSMUSG00000066392	18191	Nrxn3	neurexin III [Source:MGI Symbol;Acc:MGI:1096389]	3.04	0.00869
ENSMUSG00000110290	NA	Gm45336	predicted gene 45336 [Source:MGI Symbol;Acc:MGI:5791172]	1.93	0.0087
ENSMUSG00000090877	15511	Hspa1b	heat shock protein 1B [Source:MGI Symbol;Acc:MGI:99517]	2.5	0.0087
ENSMUSG00000039865	213603	Slc44a3	solute carrier family 44, member 3 [Source:MGI Symbol;Acc:MGI:2384860]	1.07	0.00871
ENSMUSG00000106386	NA	Gm42991	predicted gene 42991 [Source:MGI Symbol;Acc:MGI:5663128]	1.46	0.00873
ENSMUSG00000037239	101809	Spred3	sprouty-related EVH1 domain containing 3 [Source:MGI Symbol;Acc:MGI:2142186]	1.09	0.00873
ENSMUSG00000033998	16525	Kcnk1	potassium channel, subfamily K, member 1 [Source:MGI Symbol;Acc:MGI:109322]	4.24	0.00882
ENSMUSG00000086390	NA	1810019D21Rik	RIKEN cDNA 1810019D21 gene [Source:MGI Symbol;Acc:MGI:1917021]	3.53	0.00888
ENSMUSG00000118383	NA	Gm50321	predicted gene, 50321 [Source:MGI Symbol;Acc:MGI:6303181]	1.89	0.00888
ENSMUSG00000005148	12224	Klf5	Kruppel-like factor 5 [Source:MGI Symbol;Acc:MGI:1338056]	1.67	0.00938
ENSMUSG00000018012	170758	Rac3	Rac family small GTPase 3 [Source:MGI Symbol;Acc:MGI:2180784]	1.63	0.0095
ENSMUSG00000017390	11676	Aldoc	aldolase C, fructose-bisphosphate [Source:MGI Symbol;Acc:MGI:101863]	6.42	0.00951
ENSMUSG00000073764	545677	Gm12888	predicted gene 12888 [Source:MGI Symbol;Acc:MGI:3652130]	2.52	0.00954
ENSMUSG00000028699	66805	Tspan1	tetraspanin 1 [Source:MGI Symbol;Acc:MGI:1914055]	2.38	0.00954
ENSMUSG00000049176	333605	Frmpd4	FERM and PDZ domain containing 4 [Source:MGI Symbol;Acc:MGI:3042378]	2.72	0.00958
ENSMUSG00000031673	12552	Cdh11	cadherin 11 [Source:MGI Symbol;Acc:MGI:99217]	2.07	0.00966
ENSMUSG00000032068	76509	Plet1	placenta expressed transcript 1 [Source:MGI Symbol;Acc:MGI:1923759]	5.17	0.00966
ENSMUSG00000027298	22174	Tyro3	TYRO3 protein tyrosine kinase 3 [Source:MGI Symbol;Acc:MGI:104294]	2.96	0.0101
ENSMUSG00000010080	71889	Epn3	epsin 3 [Source:MGI Symbol;Acc:MGI:1919139]	4.97	0.0102
ENSMUSG00000053980	NA	Gm9930	predicted gene 9930 [Source:MGI Symbol;Acc:MGI:3642400]	2.62	0.0102
ENSMUSG00000113682	NA	Gm48630	predicted gene, 48630 [Source:MGI Symbol;Acc:MGI:6098232]	2.5	0.0103
ENSMUSG00000055976	71908	Cldn23	claudin 23 [Source:MGI Symbol;Acc:MGI:1919158]	3.61	0.0104
ENSMUSG00000026070	16182	Il18r1	interleukin 18 receptor 1 [Source:MGI Symbol;Acc:MGI:105383]	2.08	0.0104
ENSMUSG00000116720	NA	Gm31641	predicted gene, 31641 [Source:MGI Symbol;Acc:MGI:5590800]	1.94	0.0106
ENSMUSG00000020656	195733	Grhl1	grainyhead like transcription factor 1 [Source:MGI Symbol;Acc:MGI:2182540]	1.08	0.0106
ENSMUSG00000026832	227929	Cytip	cytohesin 1 interacting protein [Source:MGI Symbol;Acc:MGI:2183535]	2.66	0.0108
ENSMUSG00000027832	19288	Ptx3	pentraxin related gene [Source:MGI Symbol;Acc:MGI:104641]	2.07	0.0109
ENSMUSG00000035131	215378	Brinp3	bone morphogenetic protein/retinoic acid inducible neural specific 3 [Source:MGI Symbol;Acc:MGI:2443035]	3.47	0.011
ENSMUSG00000068617	66793	Efcab1	EF-hand calcium binding domain 1 [Source:MGI Symbol;Acc:MGI:1914043]	2.74	0.0111
ENSMUSG00000022863	12228	Btg3	BTG anti-proliferation factor 3 [Source:MGI Symbol;Acc:MGI:109532]	1.55	0.0113
ENSMUSG00000118157	NA	Gm9902	predicted gene 9902 [Source:MGI Symbol;Acc:MGI:3642122]	2.94	0.0113
ENSMUSG00000064125	73072	Prr36	proline rich 36 [Source:MGI Symbol;Acc:MGI:3605626]	1.85	0.0113
ENSMUSG00000068876	70737	Cgn	cingulin [Source:MGI Symbol;Acc:MGI:1927237]	5.36	0.0114
ENSMUSG00000041782	16763	Lad1	ladinin [Source:MGI Symbol;Acc:MGI:109343]	7.62	0.0114
ENSMUSG00000112287	NA	Gm47024	predicted gene, 47024 [Source:MGI Symbol;Acc:MGI:6095713]	4.81	0.0115
ENSMUSG00000053461	78772	Hhipl2	hedgehog interacting protein-like 2 [Source:MGI Symbol;Acc:MGI:1926022]	3.06	0.0115
ENSMUSG00000022528	15205	Hes1	hes family bHLH transcription factor 1 [Source:MGI Symbol;Acc:MGI:104853]	1.29	0.0116
ENSMUSG00000001420	71913	Tmem79	transmembrane protein 79 [Source:MGI Symbol;Acc:MGI:1919163]	2.11	0.0119
ENSMUSG00000049493	102502	Pls1	plastin 1 (I-isoform) [Source:MGI Symbol;Acc:MGI:104809]	3.35	0.0122
ENSMUSG00000045629	225608	Sh3tc2	SH3 domain and tetratricopeptide repeats 2 [Source:MGI Symbol;Acc:MGI:2444417]	1.55	0.0122
ENSMUSG00000059857	80883	Ntng1	netrin G1 [Source:MGI Symbol;Acc:MGI:1934028]	2.14	0.0124
ENSMUSG00000109387	NA	Gm45182	predicted gene 45182 [Source:MGI Symbol;Acc:MGI:5753758]	2.73	0.0125
ENSMUSG00000051537	NA	Gm5124	predicted pseudogene 5124 [Source:MGI Symbol;Acc:MGI:3643622]	2.58	0.0125
ENSMUSG00000021553	114304	Slc28a3	solute carrier family 28 (sodium-coupled nucleoside transporter), member 3 [Source:MGI Symbol;Acc:MGI:2137361]	3.65	0.0125
ENSMUSG00000093587	NA	Gm20554	predicted gene, 20554 [Source:MGI Symbol;Acc:MGI:5295661]	1.65	0.0127
ENSMUSG00000032085	21345	Tagln	transgelin [Source:MGI Symbol;Acc:MGI:106012]	1.46	0.0127
ENSMUSG00000032577	102626	Mapkapk3	mitogen-activated protein kinase-activated protein kinase 3 [Source:MGI Symbol;Acc:MGI:2143163]	1.09	0.0128
ENSMUSG00000020592	20969	Sdc1	syndecan 1 [Source:MGI Symbol;Acc:MGI:1349162]	1.56	0.0128
ENSMUSG00000013338	74562	Fer1l4	fer-1-like 4 (C. elegans) [Source:MGI Symbol;Acc:MGI:1921812]	3.05	0.013
ENSMUSG00000027239	17242	Mdk	midkine [Source:MGI Symbol;Acc:MGI:96949]	2.44	0.013
ENSMUSG00000038167	213522	Plekhg6	pleckstrin homology domain containing, family G (with RhoGef domain) member 6 [Source:MGI Symbol;Acc:MGI:2682298]	2.1	0.013
ENSMUSG00000025064	12821	Col17a1	collagen, type XVII, alpha 1 [Source:MGI Symbol;Acc:MGI:88450]	5.72	0.0131
ENSMUSG00000025321	320910	Itgb8	integrin beta 8 [Source:MGI Symbol;Acc:MGI:1338035]	2.24	0.0131
ENSMUSG00000004110	12290	Cacna1e	calcium channel, voltage-dependent, R type, alpha 1E subunit [Source:MGI Symbol;Acc:MGI:106217]	1.35	0.0132
ENSMUSG00000027506	21985	Tpd52	tumor protein D52 [Source:MGI Symbol;Acc:MGI:107749]	1.03	0.0133
ENSMUSG00000034127	216350	Tspan8	tetraspanin 8 [Source:MGI Symbol;Acc:MGI:2384918]	4	0.0135
ENSMUSG00000067616	56538	Klk11	kallikrein related-peptidase 11 [Source:MGI Symbol;Acc:MGI:1929977]	2.92	0.0137
ENSMUSG00000103420	NA	Gm37537	predicted gene, 37537 [Source:MGI Symbol;Acc:MGI:5610765]	3.02	0.0138
ENSMUSG00000034930	20166	Rtkn	rhotekin [Source:MGI Symbol;Acc:MGI:107371]	1.24	0.0139
ENSMUSG00000002565	20259	Scin	scinderin [Source:MGI Symbol;Acc:MGI:1306794]	1.84	0.0139
ENSMUSG00000031737	54352	Irx5	Iroquois homeobox 5 [Source:MGI Symbol;Acc:MGI:1859086]	1.88	0.014
ENSMUSG00000015533	16398	Itga2	integrin alpha 2 [Source:MGI Symbol;Acc:MGI:96600]	1.29	0.014
ENSMUSG00000047281	55948	Sfn	stratifin [Source:MGI Symbol;Acc:MGI:1891831]	2.02	0.014
ENSMUSG00000097639	NA	Platr4	pluripotency associated transcript 4 [Source:MGI Symbol;Acc:MGI:1925956]	2.7	0.0141
ENSMUSG00000015134	56847	Aldh1a3	aldehyde dehydrogenase family 1, subfamily A3 [Source:MGI Symbol;Acc:MGI:1861722]	1.69	0.0142
ENSMUSG00000079445	227327	B3gnt7	UDP-GlcNAc:betaGal beta-1,3-N-acetylglucosaminyltransferase 7 [Source:MGI Symbol;Acc:MGI:2384394]	2.64	0.0142
ENSMUSG00000040434	228366	Large2	LARGE xylosyl- and glucuronyltransferase 2 [Source:MGI Symbol;Acc:MGI:2443769]	3.36	0.0142
ENSMUSG00000026566	68481	Mpzl1	myelin protein zero-like 1 [Source:MGI Symbol;Acc:MGI:1915731]	1.11	0.0142
ENSMUSG00000035818	226245	Plekhs1	pleckstrin homology domain containing, family S member 1 [Source:MGI Symbol;Acc:MGI:2443041]	4.49	0.0142
ENSMUSG00000028386	30936	Slc46a2	solute carrier family 46, member 2 [Source:MGI Symbol;Acc:MGI:1353616]	2.39	0.0142
ENSMUSG00000030994	71007	D7Ertd443e	DNA segment, Chr 7, ERATO Doi 443, expressed [Source:MGI Symbol;Acc:MGI:1196431]	3.45	0.0143
ENSMUSG00000106993	NA	Gm43417	predicted gene 43417 [Source:MGI Symbol;Acc:MGI:5663554]	1.18	0.0145
ENSMUSG00000058441	406218	Panx2	pannexin 2 [Source:MGI Symbol;Acc:MGI:1890615]	2.33	0.0145
ENSMUSG00000000983	14038	Wfdc18	WAP four-disulfide core domain 18 [Source:MGI Symbol;Acc:MGI:107506]	6.37	0.0146
ENSMUSG00000097854	NA	Gm26602	predicted gene, 26602 [Source:MGI Symbol;Acc:MGI:5477096]	3.33	0.0148
ENSMUSG00000109353	NA	Gm45183	predicted gene 45183 [Source:MGI Symbol;Acc:MGI:5753759]	2.81	0.0148
ENSMUSG00000106320	NA	Gm42992	predicted gene 42992 [Source:MGI Symbol;Acc:MGI:5663129]	1.09	0.015
ENSMUSG00000041423	68957	Paqr6	progestin and adipoQ receptor family member VI [Source:MGI Symbol;Acc:MGI:1916207]	3.01	0.015
ENSMUSG00000035189	320091	Ano4	anoctamin 4 [Source:MGI Symbol;Acc:MGI:2443344]	3.55	0.0151
ENSMUSG00000018727	52670	Cpsf4l	cleavage and polyadenylation specific factor 4-like [Source:MGI Symbol;Acc:MGI:1277182]	2.86	0.0151
ENSMUSG00000022900	106347	Ildr1	immunoglobulin-like domain containing receptor 1 [Source:MGI Symbol;Acc:MGI:2146574]	4.97	0.0151
ENSMUSG00000000308	12716	Ckmt1	creatine kinase, mitochondrial 1, ubiquitous [Source:MGI Symbol;Acc:MGI:99441]	3.97	0.0156
ENSMUSG00000026435	212980	Slc45a3	solute carrier family 45, member 3 [Source:MGI Symbol;Acc:MGI:1922082]	2.26	0.0156
ENSMUSG00000085440	NA	Sorbs2os	sorbin and SH3 domain containing 2, opposite strand [Source:MGI Symbol;Acc:MGI:2443013]	1.98	0.0156
ENSMUSG00000046589	72267	Lrrc8e	leucine rich repeat containing 8 family, member E [Source:MGI Symbol;Acc:MGI:1919517]	2.44	0.0157
ENSMUSG00000026980	17076	Ly75	lymphocyte antigen 75 [Source:MGI Symbol;Acc:MGI:106662]	2.21	0.0157
ENSMUSG00000021118	27260	Plek2	pleckstrin 2 [Source:MGI Symbol;Acc:MGI:1351466]	2.24	0.0157
ENSMUSG00000018569	53624	Cldn7	claudin 7 [Source:MGI Symbol;Acc:MGI:1859285]	4.81	0.016
ENSMUSG00000087406	NA	E130215H24Rik	RIKEN cDNA E130215H24 gene [Source:MGI Symbol;Acc:MGI:1926091]	2.92	0.016
ENSMUSG00000045777	320802	Ifitm10	interferon induced transmembrane protein 10 [Source:MGI Symbol;Acc:MGI:2444776]	1.66	0.0162
ENSMUSG00000111844	NA	Gm47097	predicted gene, 47097 [Source:MGI Symbol;Acc:MGI:6095831]	3	0.0166
ENSMUSG00000048482	12064	Bdnf	brain derived neurotrophic factor [Source:MGI Symbol;Acc:MGI:88145]	2.11	0.0169
ENSMUSG00000039481	18188	Nrtn	neurturin [Source:MGI Symbol;Acc:MGI:108417]	3.03	0.0171
ENSMUSG00000096156	NA	Gm9242	predicted pseudogene 9242 [Source:MGI Symbol;Acc:MGI:3645172]	3.24	0.0176
ENSMUSG00000091971	193740	Hspa1a	heat shock protein 1A [Source:MGI Symbol;Acc:MGI:96244]	1.26	0.0176
ENSMUSG00000085715	NA	Tsix	X (inactive)-specific transcript, opposite strand [Source:MGI Symbol;Acc:MGI:1336196]	4.73	0.0176
ENSMUSG00000041343	73845	Ankrd42	ankyrin repeat domain 42 [Source:MGI Symbol;Acc:MGI:1921095]	1.8	0.0179
ENSMUSG00000040936	209012	Ulk4	unc-51-like kinase 4 [Source:MGI Symbol;Acc:MGI:1921622]	1.35	0.018
ENSMUSG00000060512	76261	0610040J01Rik	RIKEN cDNA 0610040J01 gene [Source:MGI Symbol;Acc:MGI:1923511]	1.77	0.0182
ENSMUSG00000036523	268527	Greb1	gene regulated by estrogen in breast cancer protein [Source:MGI Symbol;Acc:MGI:2149712]	2.26	0.0182
ENSMUSG00000037973	232016	Itprid1	ITPR interacting domain containing 1 [Source:MGI Symbol;Acc:MGI:2685304]	6.47	0.0182
ENSMUSG00000109325	NA	Krt8-ps	keratin 8, pseudogene [Source:MGI Symbol;Acc:MGI:3779503]	2.98	0.0182
ENSMUSG00000022676	20583	Snai2	snail family zinc finger 2 [Source:MGI Symbol;Acc:MGI:1096393]	1.09	0.0184
ENSMUSG00000097729	NA	2310015A10Rik	RIKEN cDNA 2310015A10 gene [Source:MGI Symbol;Acc:MGI:1916798]	1.27	0.0185
ENSMUSG00000070305	319742	Mpzl3	myelin protein zero-like 3 [Source:MGI Symbol;Acc:MGI:2442647]	1.51	0.0185
ENSMUSG00000026679	71233	Enkur	enkurin, TRPC channel interacting protein [Source:MGI Symbol;Acc:MGI:1918483]	2.9	0.0186
ENSMUSG00000115009	NA	G930009F23Rik	RIKEN cDNA G930009F23 gene [Source:MGI Symbol;Acc:MGI:3642701]	3.22	0.0187
ENSMUSG00000052430	12167	Bmpr1b	bone morphogenetic protein receptor, type 1B [Source:MGI Symbol;Acc:MGI:107191]	2.49	0.0188
ENSMUSG00000101162	NA	Gm26728	predicted gene, 26728 [Source:MGI Symbol;Acc:MGI:5477222]	2.71	0.0188
ENSMUSG00000067389	NA	Gm17080	predicted gene 17080 [Source:MGI Symbol;Acc:MGI:4937907]	2.53	0.0189
ENSMUSG00000108126	NA	Gm43909	predicted gene, 43909 [Source:MGI Symbol;Acc:MGI:5690301]	1.79	0.0189
ENSMUSG00000076569	NA	Igkv5-39	immunoglobulin kappa variable 5-39 [Source:MGI Symbol;Acc:MGI:2686255]	5.69	0.0189
ENSMUSG00000026494	269152	Kif26b	kinesin family member 26B [Source:MGI Symbol;Acc:MGI:2447076]	2.17	0.0189
ENSMUSG00000042793	329252	Lgr6	leucine-rich repeat-containing G protein-coupled receptor 6 [Source:MGI Symbol;Acc:MGI:2441805]	4.85	0.0189
ENSMUSG00000031997	22068	Trpc6	transient receptor potential cation channel, subfamily C, member 6 [Source:MGI Symbol;Acc:MGI:109523]	2.5	0.0189
ENSMUSG00000052117	242484	D630039A03Rik	RIKEN cDNA D630039A03 gene [Source:MGI Symbol;Acc:MGI:2442889]	3.1	0.019
ENSMUSG00000001672	73608	Marveld3	MARVEL (membrane-associating) domain containing 3 [Source:MGI Symbol;Acc:MGI:1920858]	3.82	0.019
ENSMUSG00000037846	170799	Rtkn2	rhotekin 2 [Source:MGI Symbol;Acc:MGI:2158417]	2.17	0.019
ENSMUSG00000011034	20537	Slc5a1	solute carrier family 5 (sodium/glucose cotransporter), member 1 [Source:MGI Symbol;Acc:MGI:107678]	4.67	0.019
ENSMUSG00000049420	77220	Tmem200a	transmembrane protein 200A [Source:MGI Symbol;Acc:MGI:1924470]	2.93	0.019
ENSMUSG00000040412	229722	5330417C22Rik	RIKEN cDNA 5330417C22 gene [Source:MGI Symbol;Acc:MGI:1923930]	4.96	0.0192
ENSMUSG00000040138	17986	Ndp	Norrie disease (pseudoglioma) (human) [Source:MGI Symbol;Acc:MGI:102570]	2.72	0.0192
ENSMUSG00000034177	207742	Rnf43	ring finger protein 43 [Source:MGI Symbol;Acc:MGI:2442609]	3.14	0.0194
ENSMUSG00000043635	330119	Adamts3	a disintegrin-like and metallopeptidase (reprolysin type) with thrombospondin type 1 motif, 3 [Source:MGI Symbol;Acc:MGI:3045353]	3.04	0.0197
ENSMUSG00000029086	19126	Prom1	prominin 1 [Source:MGI Symbol;Acc:MGI:1100886]	2.08	0.0201
ENSMUSG00000038903	381175	Ccdc68	coiled-coil domain containing 68 [Source:MGI Symbol;Acc:MGI:3612676]	1.97	0.0204
ENSMUSG00000109841	NA	E330011O21Rik	RIKEN cDNA E330011O21 gene [Source:MGI Symbol;Acc:MGI:3759668]	3.28	0.0204
ENSMUSG00000048402	14633	Gli2	GLI-Kruppel family member GLI2 [Source:MGI Symbol;Acc:MGI:95728]	1.55	0.0205
ENSMUSG00000095754	108168466	Spin2f	spindlin family, member 2F [Source:MGI Symbol;Acc:MGI:3780958]	2.75	0.0205
ENSMUSG00000024186	50782	Rgs11	regulator of G-protein signaling 11 [Source:MGI Symbol;Acc:MGI:1354739]	2.14	0.0207
ENSMUSG00000061048	12560	Cdh3	cadherin 3 [Source:MGI Symbol;Acc:MGI:88356]	4.19	0.021
ENSMUSG00000024052	64898	Lpin2	lipin 2 [Source:MGI Symbol;Acc:MGI:1891341]	1.29	0.021
ENSMUSG00000110218	NA	Gm20219	predicted gene, 20219 [Source:MGI Symbol;Acc:MGI:5012404]	2.4	0.0211
ENSMUSG00000091922	NA	Gm17409	predicted gene, 17409 [Source:MGI Symbol;Acc:MGI:4937043]	1.88	0.0212
ENSMUSG00000074277	232970	Phldb3	pleckstrin homology like domain, family B, member 3 [Source:MGI Symbol;Acc:MGI:3642959]	1.67	0.0214
ENSMUSG00000073988	50500	Ttpa	tocopherol (alpha) transfer protein [Source:MGI Symbol;Acc:MGI:1354168]	1.49	0.0215
ENSMUSG00000025955	70861	Akr1cl	aldo-keto reductase family 1, member C-like [Source:MGI Symbol;Acc:MGI:1918111]	2.67	0.0217
ENSMUSG00000047501	12740	Cldn4	claudin 4 [Source:MGI Symbol;Acc:MGI:1313314]	8.47	0.0217
ENSMUSG00000017607	217169	Tns4	tensin 4 [Source:MGI Symbol;Acc:MGI:2144377]	2.31	0.0217
ENSMUSG00000030669	12310	Calca	calcitonin/calcitonin-related polypeptide, alpha [Source:MGI Symbol;Acc:MGI:2151253]	3.06	0.0218
ENSMUSG00000050808	269328	Muc15	mucin 15 [Source:MGI Symbol;Acc:MGI:2442110]	6.15	0.022
ENSMUSG00000026126	19253	Ptpn18	protein tyrosine phosphatase, non-receptor type 18 [Source:MGI Symbol;Acc:MGI:108410]	1.11	0.022
ENSMUSG00000058498	433809	Rnf207	ring finger protein 207 [Source:MGI Symbol;Acc:MGI:2684989]	2.26	0.022
ENSMUSG00000041012	70031	Cmtm8	CKLF-like MARVEL transmembrane domain containing 8 [Source:MGI Symbol;Acc:MGI:2447167]	1.34	0.0221
ENSMUSG00000037995	93842	Igsf9	immunoglobulin superfamily, member 9 [Source:MGI Symbol;Acc:MGI:2135283]	2.13	0.0221
ENSMUSG00000040969	77669	Arhgef38	Rho guanine nucleotide exchange factor (GEF) 38 [Source:MGI Symbol;Acc:MGI:1924919]	2.74	0.0222
ENSMUSG00000086549	NA	Gm13648	predicted gene 13648 [Source:MGI Symbol;Acc:MGI:3652033]	3.76	0.0222
ENSMUSG00000025927	21419	Tfap2b	transcription factor AP-2 beta [Source:MGI Symbol;Acc:MGI:104672]	8.62	0.0222
ENSMUSG00000026870	77996	Cutal	cutA divalent cation tolerance homolog-like [Source:MGI Symbol;Acc:MGI:1925246]	2.45	0.0223
ENSMUSG00000045545	16664	Krt14	keratin 14 [Source:MGI Symbol;Acc:MGI:96688]	6.77	0.0224
ENSMUSG00000062044	381983	Lmtk3	lemur tyrosine kinase 3 [Source:MGI Symbol;Acc:MGI:3039582]	2.77	0.0227
ENSMUSG00000032537	270190	Ephb1	Eph receptor B1 [Source:MGI Symbol;Acc:MGI:1096337]	1.89	0.0229
ENSMUSG00000078931	68023	Pdf	peptide deformylase (mitochondrial) [Source:MGI Symbol;Acc:MGI:1915273]	2.06	0.0229
ENSMUSG00000049396	276919	Gemin4	gem nuclear organelle associated protein 4 [Source:MGI Symbol;Acc:MGI:2449313]	6.93	0.0232
ENSMUSG00000023393	228993	Slc17a9	solute carrier family 17, member 9 [Source:MGI Symbol;Acc:MGI:1919107]	1.59	0.0232
ENSMUSG00000034917	27375	Tjp3	tight junction protein 3 [Source:MGI Symbol;Acc:MGI:1351650]	4.88	0.0235
ENSMUSG00000029074	330010	Ttll10	tubulin tyrosine ligase-like family, member 10 [Source:MGI Symbol;Acc:MGI:1921855]	3.07	0.0241
ENSMUSG00000054893	384763	Zfp667	zinc finger protein 667 [Source:MGI Symbol;Acc:MGI:2442757]	1.19	0.0242
ENSMUSG00000035580	211468	Kcnh8	potassium voltage-gated channel, subfamily H (eag-related), member 8 [Source:MGI Symbol;Acc:MGI:2445160]	2.36	0.0245
ENSMUSG00000060459	385643	Kng2	kininogen 2 [Source:MGI Symbol;Acc:MGI:3027157]	3.73	0.0245
ENSMUSG00000102628	NA	Gm37671	predicted gene, 37671 [Source:MGI Symbol;Acc:MGI:5610899]	2.94	0.0246
ENSMUSG00000074971	67606	Fibin	fin bud initiation factor homolog (zebrafish) [Source:MGI Symbol;Acc:MGI:1914856]	2.01	0.0247
ENSMUSG00000109320	NA	Gm44679	predicted gene 44679 [Source:MGI Symbol;Acc:MGI:5753255]	1.82	0.0247
ENSMUSG00000049336	23964	Tenm2	teneurin transmembrane protein 2 [Source:MGI Symbol;Acc:MGI:1345184]	1.65	0.0247
ENSMUSG00000110411	NA	Gm45457	predicted gene 45457 [Source:MGI Symbol;Acc:MGI:5791293]	1.5	0.0248
ENSMUSG00000053747	20669	Sox14	SRY (sex determining region Y)-box 14 [Source:MGI Symbol;Acc:MGI:98362]	2.87	0.0248
ENSMUSG00000052085	76088	Dock8	dedicator of cytokinesis 8 [Source:MGI Symbol;Acc:MGI:1921396]	1.02	0.0249
ENSMUSG00000075010	NA	AW112010	expressed sequence AW112010 [Source:MGI Symbol;Acc:MGI:2147706]	1.02	0.0253
ENSMUSG00000069601	11735	Ank3	ankyrin 3, epithelial [Source:MGI Symbol;Acc:MGI:88026]	1.6	0.0254
ENSMUSG00000072672	100039293	Duxbl3	double homeobox B-like 3 [Source:MGI Symbol;Acc:MGI:3710520]	3.11	0.0256
ENSMUSG00000083767	NA	Gm11405	predicted gene 11405 [Source:MGI Symbol;Acc:MGI:3651226]	2.41	0.0256
ENSMUSG00000043290	654801	Zfp784	zinc finger protein 784 [Source:MGI Symbol;Acc:MGI:3606042]	3.5	0.0258
ENSMUSG00000028392	192120	Bspry	B-box and SPRY domain containing [Source:MGI Symbol;Acc:MGI:2177191]	2.68	0.0261
ENSMUSG00000027186	13711	Elf5	E74-like factor 5 [Source:MGI Symbol;Acc:MGI:1335079]	4.22	0.0261
ENSMUSG00000023043	16668	Krt18	keratin 18 [Source:MGI Symbol;Acc:MGI:96692]	9.77	0.0262
ENSMUSG00000074480	72640	Mex3a	mex3 RNA binding family member A [Source:MGI Symbol;Acc:MGI:1919890]	3.39	0.0265
ENSMUSG00000097215	NA	Gm26550	predicted gene, 26550 [Source:MGI Symbol;Acc:MGI:5477044]	2.74	0.0267
ENSMUSG00000024165	52009	Jpt2	Jupiter microtubule associated homolog 2 [Source:MGI Symbol;Acc:MGI:1196260]	1.13	0.0267
ENSMUSG00000036885	622434	Arhgef26	Rho guanine nucleotide exchange factor (GEF) 26 [Source:MGI Symbol;Acc:MGI:1918053]	1.33	0.0268
ENSMUSG00000103877	NA	Gm21358	predicted gene, 21358 [Source:MGI Symbol;Acc:MGI:5434713]	2.69	0.0268
ENSMUSG00000004864	26415	Mapk13	mitogen-activated protein kinase 13 [Source:MGI Symbol;Acc:MGI:1346864]	3.77	0.0268
ENSMUSG00000020083	69894	Fam241b	family with sequence similarity 241, member B [Source:MGI Symbol;Acc:MGI:1917144]	2.24	0.0271
ENSMUSG00000081270	NA	Gm11653	predicted gene 11653 [Source:MGI Symbol;Acc:MGI:3651873]	1.8	0.0273
ENSMUSG00000054005	266815	Mill1	MHC I like leukocyte 1 [Source:MGI Symbol;Acc:MGI:2179988]	3.73	0.0275
ENSMUSG00000001763	232670	Tspan33	tetraspanin 33 [Source:MGI Symbol;Acc:MGI:1919012]	2.46	0.0277
ENSMUSG00000097903	NA	Gm26679	predicted gene, 26679 [Source:MGI Symbol;Acc:MGI:5477173]	2.52	0.028
ENSMUSG00000048485	215627	Zbtb8b	zinc finger and BTB domain containing 8b [Source:MGI Symbol;Acc:MGI:2387181]	2.43	0.0281
ENSMUSG00000034926	74754	Dhcr24	24-dehydrocholesterol reductase [Source:MGI Symbol;Acc:MGI:1922004]	2.69	0.0283
ENSMUSG00000051379	71436	Flrt3	fibronectin leucine rich transmembrane protein 3 [Source:MGI Symbol;Acc:MGI:1918686]	1.12	0.0283
ENSMUSG00000042766	360213	Trim46	tripartite motif-containing 46 [Source:MGI Symbol;Acc:MGI:2673000]	2.49	0.0283
ENSMUSG00000045180	110380	Shroom2	shroom family member 2 [Source:MGI Symbol;Acc:MGI:107194]	1.05	0.0289
ENSMUSG00000030217	109978	Art4	ADP-ribosyltransferase 4 [Source:MGI Symbol;Acc:MGI:1202710]	1.77	0.029
ENSMUSG00000113061	NA	Rps18-ps5	ribosomal protein S18, pseudogene 5 [Source:MGI Symbol;Acc:MGI:3649931]	1.93	0.0292
ENSMUSG00000042331	432572	Specc1	sperm antigen with calponin homology and coiled-coil domains 1 [Source:MGI Symbol;Acc:MGI:2442356]	1.08	0.0293
ENSMUSG00000026437	18557	Cdk18	cyclin-dependent kinase 18 [Source:MGI Symbol;Acc:MGI:97518]	1.63	0.0295
ENSMUSG00000084052	NA	Gm11745	predicted gene 11745 [Source:MGI Symbol;Acc:MGI:3649528]	2	0.0298
ENSMUSG00000035873	114774	Pawr	PRKC, apoptosis, WT1, regulator [Source:MGI Symbol;Acc:MGI:2149961]	1.27	0.0298
ENSMUSG00000104114	NA	Gm37297	predicted gene, 37297 [Source:MGI Symbol;Acc:MGI:5610525]	1.47	0.03
ENSMUSG00000048502	278672	Duxbl1	double homeobox B-like 1 [Source:MGI Symbol;Acc:MGI:1916048]	3.43	0.0301
ENSMUSG00000004665	12798	Cnn2	calponin 2 [Source:MGI Symbol;Acc:MGI:105093]	1.01	0.0303
ENSMUSG00000050359	20753	Sprr1a	small proline-rich protein 1A [Source:MGI Symbol;Acc:MGI:106660]	3.43	0.0303
ENSMUSG00000029847	243753	Slc23a4	solute carrier family 23 member 4 [Source:MGI Symbol;Acc:MGI:1917272]	2.4	0.0304
ENSMUSG00000032572	68553	Col6a4	collagen, type VI, alpha 4 [Source:MGI Symbol;Acc:MGI:1915803]	2.27	0.0309
ENSMUSG00000093910	330230	Zfp853	zinc finger protein 853 [Source:MGI Symbol;Acc:MGI:2685638]	2.91	0.0309
ENSMUSG00000000402	54156	Egfl6	EGF-like-domain, multiple 6 [Source:MGI Symbol;Acc:MGI:1858599]	3.38	0.031
ENSMUSG00000086503	NA	Xist	inactive X specific transcripts [Source:MGI Symbol;Acc:MGI:98974]	10.3	0.031
ENSMUSG00000073077	636104	Cfap47	cilia and flagella associated protein 47 [Source:MGI Symbol;Acc:MGI:3781475]	1.94	0.0312
ENSMUSG00000001622	12994	Csn3	casein kappa [Source:MGI Symbol;Acc:MGI:107461]	7.61	0.0312
ENSMUSG00000029838	19242	Ptn	pleiotrophin [Source:MGI Symbol;Acc:MGI:97804]	4.71	0.0314
ENSMUSG00000106354	NA	Gm42607	predicted gene 42607 [Source:MGI Symbol;Acc:MGI:5662744]	1.91	0.0317
ENSMUSG00000052151	50784	Plpp2	phospholipid phosphatase 2 [Source:MGI Symbol;Acc:MGI:1354945]	1.65	0.0319
ENSMUSG00000087684	NA	1200007C13Rik	RIKEN cDNA 1200007C13 gene [Source:MGI Symbol;Acc:MGI:1921369]	2.64	0.032
ENSMUSG00000041144	227058	Dnah7b	dynein, axonemal, heavy chain 7B [Source:MGI Symbol;Acc:MGI:2684953]	1.14	0.032
ENSMUSG00000055612	66953	Cdca7	cell division cycle associated 7 [Source:MGI Symbol;Acc:MGI:1914203]	2.08	0.0321
ENSMUSG00000043282	433365	Teddm1b	transmembrane epididymal protein 1B [Source:MGI Symbol;Acc:MGI:3646829]	3.13	0.0321
ENSMUSG00000072966	245607	Gprasp2	G protein-coupled receptor associated sorting protein 2 [Source:MGI Symbol;Acc:MGI:2442071]	2.76	0.0322
ENSMUSG00000037638	382639	Zbtb42	zinc finger and BTB domain containing 42 [Source:MGI Symbol;Acc:MGI:3644133]	1.24	0.0322
ENSMUSG00000035486	216166	Plk5	polo like kinase 5 [Source:MGI Symbol;Acc:MGI:3026984]	2.67	0.0324
ENSMUSG00000052551	94191	Adarb2	adenosine deaminase, RNA-specific, B2 [Source:MGI Symbol;Acc:MGI:2151118]	1.56	0.0325
ENSMUSG00000032181	20255	Scg3	secretogranin III [Source:MGI Symbol;Acc:MGI:103032]	2.89	0.0325
ENSMUSG00000056735	NA	A930024E05Rik	RIKEN cDNA A930024E05 gene [Source:MGI Symbol;Acc:MGI:1924414]	1.88	0.0326
ENSMUSG00000067006	20724	Serpinb5	serine (or cysteine) peptidase inhibitor, clade B, member 5 [Source:MGI Symbol;Acc:MGI:109579]	5.25	0.0326
ENSMUSG00000063556	NA	Gm10132	predicted gene 10132 [Source:MGI Symbol;Acc:MGI:3704449]	4.41	0.0328
ENSMUSG00000092586	68468	Ly6g6c	lymphocyte antigen 6 complex, locus G6C [Source:MGI Symbol;Acc:MGI:2148930]	2.09	0.0329
ENSMUSG00000038599	170725	Capn8	calpain 8 [Source:MGI Symbol;Acc:MGI:2181366]	4.59	0.0333
ENSMUSG00000096065	NA	Gm13155	predicted gene 13155 [Source:MGI Symbol;Acc:MGI:3651982]	3.43	0.0334
ENSMUSG00000042515	245631	Pwwp3b	PWWP domain containing 3B [Source:MGI Symbol;Acc:MGI:2445062]	3.06	0.0334
ENSMUSG00000051225	239463	Fam83a	family with sequence similarity 83, member A [Source:MGI Symbol;Acc:MGI:2447773]	2.57	0.0337
ENSMUSG00000114538	NA	Gm31517	predicted gene, 31517 [Source:MGI Symbol;Acc:MGI:5590676]	1.99	0.0337
ENSMUSG00000015112	50799	Slc25a13	solute carrier family 25 (mitochondrial carrier, adenine nucleotide translocator), member 13 [Source:MGI Symbol;Acc:MGI:1354721]	2.73	0.0338
ENSMUSG00000061527	110308	Krt5	keratin 5 [Source:MGI Symbol;Acc:MGI:96702]	7.51	0.0339
ENSMUSG00000085042	NA	Abhd11os	abhydrolase domain containing 11, opposite strand [Source:MGI Symbol;Acc:MGI:1917062]	2.83	0.0341
ENSMUSG00000039648	70266	Kyat1	kynurenine aminotransferase 1 [Source:MGI Symbol;Acc:MGI:1917516]	1.34	0.0341
ENSMUSG00000035274	21983	Tpbg	trophoblast glycoprotein [Source:MGI Symbol;Acc:MGI:1341264]	1.86	0.0345
ENSMUSG00000040734	333654	Ppp1r13l	protein phosphatase 1, regulatory subunit 13 like [Source:MGI Symbol;Acc:MGI:3525053]	1.02	0.0347
ENSMUSG00000019852	215821	Arfgef3	ARFGEF family member 3 [Source:MGI Symbol;Acc:MGI:106387]	2.74	0.0349
ENSMUSG00000020159	216643	Gabrp	gamma-aminobutyric acid (GABA) A receptor, pi [Source:MGI Symbol;Acc:MGI:2387597]	5.18	0.0349
ENSMUSG00000031351	22673	Zfp185	zinc finger protein 185 [Source:MGI Symbol;Acc:MGI:108095]	1.11	0.0349
ENSMUSG00000036292	207798	Gramd1c	GRAM domain containing 1C [Source:MGI Symbol;Acc:MGI:2443024]	1.97	0.0351
ENSMUSG00000042510	212439	AA986860	expressed sequence AA986860 [Source:MGI Symbol;Acc:MGI:2138143]	1.78	0.0352
ENSMUSG00000111086	NA	Gm48671	predicted gene, 48671 [Source:MGI Symbol;Acc:MGI:6098289]	2.59	0.0352
ENSMUSG00000052572	23859	Dlg2	discs large MAGUK scaffold protein 2 [Source:MGI Symbol;Acc:MGI:1344351]	1.4	0.0353
ENSMUSG00000031548	20377	Sfrp1	secreted frizzled-related protein 1 [Source:MGI Symbol;Acc:MGI:892014]	1.34	0.0353
ENSMUSG00000006567	11979	Atp7b	ATPase, Cu++ transporting, beta polypeptide [Source:MGI Symbol;Acc:MGI:103297]	2.36	0.0354
ENSMUSG00000083669	NA	Mif-ps	macrophage migration inhibitory factor, pseudogene [Source:MGI Symbol;Acc:MGI:3642393]	2.76	0.0355
ENSMUSG00000027171	228413	Prrg4	proline rich Gla (G-carboxyglutamic acid) 4 (transmembrane) [Source:MGI Symbol;Acc:MGI:2442211]	1.26	0.0355
ENSMUSG00000101406	NA	Gm29200	predicted gene 29200 [Source:MGI Symbol;Acc:MGI:5579906]	2.44	0.0358
ENSMUSG00000047517	12945	Dmbt1	deleted in malignant brain tumors 1 [Source:MGI Symbol;Acc:MGI:106210]	6.35	0.0361
ENSMUSG00000028528	72685	Dnajc6	DnaJ heat shock protein family (Hsp40) member C6 [Source:MGI Symbol;Acc:MGI:1919935]	2.28	0.0363
ENSMUSG00000051159	12705	Cited1	Cbp/p300-interacting transactivator with Glu/Asp-rich carboxy-terminal domain 1 [Source:MGI Symbol;Acc:MGI:108023]	2.75	0.0367
ENSMUSG00000037594	217887	Clba1	clathrin binding box of aftiphilin containing 1 [Source:MGI Symbol;Acc:MGI:2443738]	1.94	0.0368
ENSMUSG00000110084	NA	Gm45257	predicted gene 45257 [Source:MGI Symbol;Acc:MGI:5791093]	2.14	0.0368
ENSMUSG00000032013	72169	Trim29	tripartite motif-containing 29 [Source:MGI Symbol;Acc:MGI:1919419]	3.93	0.0368
ENSMUSG00000062438	280667	Adam1b	a disintegrin and metallopeptidase domain 1b [Source:MGI Symbol;Acc:MGI:2429506]	2.87	0.0369
ENSMUSG00000110332	NA	Gm19935	predicted gene, 19935 [Source:MGI Symbol;Acc:MGI:5012120]	3.04	0.0369
ENSMUSG00000029055	269615	Plch2	phospholipase C, eta 2 [Source:MGI Symbol;Acc:MGI:2443078]	5.51	0.0369
ENSMUSG00000000303	12550	Cdh1	cadherin 1 [Source:MGI Symbol;Acc:MGI:88354]	6.66	0.037
ENSMUSG00000105726	NA	Gm42443	predicted gene 42443 [Source:MGI Symbol;Acc:MGI:5662580]	2.22	0.037
ENSMUSG00000117811	NA	Gm29677	predicted gene, 29677 [Source:MGI Symbol;Acc:MGI:5588836]	2.89	0.0371
ENSMUSG00000106570	NA	C230071H17Rik	RIKEN cDNA C230071H17 gene [Source:MGI Symbol;Acc:MGI:2444463]	1.45	0.0372
ENSMUSG00000041886	238455	Macc1	metastasis associated in colon cancer 1 [Source:MGI Symbol;Acc:MGI:2685113]	3.71	0.0376
ENSMUSG00000040728	207920	Esrp1	epithelial splicing regulatory protein 1 [Source:MGI Symbol;Acc:MGI:1917326]	6.07	0.0377
ENSMUSG00000117621	NA	Hspe1-rs1	heat shock protein 1 (chaperonin 10), related sequence 1 [Source:MGI Symbol;Acc:MGI:1935159]	2.54	0.0379
ENSMUSG00000106641	NA	Gm43534	predicted gene 43534 [Source:MGI Symbol;Acc:MGI:5663671]	3.06	0.0381
ENSMUSG00000115018	NA	Ndor1	NADPH dependent diflavin oxidoreductase 1 [Source:MGI Symbol;Acc:MGI:1926047]	6.49	0.0381
ENSMUSG00000020961	108800	Ston2	stonin 2 [Source:MGI Symbol;Acc:MGI:1918272]	1.14	0.0381
ENSMUSG00000086382	NA	Chrna1os	cholinergic receptor, nicotinic, alpha polypeptide 1 (muscle), opposite strand [Source:MGI Symbol;Acc:MGI:3651120]	1.87	0.0382
ENSMUSG00000059493	195727	Nhs	NHS actin remodeling regulator [Source:MGI Symbol;Acc:MGI:2684894]	1.44	0.0382
ENSMUSG00000034227	15223	Foxj1	forkhead box J1 [Source:MGI Symbol;Acc:MGI:1347474]	3.65	0.0384
ENSMUSG00000040010	20539	Slc7a5	solute carrier family 7 (cationic amino acid transporter, y+ system), member 5 [Source:MGI Symbol;Acc:MGI:1298205]	1.41	0.0387
ENSMUSG00000035914	102657	Cd276	CD276 antigen [Source:MGI Symbol;Acc:MGI:2183926]	1.51	0.0388
ENSMUSG00000117322	NA	6330415G19Rik	RIKEN cDNA 6330415G19 gene [Source:MGI Symbol;Acc:MGI:2443182]	2.13	0.0389
ENSMUSG00000035829	241289	Ppp1r26	protein phosphatase 1, regulatory subunit 26 [Source:MGI Symbol;Acc:MGI:2685193]	1.6	0.0389
ENSMUSG00000016028	12614	Celsr1	cadherin, EGF LAG seven-pass G-type receptor 1 [Source:MGI Symbol;Acc:MGI:1100883]	2.65	0.039
ENSMUSG00000016386	77015	Mpped2	metallophosphoesterase domain containing 2 [Source:MGI Symbol;Acc:MGI:1924265]	3.06	0.039
ENSMUSG00000026822	16819	Lcn2	lipocalin 2 [Source:MGI Symbol;Acc:MGI:96757]	3.48	0.0392
ENSMUSG00000019478	19341	Rab4a	RAB4A, member RAS oncogene family [Source:MGI Symbol;Acc:MGI:105069]	1.25	0.0393
ENSMUSG00000045314	78088	Sowahb	sosondowah ankyrin repeat domain family member B [Source:MGI Symbol;Acc:MGI:1925338]	2.85	0.0399
ENSMUSG00000063765	214685	Chadl	chondroadherin-like [Source:MGI Symbol;Acc:MGI:3036284]	1.1	0.04
ENSMUSG00000030431	664968	Tmem238	transmembrane protein 238 [Source:MGI Symbol;Acc:MGI:1922935]	1.35	0.0402
ENSMUSG00000091648	271944	C2cd4d	C2 calcium-dependent domain containing 4D [Source:MGI Symbol;Acc:MGI:2685505]	2.41	0.0404
ENSMUSG00000073733	76166	Cplane2	ciliogenesis and planar polarity effector 2 [Source:MGI Symbol;Acc:MGI:1923416]	2.78	0.0405
ENSMUSG00000082861	NA	Gm11362	predicted gene 11362 [Source:MGI Symbol;Acc:MGI:3651391]	2.27	0.0409
ENSMUSG00000097139	NA	Gm26626	predicted gene, 26626 [Source:MGI Symbol;Acc:MGI:5477120]	2.23	0.041
ENSMUSG00000106005	NA	Gm29151	predicted gene 29151 [Source:MGI Symbol;Acc:MGI:5579857]	1.8	0.041
ENSMUSG00000042724	338372	Map3k9	mitogen-activated protein kinase kinase kinase 9 [Source:MGI Symbol;Acc:MGI:2449952]	1.67	0.0416
ENSMUSG00000080967	NA	Gm12706	predicted gene 12706 [Source:MGI Symbol;Acc:MGI:3650672]	2.49	0.042
ENSMUSG00000117869	NA	Snhg4	small nucleolar RNA host gene 4 [Source:MGI Symbol;Acc:MGI:4937091]	1.16	0.042
ENSMUSG00000103967	NA	Gm38214	predicted gene, 38214 [Source:MGI Symbol;Acc:MGI:5611442]	2.64	0.0421
ENSMUSG00000040164	16538	Kcns1	K+ voltage-gated channel, subfamily S, 1 [Source:MGI Symbol;Acc:MGI:1197019]	2.61	0.0421
ENSMUSG00000041189	11443	Chrnb1	cholinergic receptor, nicotinic, beta polypeptide 1 (muscle) [Source:MGI Symbol;Acc:MGI:87890]	1.1	0.0423
ENSMUSG00000003227	13608	Edar	ectodysplasin-A receptor [Source:MGI Symbol;Acc:MGI:1343498]	2.74	0.0423
ENSMUSG00000076940	NA	Iglv2	immunoglobulin lambda variable 2 [Source:MGI Symbol;Acc:MGI:99548]	3.47	0.0423
ENSMUSG00000026018	70375	Ica1l	islet cell autoantigen 1-like [Source:MGI Symbol;Acc:MGI:1917625]	1.48	0.0424
ENSMUSG00000085851	NA	4921518K17Rik	RIKEN cDNA 4921518K17 gene [Source:MGI Symbol;Acc:MGI:1926008]	2.99	0.043
ENSMUSG00000022218	21816	Tgm1	transglutaminase 1, K polypeptide [Source:MGI Symbol;Acc:MGI:98730]	2.42	0.0432
ENSMUSG00000066438	217682	Plekhd1	pleckstrin homology domain containing, family D (with coiled-coil domains) member 1 [Source:MGI Symbol;Acc:MGI:3036228]	2.61	0.0435
ENSMUSG00000025227	75146	Mfsd13a	major facilitator superfamily domain containing 13a [Source:MGI Symbol;Acc:MGI:1922396]	1.16	0.0439
ENSMUSG00000054065	56460	Pkp3	plakophilin 3 [Source:MGI Symbol;Acc:MGI:1891830]	4.07	0.0439
ENSMUSG00000021010	27386	Npas3	neuronal PAS domain protein 3 [Source:MGI Symbol;Acc:MGI:1351610]	2.61	0.0441
ENSMUSG00000094230	NA	Gm21847	predicted gene, 21847 [Source:MGI Symbol;Acc:MGI:5434011]	2.46	0.0443
ENSMUSG00000035407	242553	Kank4	KN motif and ankyrin repeat domains 4 [Source:MGI Symbol;Acc:MGI:3043381]	1.43	0.0443
ENSMUSG00000038473	70729	Nos1ap	nitric oxide synthase 1 (neuronal) adaptor protein [Source:MGI Symbol;Acc:MGI:1917979]	1.3	0.0444
ENSMUSG00000030170	22419	Wnt5b	wingless-type MMTV integration site family, member 5B [Source:MGI Symbol;Acc:MGI:98959]	2.85	0.0445
ENSMUSG00000097209	NA	AU022754	expressed sequence AU022754 [Source:MGI Symbol;Acc:MGI:2146143]	3.01	0.0447
ENSMUSG00000015437	14939	Gzmb	granzyme B [Source:MGI Symbol;Acc:MGI:109267]	2.67	0.045
ENSMUSG00000085006	NA	BC021767	cDNA sequence BC021767 [Source:MGI Symbol;Acc:MGI:3615512]	3.57	0.0451
ENSMUSG00000023906	54419	Cldn6	claudin 6 [Source:MGI Symbol;Acc:MGI:1859284]	3.25	0.0451
ENSMUSG00000060969	16371	Irx1	Iroquois homeobox 1 [Source:MGI Symbol;Acc:MGI:1197515]	2.49	0.0456
ENSMUSG00000089661	12587	Mia	melanoma inhibitory activity [Source:MGI Symbol;Acc:MGI:109615]	3.09	0.0459
ENSMUSG00000020381	68067	Mrnip	MRN complex interacting protein [Source:MGI Symbol;Acc:MGI:1915317]	2.69	0.0459
ENSMUSG00000040867	380785	Begain	brain-enriched guanylate kinase-associated [Source:MGI Symbol;Acc:MGI:3044626]	1.69	0.0471
ENSMUSG00000102653	NA	Gm37079	predicted gene, 37079 [Source:MGI Symbol;Acc:MGI:5610307]	2.36	0.0472
ENSMUSG00000087390	NA	Gm7598	predicted gene 7598 [Source:MGI Symbol;Acc:MGI:3644312]	2.41	0.0472
ENSMUSG00000055333	245827	Fat2	FAT atypical cadherin 2 [Source:MGI Symbol;Acc:MGI:2685369]	4.88	0.0476
ENSMUSG00000031284	18481	Pak3	p21 (RAC1) activated kinase 3 [Source:MGI Symbol;Acc:MGI:1339656]	2.36	0.0476
ENSMUSG00000016942	71753	Tmprss6	transmembrane serine protease 6 [Source:MGI Symbol;Acc:MGI:1919003]	2.33	0.0478
ENSMUSG00000026235	13838	Epha4	Eph receptor A4 [Source:MGI Symbol;Acc:MGI:98277]	1.01	0.0486
ENSMUSG00000085743	NA	8430419K02Rik	RIKEN cDNA 8430419K02 gene [Source:MGI Symbol;Acc:MGI:1921768]	2.99	0.049
ENSMUSG00000079112	97476	Fam90a1a	family with sequence similarity 90, member A1A [Source:MGI Symbol;Acc:MGI:2142877]	2.23	0.0494
ENSMUSG00000032496	17002	Ltf	lactotransferrin [Source:MGI Symbol;Acc:MGI:96837]	8.54	0.0494
ENSMUSG00000048497	216829	Mmgt2	membrane magnesium transporter 2 [Source:MGI Symbol;Acc:MGI:2448491]	1.12	0.0494
ENSMUSG00000022550	268822	Adck5	aarF domain containing kinase 5 [Source:MGI Symbol;Acc:MGI:2679274]	1.15	0.0495
