# Supplementary material for: Sex-Specific transcriptomic changes in adipose tissue following adult-onset disruption of growth hormone receptor
Source: Pituitary. 2025 Dec 5;29(1):5. doi: 10.1007/s11102-025-01603-3 (PMC12680793; doi:10.1007/s11102-025-01603-3)
Supplement: Supplementary file 8 — Supplementary Material 8 (XLSX 68.0 KB) [file 11102_2025_1603_MOESM8_ESM.xlsx]

## Sheet: KO SubQ Up
Feature_ID	entrezgene	external_gene_name	description	logFC	adj.P.Val
ENSMUSG00000038679	83925	Trps1	transcriptional repressor GATA binding 1 [Source:MGI Symbol;Acc:MGI:1927616]	1.61	3.78e-09
ENSMUSG00000040690	107581	Col16a1	collagen, type XVI, alpha 1 [Source:MGI Symbol;Acc:MGI:1095396]	1.72	1.15e-06
ENSMUSG00000041757	240753	Plekha6	pleckstrin homology domain containing, family A member 6 [Source:MGI Symbol;Acc:MGI:2388662]	2.13	2.59e-06
ENSMUSG00000041936	11603	Agrn	agrin [Source:MGI Symbol;Acc:MGI:87961]	1.31	4.55e-06
ENSMUSG00000002020	16997	Ltbp2	latent transforming growth factor beta binding protein 2 [Source:MGI Symbol;Acc:MGI:99502]	2.11	4.55e-06
ENSMUSG00000031790	17388	Mmp15	matrix metallopeptidase 15 [Source:MGI Symbol;Acc:MGI:109320]	1.98	4.55e-06
ENSMUSG00000020173	12808	Cobl	cordon-bleu WH2 repeat [Source:MGI Symbol;Acc:MGI:105056]	3.32	6.71e-06
ENSMUSG00000047139	12484	Cd24a	CD24a antigen [Source:MGI Symbol;Acc:MGI:88323]	2.38	8e-06
ENSMUSG00000005958	13845	Ephb3	Eph receptor B3 [Source:MGI Symbol;Acc:MGI:104770]	1.7	8e-06
ENSMUSG00000024597	20496	Slc12a2	solute carrier family 12, member 2 [Source:MGI Symbol;Acc:MGI:101924]	2.46	9.3e-06
ENSMUSG00000025783	NA	4930412O13Rik	RIKEN cDNA 4930412O13 gene [Source:MGI Symbol;Acc:MGI:1921185]	4.85	1.09e-05
ENSMUSG00000030849	14183	Fgfr2	fibroblast growth factor receptor 2 [Source:MGI Symbol;Acc:MGI:95523]	2.98	1.09e-05
ENSMUSG00000026303	171531	Mlph	melanophilin [Source:MGI Symbol;Acc:MGI:2176380]	2.86	1.09e-05
ENSMUSG00000051159	12705	Cited1	Cbp/p300-interacting transactivator with Glu/Asp-rich carboxy-terminal domain 1 [Source:MGI Symbol;Acc:MGI:108023]	6.55	1.31e-05
ENSMUSG00000068740	53883	Celsr2	cadherin, EGF LAG seven-pass G-type receptor 2 [Source:MGI Symbol;Acc:MGI:1858235]	1.38	1.4e-05
ENSMUSG00000024754	83921	Cemip2	cell migration inducing hyaluronidase 2 [Source:MGI Symbol;Acc:MGI:1890373]	1.86	1.4e-05
ENSMUSG00000114936	NA	Gm47061	predicted gene, 47061 [Source:MGI Symbol;Acc:MGI:6095771]	5.08	1.63e-05
ENSMUSG00000034112	69047	Atp2c2	ATPase, Ca++ transporting, type 2C, member 2 [Source:MGI Symbol;Acc:MGI:1916297]	5.92	1.8e-05
ENSMUSG00000105900	NA	Gm43240	predicted gene 43240 [Source:MGI Symbol;Acc:MGI:5663377]	4.17	1.84e-05
ENSMUSG00000024421	16774	Lama3	laminin, alpha 3 [Source:MGI Symbol;Acc:MGI:99909]	1.79	1.84e-05
ENSMUSG00000036225	106931	Kctd1	potassium channel tetramerisation domain containing 1 [Source:MGI Symbol;Acc:MGI:1918269]	2.06	1.96e-05
ENSMUSG00000022510	22061	Trp63	transformation related protein 63 [Source:MGI Symbol;Acc:MGI:1330810]	3.07	2.51e-05
ENSMUSG00000020758	192897	Itgb4	integrin beta 4 [Source:MGI Symbol;Acc:MGI:96613]	1.43	2.59e-05
ENSMUSG00000053646	235611	Plxnb1	plexin B1 [Source:MGI Symbol;Acc:MGI:2154238]	2.58	2.59e-05
ENSMUSG00000003051	13710	Elf3	E74-like factor 3 [Source:MGI Symbol;Acc:MGI:1101781]	6.45	2.66e-05
ENSMUSG00000026413	18772	Pkp1	plakophilin 1 [Source:MGI Symbol;Acc:MGI:1328359]	6.95	3.72e-05
ENSMUSG00000113599	NA	9530014B07Rik	RIKEN cDNA 9530014B07 gene [Source:MGI Symbol;Acc:MGI:1924648]	4.37	3.75e-05
ENSMUSG00000030256	79362	Bhlhe41	basic helix-loop-helix family, member e41 [Source:MGI Symbol;Acc:MGI:1930704]	2.01	3.75e-05
ENSMUSG00000027536	66371	Chmp4c	charged multivesicular body protein 4C [Source:MGI Symbol;Acc:MGI:1913621]	1.77	3.75e-05
ENSMUSG00000029154	231293	Cwh43	cell wall biogenesis 43 C-terminal homolog [Source:MGI Symbol;Acc:MGI:2444131]	4.8	3.75e-05
ENSMUSG00000028132	99887	Tlcd4	TLC domain containing 4 [Source:MGI Symbol;Acc:MGI:1923195]	5	3.75e-05
ENSMUSG00000018166	13867	Erbb3	erb-b2 receptor tyrosine kinase 3 [Source:MGI Symbol;Acc:MGI:95411]	3.33	3.8e-05
ENSMUSG00000042035	78908	Igsf3	immunoglobulin superfamily, member 3 [Source:MGI Symbol;Acc:MGI:1926158]	1.45	3.86e-05
ENSMUSG00000033295	19268	Ptprf	protein tyrosine phosphatase, receptor type, F [Source:MGI Symbol;Acc:MGI:102695]	1.89	3.86e-05
ENSMUSG00000026258	73234	Snorc	secondary ossification center associated regulator of chondrocyte maturation [Source:MGI Symbol;Acc:MGI:1920484]	4.87	3.86e-05
ENSMUSG00000033006	20665	Sox10	SRY (sex determining region Y)-box 10 [Source:MGI Symbol;Acc:MGI:98358]	3.47	3.86e-05
ENSMUSG00000040447	216892	Spns2	spinster homolog 2 [Source:MGI Symbol;Acc:MGI:2384936]	1.52	4.21e-05
ENSMUSG00000038677	268935	Scube3	signal peptide, CUB domain, EGF-like 3 [Source:MGI Symbol;Acc:MGI:3045253]	2.42	4.23e-05
ENSMUSG00000045027	70835	Prss22	protease, serine 22 [Source:MGI Symbol;Acc:MGI:1918085]	4.41	5e-05
ENSMUSG00000051379	71436	Flrt3	fibronectin leucine rich transmembrane protein 3 [Source:MGI Symbol;Acc:MGI:1918686]	1.83	5.09e-05
ENSMUSG00000030792	50722	Dkkl1	dickkopf-like 1 [Source:MGI Symbol;Acc:MGI:1354963]	5.02	5.5e-05
ENSMUSG00000031274	12830	Col4a5	collagen, type IV, alpha 5 [Source:MGI Symbol;Acc:MGI:88456]	1.87	5.55e-05
ENSMUSG00000105502	NA	Gm42536	predicted gene 42536 [Source:MGI Symbol;Acc:MGI:5662673]	4.02	5.55e-05
ENSMUSG00000026961	227618	Lrrc26	leucine rich repeat containing 26 [Source:MGI Symbol;Acc:MGI:2385129]	4.89	5.55e-05
ENSMUSG00000024215	30051	Spdef	SAM pointed domain containing ets transcription factor [Source:MGI Symbol;Acc:MGI:1353422]	5.43	5.55e-05
ENSMUSG00000019734	353499	Tmc4	transmembrane channel-like gene family 4 [Source:MGI Symbol;Acc:MGI:2669035]	3.26	5.55e-05
ENSMUSG00000039481	18188	Nrtn	neurturin [Source:MGI Symbol;Acc:MGI:108417]	5.31	5.61e-05
ENSMUSG00000076431	20677	Sox4	SRY (sex determining region Y)-box 4 [Source:MGI Symbol;Acc:MGI:98366]	1.2	5.61e-05
ENSMUSG00000074625	545481	Arhgap40	Rho GTPase activating protein 40 [Source:MGI Symbol;Acc:MGI:3649852]	5.71	6.1e-05
ENSMUSG00000041660	170442	Bbox1	butyrobetaine (gamma), 2-oxoglutarate dioxygenase 1 (gamma-butyrobetaine hydroxylase) [Source:MGI Symbol;Acc:MGI:1891372]	5.41	6.7e-05
ENSMUSG00000028434	54357	Epb41l4b	erythrocyte membrane protein band 4.1 like 4b [Source:MGI Symbol;Acc:MGI:1859149]	2.14	6.7e-05
ENSMUSG00000093587	NA	Gm20554	predicted gene, 20554 [Source:MGI Symbol;Acc:MGI:5295661]	3.25	6.7e-05
ENSMUSG00000022952	12394	Runx1	runt related transcription factor 1 [Source:MGI Symbol;Acc:MGI:99852]	1.74	6.7e-05
ENSMUSG00000102414	NA	Gm36938	predicted gene, 36938 [Source:MGI Symbol;Acc:MGI:5610166]	5.12	7.02e-05
ENSMUSG00000053461	78772	Hhipl2	hedgehog interacting protein-like 2 [Source:MGI Symbol;Acc:MGI:1926022]	4.66	7.5e-05
ENSMUSG00000025650	12836	Col7a1	collagen, type VII, alpha 1 [Source:MGI Symbol;Acc:MGI:88462]	5.72	7.76e-05
ENSMUSG00000066842	545370	Hmcn1	hemicentin 1 [Source:MGI Symbol;Acc:MGI:2685047]	2.61	7.76e-05
ENSMUSG00000022435	22270	Upk3a	uroplakin 3A [Source:MGI Symbol;Acc:MGI:98914]	3.93	7.77e-05
ENSMUSG00000031778	20312	Cx3cl1	chemokine (C-X3-C motif) ligand 1 [Source:MGI Symbol;Acc:MGI:1097153]	2.8	7.93e-05
ENSMUSG00000019737	233066	Syne4	spectrin repeat containing, nuclear envelope family member 4 [Source:MGI Symbol;Acc:MGI:2141950]	4.25	8.98e-05
ENSMUSG00000062312	13866	Erbb2	erb-b2 receptor tyrosine kinase 2 [Source:MGI Symbol;Acc:MGI:95410]	1.18	9.01e-05
ENSMUSG00000084128	77411	Esrp2	epithelial splicing regulatory protein 2 [Source:MGI Symbol;Acc:MGI:1924661]	4.49	9.69e-05
ENSMUSG00000027750	50706	Postn	periostin, osteoblast specific factor [Source:MGI Symbol;Acc:MGI:1926321]	1.79	9.74e-05
ENSMUSG00000049313	20660	Sorl1	sortilin-related receptor, LDLR class A repeats-containing [Source:MGI Symbol;Acc:MGI:1202296]	2	1e-04
ENSMUSG00000031075	101772	Ano1	anoctamin 1, calcium activated chloride channel [Source:MGI Symbol;Acc:MGI:2142149]	1.97	0.000104
ENSMUSG00000070803	56222	Cited4	Cbp/p300-interacting transactivator, with Glu/Asp-rich carboxy-terminal domain, 4 [Source:MGI Symbol;Acc:MGI:1861694]	4.09	0.000104
ENSMUSG00000034930	20166	Rtkn	rhotekin [Source:MGI Symbol;Acc:MGI:107371]	1.73	0.000104
ENSMUSG00000021638	18260	Ocln	occludin [Source:MGI Symbol;Acc:MGI:106183]	5.23	0.000107
ENSMUSG00000074227	20733	Spint2	serine protease inhibitor, Kunitz type 2 [Source:MGI Symbol;Acc:MGI:1338031]	2.37	0.000107
ENSMUSG00000032291	12903	Crabp1	cellular retinoic acid binding protein I [Source:MGI Symbol;Acc:MGI:88490]	3.7	0.00011
ENSMUSG00000026304	19329	Rab17	RAB17, member RAS oncogene family [Source:MGI Symbol;Acc:MGI:104640]	5.02	0.00011
ENSMUSG00000021253	21809	Tgfb3	transforming growth factor, beta 3 [Source:MGI Symbol;Acc:MGI:98727]	1.12	0.000112
ENSMUSG00000041523	22269	Upk2	uroplakin 2 [Source:MGI Symbol;Acc:MGI:98913]	4	0.000112
ENSMUSG00000068617	66793	Efcab1	EF-hand calcium binding domain 1 [Source:MGI Symbol;Acc:MGI:1914043]	4.53	0.000113
ENSMUSG00000031558	20563	Slit2	slit guidance ligand 2 [Source:MGI Symbol;Acc:MGI:1315205]	2.25	0.000114
ENSMUSG00000115388	223650	Eppk1	epiplakin 1 [Source:MGI Symbol;Acc:MGI:2386306]	2.01	0.000122
ENSMUSG00000097752	NA	Gm26688	predicted gene, 26688 [Source:MGI Symbol;Acc:MGI:5477182]	4.75	0.000122
ENSMUSG00000047861	14233	Foxi1	forkhead box I1 [Source:MGI Symbol;Acc:MGI:1096329]	5.73	0.000135
ENSMUSG00000031398	18846	Plxna3	plexin A3 [Source:MGI Symbol;Acc:MGI:107683]	1.39	0.000152
ENSMUSG00000022865	13052	Cxadr	coxsackie virus and adenovirus receptor [Source:MGI Symbol;Acc:MGI:1201679]	4.03	0.000165
ENSMUSG00000042784	17829	Muc1	mucin 1, transmembrane [Source:MGI Symbol;Acc:MGI:97231]	3.49	0.000165
ENSMUSG00000067889	20743	Sptbn2	spectrin beta, non-erythrocytic 2 [Source:MGI Symbol;Acc:MGI:1313261]	3.75	0.000175
ENSMUSG00000061859	12695	Patj	PATJ, crumbs cell polarity complex component [Source:MGI Symbol;Acc:MGI:1277960]	2.61	0.000178
ENSMUSG00000075225	75973	Ccdc162	coiled-coil domain containing 162 [Source:MGI Symbol;Acc:MGI:1923223]	2.71	0.000183
ENSMUSG00000040525	80794	Cblc	Casitas B-lineage lymphoma c [Source:MGI Symbol;Acc:MGI:1931457]	6.18	0.000184
ENSMUSG00000032548	24059	Slco2a1	solute carrier organic anion transporter family, member 2a1 [Source:MGI Symbol;Acc:MGI:1346021]	1.61	0.000184
ENSMUSG00000027692	665113	Tnik	TRAF2 and NCK interacting kinase [Source:MGI Symbol;Acc:MGI:1916264]	1.65	0.000205
ENSMUSG00000022240	18163	Ctnnd2	catenin (cadherin associated protein), delta 2 [Source:MGI Symbol;Acc:MGI:1195966]	2.43	0.000207
ENSMUSG00000030701	27276	Plekhb1	pleckstrin homology domain containing, family B (evectins) member 1 [Source:MGI Symbol;Acc:MGI:1351469]	1.79	0.000209
ENSMUSG00000053522	16858	Lgals7	lectin, galactose binding, soluble 7 [Source:MGI Symbol;Acc:MGI:1316742]	6.72	0.000228
ENSMUSG00000030669	12310	Calca	calcitonin/calcitonin-related polypeptide, alpha [Source:MGI Symbol;Acc:MGI:2151253]	5.19	0.000237
ENSMUSG00000079602	NA	9230102O04Rik	RIKEN cDNA 9230102O04 gene [Source:MGI Symbol;Acc:MGI:1924932]	3.43	0.000242
ENSMUSG00000042306	66166	S100a14	S100 calcium binding protein A14 [Source:MGI Symbol;Acc:MGI:1913416]	4.48	0.000245
ENSMUSG00000024479	105853	Mal2	mal, T cell differentiation protein 2 [Source:MGI Symbol;Acc:MGI:2146021]	2.87	0.000255
ENSMUSG00000022015	21943	Tnfsf11	tumor necrosis factor (ligand) superfamily, member 11 [Source:MGI Symbol;Acc:MGI:1100089]	5.33	0.000255
ENSMUSG00000041817	320557	Fam169a	family with sequence similarity 169, member A [Source:MGI Symbol;Acc:MGI:2444268]	3.78	0.000266
ENSMUSG00000052566	170833	Hook2	hook microtubule tethering protein 2 [Source:MGI Symbol;Acc:MGI:2181664]	1.63	0.000277
ENSMUSG00000059857	80883	Ntng1	netrin G1 [Source:MGI Symbol;Acc:MGI:1934028]	3.5	0.000278
ENSMUSG00000108819	NA	Gm45177	predicted gene 45177 [Source:MGI Symbol;Acc:MGI:5753753]	4.53	0.000284
ENSMUSG00000000567	20682	Sox9	SRY (sex determining region Y)-box 9 [Source:MGI Symbol;Acc:MGI:98371]	3.68	0.000284
ENSMUSG00000005672	16590	Kit	KIT proto-oncogene receptor tyrosine kinase [Source:MGI Symbol;Acc:MGI:96677]	2.01	0.000316
ENSMUSG00000006411	71740	Nectin4	nectin cell adhesion molecule 4 [Source:MGI Symbol;Acc:MGI:1918990]	3.76	0.000331
ENSMUSG00000022780	30060	Meltf	melanotransferrin [Source:MGI Symbol;Acc:MGI:1353421]	3.62	0.00034
ENSMUSG00000044628	68846	Rnf208	ring finger protein 208 [Source:MGI Symbol;Acc:MGI:1916096]	4.67	0.000346
ENSMUSG00000016262	214791	Sertad4	SERTA domain containing 4 [Source:MGI Symbol;Acc:MGI:2443496]	1.41	0.000346
ENSMUSG00000117980	NA	Gm30571	predicted gene, 30571 [Source:MGI Symbol;Acc:MGI:5589730]	4.97	0.000348
ENSMUSG00000038020	268480	Rapgefl1	Rap guanine nucleotide exchange factor (GEF)-like 1 [Source:MGI Symbol;Acc:MGI:3611446]	3.33	0.000366
ENSMUSG00000028919	213649	Arhgef19	Rho guanine nucleotide exchange factor (GEF) 19 [Source:MGI Symbol;Acc:MGI:1925912]	4.77	0.000371
ENSMUSG00000036856	22417	Wnt4	wingless-type MMTV integration site family, member 4 [Source:MGI Symbol;Acc:MGI:98957]	2.58	0.000371
ENSMUSG00000009585	80287	Apobec3	apolipoprotein B mRNA editing enzyme, catalytic polypeptide 3 [Source:MGI Symbol;Acc:MGI:1933111]	1.59	0.000382
ENSMUSG00000052512	78286	Nav2	neuron navigator 2 [Source:MGI Symbol;Acc:MGI:2183691]	1.6	0.000382
ENSMUSG00000015222	17756	Map2	microtubule-associated protein 2 [Source:MGI Symbol;Acc:MGI:97175]	3.21	0.000386
ENSMUSG00000034919	230576	Ttc22	tetratricopeptide repeat domain 22 [Source:MGI Symbol;Acc:MGI:3045307]	5.29	0.000386
ENSMUSG00000026479	16782	Lamc2	laminin, gamma 2 [Source:MGI Symbol;Acc:MGI:99913]	2.77	0.000431
ENSMUSG00000047040	217138	Prr15l	proline rich 15-like [Source:MGI Symbol;Acc:MGI:2387599]	3.21	0.000431
ENSMUSG00000028115	171388	Bnipl	BCL2/adenovirus E1B 19kD interacting protein like [Source:MGI Symbol;Acc:MGI:2384749]	5.3	0.000445
ENSMUSG00000027356	241639	Fermt1	fermitin family member 1 [Source:MGI Symbol;Acc:MGI:2443583]	4.56	0.000445
ENSMUSG00000028572	77963	Hook1	hook microtubule tethering protein 1 [Source:MGI Symbol;Acc:MGI:1925213]	2.43	0.000445
ENSMUSG00000029381	27428	Shroom3	shroom family member 3 [Source:MGI Symbol;Acc:MGI:1351655]	1.37	0.000473
ENSMUSG00000028337	107684	Coro2a	coronin, actin binding protein 2A [Source:MGI Symbol;Acc:MGI:1345966]	1.68	0.000519
ENSMUSG00000049804	100503043	Armcx4	armadillo repeat containing, X-linked 4 [Source:MGI Symbol;Acc:MGI:2147887]	1.24	0.000531
ENSMUSG00000036813	72090	Entpd8	ectonucleoside triphosphate diphosphohydrolase 8 [Source:MGI Symbol;Acc:MGI:1919340]	5.07	0.000531
ENSMUSG00000020798	77577	Spns3	spinster homolog 3 [Source:MGI Symbol;Acc:MGI:1924827]	3.55	0.000536
ENSMUSG00000030688	56018	Stard10	START domain containing 10 [Source:MGI Symbol;Acc:MGI:1860093]	2.06	0.000536
ENSMUSG00000078949	100043899	R3hdml	R3H domain containing-like [Source:MGI Symbol;Acc:MGI:3650937]	5.13	0.000562
ENSMUSG00000054252	14184	Fgfr3	fibroblast growth factor receptor 3 [Source:MGI Symbol;Acc:MGI:95524]	1.81	0.000577
ENSMUSG00000026158	70155	Ogfrl1	opioid growth factor receptor-like 1 [Source:MGI Symbol;Acc:MGI:1917405]	1.06	0.000588
ENSMUSG00000049336	23964	Tenm2	teneurin transmembrane protein 2 [Source:MGI Symbol;Acc:MGI:1345184]	2.94	0.000607
ENSMUSG00000034382	224833	AI661453	expressed sequence AI661453 [Source:MGI Symbol;Acc:MGI:2146908]	2.35	0.00063
ENSMUSG00000019889	19272	Ptprk	protein tyrosine phosphatase, receptor type, K [Source:MGI Symbol;Acc:MGI:103310]	1.14	0.000637
ENSMUSG00000001507	16400	Itga3	integrin alpha 3 [Source:MGI Symbol;Acc:MGI:96602]	1.3	0.000639
ENSMUSG00000038765	16917	Lmx1b	LIM homeobox transcription factor 1 beta [Source:MGI Symbol;Acc:MGI:1100513]	3.37	0.000639
ENSMUSG00000000159	72058	Igsf5	immunoglobulin superfamily, member 5 [Source:MGI Symbol;Acc:MGI:1919308]	5.34	0.00064
ENSMUSG00000029375	20309	Cxcl15	chemokine (C-X-C motif) ligand 15 [Source:MGI Symbol;Acc:MGI:1339941]	4.62	0.00065
ENSMUSG00000098426	NA	Gm27149	predicted gene 27149 [Source:MGI Symbol;Acc:MGI:5520992]	4.45	0.00065
ENSMUSG00000041351	110351	Rap1gap	Rap1 GTPase-activating protein [Source:MGI Symbol;Acc:MGI:109338]	3.11	0.00065
ENSMUSG00000005268	19116	Prlr	prolactin receptor [Source:MGI Symbol;Acc:MGI:97763]	3.26	0.000668
ENSMUSG00000025321	320910	Itgb8	integrin beta 8 [Source:MGI Symbol;Acc:MGI:1338035]	3.16	0.000675
ENSMUSG00000089804	NA	Gm16136	predicted gene 16136 [Source:MGI Symbol;Acc:MGI:3802137]	4.98	0.000676
ENSMUSG00000089876	380705	Tmem102	transmembrane protein 102 [Source:MGI Symbol;Acc:MGI:1921591]	3.46	0.000695
ENSMUSG00000033502	229776	Cdc14a	CDC14 cell division cycle 14A [Source:MGI Symbol;Acc:MGI:2442676]	1.06	0.00072
ENSMUSG00000058354	16687	Krt6a	keratin 6A [Source:MGI Symbol;Acc:MGI:1100845]	4.51	0.00072
ENSMUSG00000032717	17240	Mdfi	MyoD family inhibitor [Source:MGI Symbol;Acc:MGI:107687]	2.83	0.00072
ENSMUSG00000033590	208943	Myo5c	myosin VC [Source:MGI Symbol;Acc:MGI:2442485]	2.52	0.00072
ENSMUSG00000041605	67313	Inava	innate immunity activator [Source:MGI Symbol;Acc:MGI:1921579]	5.05	0.000722
ENSMUSG00000060716	211945	Plekhh1	pleckstrin homology domain containing, family H (with MyTH4 domain) member 1 [Source:MGI Symbol;Acc:MGI:2144989]	4.08	0.000729
ENSMUSG00000020866	12291	Cacna1g	calcium channel, voltage-dependent, T type, alpha 1G subunit [Source:MGI Symbol;Acc:MGI:1201678]	2.63	0.000734
ENSMUSG00000004885	12904	Crabp2	cellular retinoic acid binding protein II [Source:MGI Symbol;Acc:MGI:88491]	3.96	0.000734
ENSMUSG00000029074	330010	Ttll10	tubulin tyrosine ligase-like family, member 10 [Source:MGI Symbol;Acc:MGI:1921855]	5.06	0.000734
ENSMUSG00000029378	11839	Areg	amphiregulin [Source:MGI Symbol;Acc:MGI:88068]	6.8	0.00075
ENSMUSG00000033542	54324	Arhgef5	Rho guanine nucleotide exchange factor (GEF) 5 [Source:MGI Symbol;Acc:MGI:1858952]	1.12	0.00075
ENSMUSG00000070473	12739	Cldn3	claudin 3 [Source:MGI Symbol;Acc:MGI:1329044]	7.17	0.00075
ENSMUSG00000027797	13175	Dclk1	doublecortin-like kinase 1 [Source:MGI Symbol;Acc:MGI:1330861]	1.54	0.00075
ENSMUSG00000025504	98845	Eps8l2	EPS8-like 2 [Source:MGI Symbol;Acc:MGI:2138828]	1.97	0.00075
ENSMUSG00000116707	NA	Gm49590	predicted gene, 49590 [Source:MGI Symbol;Acc:MGI:6214994]	3.11	0.00075
ENSMUSG00000097571	NA	Jpx	Jpx transcript, Xist activator (non-protein coding) [Source:MGI Symbol;Acc:MGI:2180008]	1.05	0.00075
ENSMUSG00000005148	12224	Klf5	Kruppel-like factor 5 [Source:MGI Symbol;Acc:MGI:1338056]	2.15	0.000758
ENSMUSG00000027297	17005	Ltk	leukocyte tyrosine kinase [Source:MGI Symbol;Acc:MGI:96840]	4.61	0.000765
ENSMUSG00000021636	218518	Marveld2	MARVEL (membrane-associating) domain containing 2 [Source:MGI Symbol;Acc:MGI:2446166]	2.63	0.000804
ENSMUSG00000056025	12722	Clca3a1	chloride channel accessory 3A1 [Source:MGI Symbol;Acc:MGI:1316732]	3.44	0.000809
ENSMUSG00000020656	195733	Grhl1	grainyhead like transcription factor 1 [Source:MGI Symbol;Acc:MGI:2182540]	1.26	0.000845
ENSMUSG00000086862	NA	Gm13546	predicted gene 13546 [Source:MGI Symbol;Acc:MGI:3649666]	4.27	0.000851
ENSMUSG00000037600	69073	Kdf1	keratinocyte differentiation factor 1 [Source:MGI Symbol;Acc:MGI:1916323]	3.79	0.000858
ENSMUSG00000052397	22350	Ezr	ezrin [Source:MGI Symbol;Acc:MGI:98931]	1.68	0.000867
ENSMUSG00000021223	170721	Papln	papilin, proteoglycan-like sulfated glycoprotein [Source:MGI Symbol;Acc:MGI:2386139]	2.22	0.000867
ENSMUSG00000028539	11876	Artn	artemin [Source:MGI Symbol;Acc:MGI:1333791]	3.24	0.000887
ENSMUSG00000109320	NA	Gm44679	predicted gene 44679 [Source:MGI Symbol;Acc:MGI:5753255]	2.92	0.000887
ENSMUSG00000024697	14675	Gna14	guanine nucleotide binding protein, alpha 14 [Source:MGI Symbol;Acc:MGI:95769]	2.77	0.000887
ENSMUSG00000046761	105732	Fam83h	family with sequence similarity 83, member H [Source:MGI Symbol;Acc:MGI:2145900]	1.35	0.00089
ENSMUSG00000040852	213556	Plekhh2	pleckstrin homology domain containing, family H (with MyTH4 domain) member 2 [Source:MGI Symbol;Acc:MGI:2146813]	1.13	0.000936
ENSMUSG00000031673	12552	Cdh11	cadherin 11 [Source:MGI Symbol;Acc:MGI:99217]	2.23	0.000951
ENSMUSG00000043430	76943	Psapl1	prosaposin-like 1 [Source:MGI Symbol;Acc:MGI:1924193]	3.62	0.000965
ENSMUSG00000112532	NA	Gm36283	predicted gene, 36283 [Source:MGI Symbol;Acc:MGI:5595442]	2.78	0.000973
ENSMUSG00000022382	22422	Wnt7b	wingless-type MMTV integration site family, member 7B [Source:MGI Symbol;Acc:MGI:98962]	6.95	0.001
ENSMUSG00000085936	NA	2610307P16Rik	RIKEN cDNA 2610307P16 gene [Source:MGI Symbol;Acc:MGI:1919768]	2.61	0.00101
ENSMUSG00000070348	12443	Ccnd1	cyclin D1 [Source:MGI Symbol;Acc:MGI:88313]	1.85	0.00101
ENSMUSG00000040434	228366	Large2	LARGE xylosyl- and glucuronyltransferase 2 [Source:MGI Symbol;Acc:MGI:2443769]	4.78	0.00101
ENSMUSG00000034607	69693	Pof1b	premature ovarian failure 1B [Source:MGI Symbol;Acc:MGI:1916943]	6.06	0.00101
ENSMUSG00000026994	14425	Galnt3	polypeptide N-acetylgalactosaminyltransferase 3 [Source:MGI Symbol;Acc:MGI:894695]	5.89	0.00104
ENSMUSG00000049092	70713	Gpr137c	G protein-coupled receptor 137C [Source:MGI Symbol;Acc:MGI:1917963]	1.5	0.00104
ENSMUSG00000010080	71889	Epn3	epsin 3 [Source:MGI Symbol;Acc:MGI:1919139]	7.28	0.00105
ENSMUSG00000007034	70129	Slc44a4	solute carrier family 44, member 4 [Source:MGI Symbol;Acc:MGI:1917379]	5.02	0.00105
ENSMUSG00000046807	192734	Lrrc75b	leucine rich repeat containing 75B [Source:MGI Symbol;Acc:MGI:2143657]	4.61	0.00107
ENSMUSG00000048706	52829	Lurap1l	leucine rich adaptor protein 1-like [Source:MGI Symbol;Acc:MGI:106510]	1.44	0.00107
ENSMUSG00000040714	232943	Klc3	kinesin light chain 3 [Source:MGI Symbol;Acc:MGI:1277971]	6.94	0.00114
ENSMUSG00000060417	NA	Gm8603	predicted gene 8603 [Source:MGI Symbol;Acc:MGI:3643185]	4.09	0.00115
ENSMUSG00000007030	27762	Vwa7	von Willebrand factor A domain containing 7 [Source:MGI Symbol;Acc:MGI:1306798]	4.9	0.00117
ENSMUSG00000050520	54420	Cldn8	claudin 8 [Source:MGI Symbol;Acc:MGI:1859286]	6.97	0.00119
ENSMUSG00000018581	13411	Dnah11	dynein, axonemal, heavy chain 11 [Source:MGI Symbol;Acc:MGI:1100864]	5.96	0.00119
ENSMUSG00000032092	14012	Mpzl2	myelin protein zero-like 2 [Source:MGI Symbol;Acc:MGI:1289160]	1.85	0.0012
ENSMUSG00000017978	320405	Cadps2	Ca2+-dependent activator protein for secretion 2 [Source:MGI Symbol;Acc:MGI:2443963]	1.71	0.00123
ENSMUSG00000006345	14598	Ggt1	gamma-glutamyltransferase 1 [Source:MGI Symbol;Acc:MGI:95706]	6.29	0.00123
ENSMUSG00000103092	12941	Pcdha5	protocadherin alpha 5 [Source:MGI Symbol;Acc:MGI:1298371]	3.94	0.00123
ENSMUSG00000021359	21418	Tfap2a	transcription factor AP-2, alpha [Source:MGI Symbol;Acc:MGI:104671]	5.42	0.00123
ENSMUSG00000037129	214531	Tmprss13	transmembrane protease, serine 13 [Source:MGI Symbol;Acc:MGI:2682935]	5.3	0.00123
ENSMUSG00000117123	NA	Gm49890	predicted gene, 49890 [Source:MGI Symbol;Acc:MGI:6270578]	4.93	0.00124
ENSMUSG00000054005	266815	Mill1	MHC I like leukocyte 1 [Source:MGI Symbol;Acc:MGI:2179988]	5.32	0.00124
ENSMUSG00000032289	207596	Thsd4	thrombospondin, type I, domain containing 4 [Source:MGI Symbol;Acc:MGI:2672033]	2.46	0.00129
ENSMUSG00000030796	21677	Tead2	TEA domain family member 2 [Source:MGI Symbol;Acc:MGI:104904]	1.35	0.0013
ENSMUSG00000049420	77220	Tmem200a	transmembrane protein 200A [Source:MGI Symbol;Acc:MGI:1924470]	3.93	0.00131
ENSMUSG00000115009	NA	G930009F23Rik	RIKEN cDNA G930009F23 gene [Source:MGI Symbol;Acc:MGI:3642701]	3.89	0.00132
ENSMUSG00000089811	NA	Gm16138	predicted gene 16138 [Source:MGI Symbol;Acc:MGI:3801879]	3.55	0.00132
ENSMUSG00000010529	212539	Gm266	predicted gene 266 [Source:MGI Symbol;Acc:MGI:2685112]	3.99	0.00132
ENSMUSG00000001504	16372	Irx2	Iroquois homeobox 2 [Source:MGI Symbol;Acc:MGI:1197526]	3.45	0.00132
ENSMUSG00000038879	223473	Nipal2	NIPA-like domain containing 2 [Source:MGI Symbol;Acc:MGI:1924488]	2.38	0.00132
ENSMUSG00000058441	406218	Panx2	pannexin 2 [Source:MGI Symbol;Acc:MGI:1890615]	3.62	0.00132
ENSMUSG00000023972	71461	Ptk7	PTK7 protein tyrosine kinase 7 [Source:MGI Symbol;Acc:MGI:1918711]	3.6	0.00132
ENSMUSG00000060487	320825	Samd5	sterile alpha motif domain containing 5 [Source:MGI Symbol;Acc:MGI:2444815]	1.58	0.00132
ENSMUSG00000037370	18605	Enpp1	ectonucleotide pyrophosphatase/phosphodiesterase 1 [Source:MGI Symbol;Acc:MGI:97370]	1.67	0.00133
ENSMUSG00000070305	319742	Mpzl3	myelin protein zero-like 3 [Source:MGI Symbol;Acc:MGI:2442647]	2.25	0.00137
ENSMUSG00000007989	14365	Fzd3	frizzled class receptor 3 [Source:MGI Symbol;Acc:MGI:108476]	1.13	0.0014
ENSMUSG00000032718	67729	Mansc1	MANSC domain containing 1 [Source:MGI Symbol;Acc:MGI:1914979]	1.03	0.00143
ENSMUSG00000029832	18025	Nfe2l3	nuclear factor, erythroid derived 2, like 3 [Source:MGI Symbol;Acc:MGI:1339958]	1.18	0.00143
ENSMUSG00000045441	243385	Gprin3	GPRIN family member 3 [Source:MGI Symbol;Acc:MGI:1924785]	1.12	0.00145
ENSMUSG00000024331	13506	Dsc2	desmocollin 2 [Source:MGI Symbol;Acc:MGI:103221]	4.11	0.00147
ENSMUSG00000056632	13512	Dsg3	desmoglein 3 [Source:MGI Symbol;Acc:MGI:99499]	3.73	0.0015
ENSMUSG00000015619	14462	Gata3	GATA binding protein 3 [Source:MGI Symbol;Acc:MGI:95663]	5.11	0.0015
ENSMUSG00000001985	14807	Grik3	glutamate receptor, ionotropic, kainate 3 [Source:MGI Symbol;Acc:MGI:95816]	2.7	0.0015
ENSMUSG00000027315	20732	Spint1	serine protease inhibitor, Kunitz type 1 [Source:MGI Symbol;Acc:MGI:1338033]	4.12	0.00153
ENSMUSG00000034981	231440	Parm1	prostate androgen-regulated mucin-like protein 1 [Source:MGI Symbol;Acc:MGI:2443349]	1.31	0.00159
ENSMUSG00000053747	20669	Sox14	SRY (sex determining region Y)-box 14 [Source:MGI Symbol;Acc:MGI:98362]	3.96	0.00161
ENSMUSG00000086390	NA	1810019D21Rik	RIKEN cDNA 1810019D21 gene [Source:MGI Symbol;Acc:MGI:1917021]	4.64	0.00163
ENSMUSG00000046623	14621	Gjb4	gap junction protein, beta 4 [Source:MGI Symbol;Acc:MGI:95722]	3.82	0.00166
ENSMUSG00000118383	NA	Gm50321	predicted gene, 50321 [Source:MGI Symbol;Acc:MGI:6303181]	2.21	0.00166
ENSMUSG00000026638	54139	Irf6	interferon regulatory factor 6 [Source:MGI Symbol;Acc:MGI:1859211]	3.36	0.00168
ENSMUSG00000038781	106766	Stap2	signal transducing adaptor family member 2 [Source:MGI Symbol;Acc:MGI:2147039]	1.15	0.00168
ENSMUSG00000046523	67516	Kctd4	potassium channel tetramerisation domain containing 4 [Source:MGI Symbol;Acc:MGI:1914766]	2.04	0.00171
ENSMUSG00000071064	622675	Zfp827	zinc finger protein 827 [Source:MGI Symbol;Acc:MGI:2444807]	1.16	0.00172
ENSMUSG00000030774	18479	Pak1	p21 (RAC1) activated kinase 1 [Source:MGI Symbol;Acc:MGI:1339975]	1.54	0.00179
ENSMUSG00000074489	12095	Bglap3	bone gamma-carboxyglutamate protein 3 [Source:MGI Symbol;Acc:MGI:88155]	5.56	0.00181
ENSMUSG00000061048	12560	Cdh3	cadherin 3 [Source:MGI Symbol;Acc:MGI:88356]	6.66	0.00181
ENSMUSG00000028838	56219	Extl1	exostosin-like glycosyltransferase 1 [Source:MGI Symbol;Acc:MGI:1888742]	4.6	0.00181
ENSMUSG00000087265	NA	Gm12349	predicted gene 12349 [Source:MGI Symbol;Acc:MGI:3650494]	3.72	0.00181
ENSMUSG00000086187	NA	Gm12860	predicted gene 12860 [Source:MGI Symbol;Acc:MGI:3651651]	3.06	0.00181
ENSMUSG00000018387	71774	Shroom1	shroom family member 1 [Source:MGI Symbol;Acc:MGI:1919024]	2.15	0.00183
ENSMUSG00000030170	22419	Wnt5b	wingless-type MMTV integration site family, member 5B [Source:MGI Symbol;Acc:MGI:98959]	4.32	0.00183
ENSMUSG00000042367	14620	Gjb3	gap junction protein, beta 3 [Source:MGI Symbol;Acc:MGI:95721]	3.88	0.00185
ENSMUSG00000026235	13838	Epha4	Eph receptor A4 [Source:MGI Symbol;Acc:MGI:98277]	1.17	0.00188
ENSMUSG00000078954	73167	Arhgap8	Rho GTPase activating protein 8 [Source:MGI Symbol;Acc:MGI:1920417]	2.45	0.00192
ENSMUSG00000035640	100503659	Cbarp	calcium channel, voltage-dependent, beta subunit associated regulatory protein [Source:MGI Symbol;Acc:MGI:1354170]	1.35	0.00192
ENSMUSG00000021604	50916	Irx4	Iroquois homeobox 4 [Source:MGI Symbol;Acc:MGI:1355275]	6.88	0.00192
ENSMUSG00000031596	11988	Slc7a2	solute carrier family 7 (cationic amino acid transporter, y+ system), member 2 [Source:MGI Symbol;Acc:MGI:99828]	2.71	0.00197
ENSMUSG00000019368	103655	Sec14l4	SEC14-like lipid binding 4 [Source:MGI Symbol;Acc:MGI:2144095]	3.87	0.00201
ENSMUSG00000109239	NA	Gm45176	predicted gene 45176 [Source:MGI Symbol;Acc:MGI:5753752]	2.61	0.00202
ENSMUSG00000017607	217169	Tns4	tensin 4 [Source:MGI Symbol;Acc:MGI:2144377]	3.63	0.00202
ENSMUSG00000117827	NA	D730002M21Rik	RIKEN cDNA D730002M21 gene [Source:MGI Symbol;Acc:MGI:3041200]	3.42	0.00203
ENSMUSG00000031737	54352	Irx5	Iroquois homeobox 5 [Source:MGI Symbol;Acc:MGI:1859086]	2.15	0.00209
ENSMUSG00000057060	210027	Slc35f3	solute carrier family 35, member F3 [Source:MGI Symbol;Acc:MGI:2444426]	3.59	0.00209
ENSMUSG00000028626	12840	Col9a2	collagen, type IX, alpha 2 [Source:MGI Symbol;Acc:MGI:88466]	4.59	0.0021
ENSMUSG00000038156	233744	Spon1	spondin 1, (f-spondin) extracellular matrix protein [Source:MGI Symbol;Acc:MGI:2385287]	1.18	0.00213
ENSMUSG00000022863	12228	Btg3	BTG anti-proliferation factor 3 [Source:MGI Symbol;Acc:MGI:109532]	1.59	0.00216
ENSMUSG00000019982	17863	Myb	myeloblastosis oncogene [Source:MGI Symbol;Acc:MGI:97249]	2.57	0.00222
ENSMUSG00000022949	209195	Clic6	chloride intracellular channel 6 [Source:MGI Symbol;Acc:MGI:2146607]	4.26	0.00224
ENSMUSG00000000308	12716	Ckmt1	creatine kinase, mitochondrial 1, ubiquitous [Source:MGI Symbol;Acc:MGI:99441]	5.17	0.00226
ENSMUSG00000033453	235130	Adamts15	a disintegrin-like and metallopeptidase (reprolysin type) with thrombospondin type 1 motif, 15 [Source:MGI Symbol;Acc:MGI:2449569]	1.01	0.00228
ENSMUSG00000044748	13214	Defb1	defensin beta 1 [Source:MGI Symbol;Acc:MGI:1096878]	5.62	0.0023
ENSMUSG00000097850	NA	Mir205hg	Mir205 host gene [Source:MGI Symbol;Acc:MGI:1918050]	6.39	0.00233
ENSMUSG00000028555	230603	Ttc39a	tetratricopeptide repeat domain 39A [Source:MGI Symbol;Acc:MGI:2444350]	2.76	0.00234
ENSMUSG00000037995	93842	Igsf9	immunoglobulin superfamily, member 9 [Source:MGI Symbol;Acc:MGI:2135283]	2.31	0.00236
ENSMUSG00000115149	NA	9330188P03Rik	RIKEN cDNA 9330188P03 gene [Source:MGI Symbol;Acc:MGI:2686435]	1.57	0.00237
ENSMUSG00000030800	76560	Prss8	protease, serine 8 (prostasin) [Source:MGI Symbol;Acc:MGI:1923810]	3.69	0.00239
ENSMUSG00000040969	77669	Arhgef38	Rho guanine nucleotide exchange factor (GEF) 38 [Source:MGI Symbol;Acc:MGI:1924919]	4.07	0.00242
ENSMUSG00000025885	17919	Myo5b	myosin VB [Source:MGI Symbol;Acc:MGI:106598]	2.42	0.00242
ENSMUSG00000028766	11647	Alpl	alkaline phosphatase, liver/bone/kidney [Source:MGI Symbol;Acc:MGI:87983]	1.72	0.00243
ENSMUSG00000097215	NA	Gm26550	predicted gene, 26550 [Source:MGI Symbol;Acc:MGI:5477044]	3.63	0.00243
ENSMUSG00000026989	76747	Dapl1	death associated protein-like 1 [Source:MGI Symbol;Acc:MGI:1923997]	3.39	0.00244
ENSMUSG00000001247	54135	Lsr	lipolysis stimulated lipoprotein receptor [Source:MGI Symbol;Acc:MGI:1927471]	1.86	0.00244
ENSMUSG00000106651	NA	Gm42608	predicted gene 42608 [Source:MGI Symbol;Acc:MGI:5662745]	2.36	0.00252
ENSMUSG00000019851	64058	Perp	PERP, TP53 apoptosis effector [Source:MGI Symbol;Acc:MGI:1929938]	4.27	0.00252
ENSMUSG00000022037	12759	Clu	clusterin [Source:MGI Symbol;Acc:MGI:88423]	1.26	0.00256
ENSMUSG00000059049	329872	Frem1	Fras1 related extracellular matrix protein 1 [Source:MGI Symbol;Acc:MGI:2670972]	4.08	0.00256
ENSMUSG00000031239	16431	Itm2a	integral membrane protein 2A [Source:MGI Symbol;Acc:MGI:107706]	2.79	0.00256
ENSMUSG00000057454	72434	Lypd3	Ly6/Plaur domain containing 3 [Source:MGI Symbol;Acc:MGI:1919684]	3.73	0.00256
ENSMUSG00000035818	226245	Plekhs1	pleckstrin homology domain containing, family S member 1 [Source:MGI Symbol;Acc:MGI:2443041]	5.63	0.0026
ENSMUSG00000047161	71367	Chst9	carbohydrate (N-acetylgalactosamine 4-0) sulfotransferase 9 [Source:MGI Symbol;Acc:MGI:1918617]	3.69	0.00261
ENSMUSG00000038599	170725	Capn8	calpain 8 [Source:MGI Symbol;Acc:MGI:2181366]	7.08	0.00264
ENSMUSG00000037541	210274	Shank2	SH3 and multiple ankyrin repeat domains 2 [Source:MGI Symbol;Acc:MGI:2671987]	3.19	0.00264
ENSMUSG00000026832	227929	Cytip	cytohesin 1 interacting protein [Source:MGI Symbol;Acc:MGI:2183535]	2.48	0.00274
ENSMUSG00000033860	99571	Fgg	fibrinogen gamma chain [Source:MGI Symbol;Acc:MGI:95526]	6.82	0.00274
ENSMUSG00000039835	215819	Nhsl1	NHS-like 1 [Source:MGI Symbol;Acc:MGI:106390]	1.22	0.00274
ENSMUSG00000030340	20276	Scnn1a	sodium channel, nonvoltage-gated 1 alpha [Source:MGI Symbol;Acc:MGI:101782]	3.42	0.00274
ENSMUSG00000044393	13511	Dsg2	desmoglein 2 [Source:MGI Symbol;Acc:MGI:1196466]	6.31	0.00278
ENSMUSG00000020159	216643	Gabrp	gamma-aminobutyric acid (GABA) A receptor, pi [Source:MGI Symbol;Acc:MGI:2387597]	7.38	0.00278
ENSMUSG00000060882	16508	Kcnd2	potassium voltage-gated channel, Shal-related family, member 2 [Source:MGI Symbol;Acc:MGI:102663]	3.8	0.00281
ENSMUSG00000037035	16324	Inhbb	inhibin beta-B [Source:MGI Symbol;Acc:MGI:96571]	1.12	0.00282
ENSMUSG00000025665	67071	Rps6ka6	ribosomal protein S6 kinase polypeptide 6 [Source:MGI Symbol;Acc:MGI:1914321]	4.26	0.00283
ENSMUSG00000064246	12654	Chil1	chitinase-like 1 [Source:MGI Symbol;Acc:MGI:1340899]	6.2	0.00284
ENSMUSG00000032358	208994	Fam83b	family with sequence similarity 83, member B [Source:MGI Symbol;Acc:MGI:2685362]	5.4	0.00291
ENSMUSG00000074923	214230	Pak6	p21 (RAC1) activated kinase 6 [Source:MGI Symbol;Acc:MGI:2679420]	3.84	0.00291
ENSMUSG00000035557	16667	Krt17	keratin 17 [Source:MGI Symbol;Acc:MGI:96691]	6.06	0.00297
ENSMUSG00000057913	NA	Gm10032	predicted gene 10032 [Source:MGI Symbol;Acc:MGI:3642901]	4.22	0.003
ENSMUSG00000015533	16398	Itga2	integrin alpha 2 [Source:MGI Symbol;Acc:MGI:96600]	1.34	0.00306
ENSMUSG00000031150	54648	Ccdc120	coiled-coil domain containing 120 [Source:MGI Symbol;Acc:MGI:1859619]	2.15	0.0031
ENSMUSG00000017723	67701	Wfdc2	WAP four-disulfide core domain 2 [Source:MGI Symbol;Acc:MGI:1914951]	6	0.00314
ENSMUSG00000069601	11735	Ank3	ankyrin 3, epithelial [Source:MGI Symbol;Acc:MGI:88026]	1.96	0.0032
ENSMUSG00000055612	66953	Cdca7	cell division cycle associated 7 [Source:MGI Symbol;Acc:MGI:1914203]	2.19	0.00324
ENSMUSG00000032062	66952	2310030G06Rik	RIKEN cDNA 2310030G06 gene [Source:MGI Symbol;Acc:MGI:1914202]	2.33	0.00326
ENSMUSG00000045761	320159	Togaram2	TOG array regulator of axonemal microtubules 2 [Source:MGI Symbol;Acc:MGI:2443498]	3.12	0.00329
ENSMUSG00000023800	24001	Tiam2	T cell lymphoma invasion and metastasis 2 [Source:MGI Symbol;Acc:MGI:1344338]	1.27	0.00331
ENSMUSG00000001672	73608	Marveld3	MARVEL (membrane-associating) domain containing 3 [Source:MGI Symbol;Acc:MGI:1920858]	5.31	0.00332
ENSMUSG00000040138	17986	Ndp	Norrie disease (pseudoglioma) (human) [Source:MGI Symbol;Acc:MGI:102570]	3.35	0.00333
ENSMUSG00000032068	76509	Plet1	placenta expressed transcript 1 [Source:MGI Symbol;Acc:MGI:1923759]	6.57	0.00333
ENSMUSG00000020844	18230	Nxn	nucleoredoxin [Source:MGI Symbol;Acc:MGI:109331]	1.02	0.00335
ENSMUSG00000054146	16665	Krt15	keratin 15 [Source:MGI Symbol;Acc:MGI:96689]	7.86	0.00339
ENSMUSG00000027375	17153	Mal	myelin and lymphocyte protein, T cell differentiation protein [Source:MGI Symbol;Acc:MGI:892970]	1.93	0.0034
ENSMUSG00000063975	108096	Slco1a5	solute carrier organic anion transporter family, member 1a5 [Source:MGI Symbol;Acc:MGI:1351865]	4.96	0.00344
ENSMUSG00000021508	57266	Cxcl14	chemokine (C-X-C motif) ligand 14 [Source:MGI Symbol;Acc:MGI:1888514]	1.17	0.00364
ENSMUSG00000057092	17178	Fxyd3	FXYD domain-containing ion transport regulator 3 [Source:MGI Symbol;Acc:MGI:107497]	4.38	0.00364
ENSMUSG00000039431	54384	Mtmr7	myotubularin related protein 7 [Source:MGI Symbol;Acc:MGI:1891693]	2.27	0.00364
ENSMUSG00000000706	12231	Btn1a1	butyrophilin, subfamily 1, member A1 [Source:MGI Symbol;Acc:MGI:103118]	4.36	0.00366
ENSMUSG00000025776	83691	Crispld1	cysteine-rich secretory protein LCCL domain containing 1 [Source:MGI Symbol;Acc:MGI:1934666]	1.73	0.00375
ENSMUSG00000054555	11489	Adam12	a disintegrin and metallopeptidase domain 12 (meltrin alpha) [Source:MGI Symbol;Acc:MGI:105378]	1.21	0.00378
ENSMUSG00000000216	20278	Scnn1g	sodium channel, nonvoltage-gated 1 gamma [Source:MGI Symbol;Acc:MGI:104695]	3.09	0.00387
ENSMUSG00000096856	100233208	Gm10778	predicted gene 10778 [Source:MGI Symbol;Acc:MGI:3809656]	3.74	0.00388
ENSMUSG00000055629	330671	B4galnt4	beta-1,4-N-acetyl-galactosaminyl transferase 4 [Source:MGI Symbol;Acc:MGI:2652891]	3.61	0.00393
ENSMUSG00000004864	26415	Mapk13	mitogen-activated protein kinase 13 [Source:MGI Symbol;Acc:MGI:1346864]	5.52	0.00406
ENSMUSG00000038732	218121	Mboat1	membrane bound O-acyltransferase domain containing 1 [Source:MGI Symbol;Acc:MGI:2387184]	3.35	0.00406
ENSMUSG00000002266	22776	Zim1	zinc finger, imprinted 1 [Source:MGI Symbol;Acc:MGI:1341879]	1.18	0.00406
ENSMUSG00000031994	30806	Adamts8	a disintegrin-like and metallopeptidase (reprolysin type) with thrombospondin type 1 motif, 8 [Source:MGI Symbol;Acc:MGI:1353468]	3.41	0.00413
ENSMUSG00000019312	14786	Grb7	growth factor receptor bound protein 7 [Source:MGI Symbol;Acc:MGI:102683]	3.72	0.00413
ENSMUSG00000067006	20724	Serpinb5	serine (or cysteine) peptidase inhibitor, clade B, member 5 [Source:MGI Symbol;Acc:MGI:109579]	7.91	0.00413
ENSMUSG00000023232	230779	Serinc2	serine incorporator 2 [Source:MGI Symbol;Acc:MGI:1919132]	5.11	0.0042
ENSMUSG00000008601	53868	Rab25	RAB25, member RAS oncogene family [Source:MGI Symbol;Acc:MGI:1858203]	4.12	0.00424
ENSMUSG00000115902	NA	AC113595.1	novel transcript, antisense to Apobec3	1.48	0.0043
ENSMUSG00000081683	93897	Fzd10	frizzled class receptor 10 [Source:MGI Symbol;Acc:MGI:2136761]	2.96	0.0043
ENSMUSG00000043681	69134	Fam25c	family with sequence similarity 25, member C [Source:MGI Symbol;Acc:MGI:1916384]	3.7	0.00437
ENSMUSG00000106619	NA	Gm9353	predicted gene 9353 [Source:MGI Symbol;Acc:MGI:3644601]	3.85	0.00443
ENSMUSG00000058248	16510	Kcnh1	potassium voltage-gated channel, subfamily H (eag-related), member 1 [Source:MGI Symbol;Acc:MGI:1341721]	3.05	0.00444
ENSMUSG00000030873	20277	Scnn1b	sodium channel, nonvoltage-gated 1 beta [Source:MGI Symbol;Acc:MGI:104696]	3.01	0.00446
ENSMUSG00000044279	224912	Crb3	crumbs family member 3 [Source:MGI Symbol;Acc:MGI:2670904]	3.43	0.00447
ENSMUSG00000060512	76261	0610040J01Rik	RIKEN cDNA 0610040J01 gene [Source:MGI Symbol;Acc:MGI:1923511]	2.02	0.00448
ENSMUSG00000037681	272636	Esyt3	extended synaptotagmin-like protein 3 [Source:MGI Symbol;Acc:MGI:1098699]	2.53	0.00448
ENSMUSG00000053399	208936	Adamts18	a disintegrin-like and metallopeptidase (reprolysin type) with thrombospondin type 1 motif, 18 [Source:MGI Symbol;Acc:MGI:2442600]	2.46	0.00461
ENSMUSG00000001249	15451	Hpn	hepsin [Source:MGI Symbol;Acc:MGI:1196620]	1.51	0.00466
ENSMUSG00000027570	12841	Col9a3	collagen, type IX, alpha 3 [Source:MGI Symbol;Acc:MGI:894686]	2.98	0.00471
ENSMUSG00000086549	NA	Gm13648	predicted gene 13648 [Source:MGI Symbol;Acc:MGI:3652033]	4.76	0.00478
ENSMUSG00000097209	NA	AU022754	expressed sequence AU022754 [Source:MGI Symbol;Acc:MGI:2146143]	4.35	0.00485
ENSMUSG00000026380	81879	Tfcp2l1	transcription factor CP2-like 1 [Source:MGI Symbol;Acc:MGI:2444691]	1.61	0.00501
ENSMUSG00000019894	103098	Slc6a15	solute carrier family 6 (neurotransmitter transporter), member 15 [Source:MGI Symbol;Acc:MGI:2143484]	1.98	0.00502
ENSMUSG00000050621	100043813	Rps27rt	ribosomal protein S27, retrogene [Source:MGI Symbol;Acc:MGI:3704345]	1.06	0.00505
ENSMUSG00000032033	12023	Barx2	BarH-like homeobox 2 [Source:MGI Symbol;Acc:MGI:109617]	4.42	0.00506
ENSMUSG00000039238	319530	Zfp750	zinc finger protein 750 [Source:MGI Symbol;Acc:MGI:2442210]	3.11	0.00506
ENSMUSG00000071454	13528	Dtnb	dystrobrevin, beta [Source:MGI Symbol;Acc:MGI:1203728]	1.13	0.00512
ENSMUSG00000044641	58220	Pard6b	par-6 family cell polarity regulator beta [Source:MGI Symbol;Acc:MGI:2135605]	2.33	0.00512
ENSMUSG00000034435	238257	Tmem30b	transmembrane protein 30B [Source:MGI Symbol;Acc:MGI:2442082]	3.59	0.00527
ENSMUSG00000074480	72640	Mex3a	mex3 RNA binding family member A [Source:MGI Symbol;Acc:MGI:1919890]	3.3	0.00528
ENSMUSG00000036687	231832	Tmem184a	transmembrane protein 184a [Source:MGI Symbol;Acc:MGI:2385897]	2.77	0.00528
ENSMUSG00000097639	NA	Platr4	pluripotency associated transcript 4 [Source:MGI Symbol;Acc:MGI:1925956]	3.41	0.00537
ENSMUSG00000025481	76974	Urah	urate (5-hydroxyiso-) hydrolase [Source:MGI Symbol;Acc:MGI:1916142]	4.39	0.00542
ENSMUSG00000049112	18430	Oxtr	oxytocin receptor [Source:MGI Symbol;Acc:MGI:109147]	1.39	0.00548
ENSMUSG00000027376	192212	Prom2	prominin 2 [Source:MGI Symbol;Acc:MGI:2138997]	7.8	0.00548
ENSMUSG00000006720	193452	Zfp184	zinc finger protein 184 (Kruppel-like) [Source:MGI Symbol;Acc:MGI:1922244]	2.78	0.00548
ENSMUSG00000023906	54419	Cldn6	claudin 6 [Source:MGI Symbol;Acc:MGI:1859284]	4.94	0.00562
ENSMUSG00000038059	106878	Smim3	small integral membrane protein 3 [Source:MGI Symbol;Acc:MGI:1917088]	1.37	0.00567
ENSMUSG00000011034	20537	Slc5a1	solute carrier family 5 (sodium/glucose cotransporter), member 1 [Source:MGI Symbol;Acc:MGI:107678]	5.66	0.00572
ENSMUSG00000047281	55948	Sfn	stratifin [Source:MGI Symbol;Acc:MGI:1891831]	1.89	0.00577
ENSMUSG00000029168	65254	Dpysl5	dihydropyrimidinase-like 5 [Source:MGI Symbol;Acc:MGI:1929772]	2.6	0.0058
ENSMUSG00000032224	76886	Fam81a	family with sequence similarity 81, member A [Source:MGI Symbol;Acc:MGI:1924136]	3.22	0.0058
ENSMUSG00000033774	226304	Npbwr1	neuropeptides B/W receptor 1 [Source:MGI Symbol;Acc:MGI:891989]	3.12	0.00584
ENSMUSG00000032796	16772	Lama1	laminin, alpha 1 [Source:MGI Symbol;Acc:MGI:99892]	5.7	0.00585
ENSMUSG00000096847	210573	Tmem151b	transmembrane protein 151B [Source:MGI Symbol;Acc:MGI:2685169]	3.5	0.00585
ENSMUSG00000024578	56069	Il17b	interleukin 17B [Source:MGI Symbol;Acc:MGI:1928397]	3.51	0.00586
ENSMUSG00000022580	14787	Rhpn1	rhophilin, Rho GTPase binding protein 1 [Source:MGI Symbol;Acc:MGI:1098783]	3.67	0.00594
ENSMUSG00000031410	170722	Nxf7	nuclear RNA export factor 7 [Source:MGI Symbol;Acc:MGI:2159343]	4.72	0.00598
ENSMUSG00000030994	71007	D7Ertd443e	DNA segment, Chr 7, ERATO Doi 443, expressed [Source:MGI Symbol;Acc:MGI:1196431]	3.69	0.006
ENSMUSG00000062157	242700	Ifnlr1	interferon lambda receptor 1 [Source:MGI Symbol;Acc:MGI:2429859]	4.12	0.00602
ENSMUSG00000031179	70696	3830417A13Rik	RIKEN cDNA 3830417A13 gene [Source:MGI Symbol;Acc:MGI:1917946]	3.73	0.00608
ENSMUSG00000026768	241226	Itga8	integrin alpha 8 [Source:MGI Symbol;Acc:MGI:109442]	2.29	0.00612
ENSMUSG00000032085	21345	Tagln	transgelin [Source:MGI Symbol;Acc:MGI:106012]	1.41	0.00613
ENSMUSG00000028640	21420	Tfap2c	transcription factor AP-2, gamma [Source:MGI Symbol;Acc:MGI:106032]	6.27	0.00614
ENSMUSG00000024386	19123	Proc	protein C [Source:MGI Symbol;Acc:MGI:97771]	3.97	0.00633
ENSMUSG00000096215	432995	Smim22	small integral membrane protein 22 [Source:MGI Symbol;Acc:MGI:3643379]	4.07	0.00638
ENSMUSG00000032346	67968	Ooep	oocyte expressed protein [Source:MGI Symbol;Acc:MGI:1915218]	2.94	0.00645
ENSMUSG00000054662	71345	Ano9	anoctamin 9 [Source:MGI Symbol;Acc:MGI:1918595]	4.32	0.00646
ENSMUSG00000031273	94216	Col4a6	collagen, type IV, alpha 6 [Source:MGI Symbol;Acc:MGI:2152695]	5.79	0.00646
ENSMUSG00000035498	109332	Cdcp1	CUB domain containing protein 1 [Source:MGI Symbol;Acc:MGI:2442010]	5.9	0.00649
ENSMUSG00000075334	67874	Rprm	reprimo, TP53 dependent G2 arrest mediator candidate [Source:MGI Symbol;Acc:MGI:1915124]	2.17	0.00649
ENSMUSG00000038605	229011	Samd10	sterile alpha motif domain containing 10 [Source:MGI Symbol;Acc:MGI:2443872]	1.42	0.00649
ENSMUSG00000051076	242122	Vtcn1	V-set domain containing T cell activation inhibitor 1 [Source:MGI Symbol;Acc:MGI:3039619]	5.57	0.00649
ENSMUSG00000018907	11685	Alox12e	arachidonate lipoxygenase, epidermal [Source:MGI Symbol;Acc:MGI:1274790]	6.71	0.00653
ENSMUSG00000031734	16373	Irx3	Iroquois related homeobox 3 [Source:MGI Symbol;Acc:MGI:1197522]	1.27	0.00659
ENSMUSG00000044217	11830	Aqp5	aquaporin 5 [Source:MGI Symbol;Acc:MGI:106215]	5.75	0.00661
ENSMUSG00000029032	230972	Arhgef16	Rho guanine nucleotide exchange factor (GEF) 16 [Source:MGI Symbol;Acc:MGI:2446219]	2.67	0.00662
ENSMUSG00000021469	17702	Msx2	msh homeobox 2 [Source:MGI Symbol;Acc:MGI:97169]	3.14	0.00674
ENSMUSG00000029868	64177	Trpv6	transient receptor potential cation channel, subfamily V, member 6 [Source:MGI Symbol;Acc:MGI:1927259]	2.81	0.00684
ENSMUSG00000021010	27386	Npas3	neuronal PAS domain protein 3 [Source:MGI Symbol;Acc:MGI:1351610]	3.52	0.00692
ENSMUSG00000027186	13711	Elf5	E74-like factor 5 [Source:MGI Symbol;Acc:MGI:1335079]	6.26	0.00695
ENSMUSG00000085851	NA	4921518K17Rik	RIKEN cDNA 4921518K17 gene [Source:MGI Symbol;Acc:MGI:1926008]	4.73	0.00705
ENSMUSG00000044033	545428	Ccdc141	coiled-coil domain containing 141 [Source:MGI Symbol;Acc:MGI:1919735]	1.39	0.00705
ENSMUSG00000030032	75659	Wdr54	WD repeat domain 54 [Source:MGI Symbol;Acc:MGI:1922909]	1.5	0.00705
ENSMUSG00000025064	12821	Col17a1	collagen, type XVII, alpha 1 [Source:MGI Symbol;Acc:MGI:88450]	5.08	0.00706
ENSMUSG00000026874	15139	Hc	hemolytic complement [Source:MGI Symbol;Acc:MGI:96031]	2.13	0.00706
ENSMUSG00000086370	NA	Ftx	Ftx transcript, Xist regulator (non-protein coding) [Source:MGI Symbol;Acc:MGI:1926128]	1.03	0.00717
ENSMUSG00000020723	54377	Cacng4	calcium channel, voltage-dependent, gamma subunit 4 [Source:MGI Symbol;Acc:MGI:1859167]	3.1	0.00723
ENSMUSG00000039131	54120	Gipc2	GIPC PDZ domain containing family, member 2 [Source:MGI Symbol;Acc:MGI:1889209]	3.67	0.00723
ENSMUSG00000031995	19143	St14	suppression of tumorigenicity 14 (colon carcinoma) [Source:MGI Symbol;Acc:MGI:1338881]	4.75	0.00725
ENSMUSG00000039313	209743	Minar1	membrane integral NOTCH2 associated receptor 1 [Source:MGI Symbol;Acc:MGI:2667167]	3.39	0.00731
ENSMUSG00000110084	NA	Gm45257	predicted gene 45257 [Source:MGI Symbol;Acc:MGI:5791093]	2.79	0.00742
ENSMUSG00000035189	320091	Ano4	anoctamin 4 [Source:MGI Symbol;Acc:MGI:2443344]	4.22	0.00755
ENSMUSG00000059751	NA	Rps3a3	ribosomal protein S3A3 [Source:MGI Symbol;Acc:MGI:3643406]	3.17	0.00763
ENSMUSG00000022479	22337	Vdr	vitamin D (1,25-dihydroxyvitamin D3) receptor [Source:MGI Symbol;Acc:MGI:103076]	3.12	0.00771
ENSMUSG00000022696	320007	Sidt1	SID1 transmembrane family, member 1 [Source:MGI Symbol;Acc:MGI:2443155]	3.42	0.00791
ENSMUSG00000079620	140474	Muc4	mucin 4 [Source:MGI Symbol;Acc:MGI:2153525]	2.8	0.00806
ENSMUSG00000029149	69815	Krtcap3	keratinocyte associated protein 3 [Source:MGI Symbol;Acc:MGI:1917065]	2.2	0.00809
ENSMUSG00000053815	257884	Olfr744	olfactory receptor 744 [Source:MGI Symbol;Acc:MGI:3030578]	3.04	0.00811
ENSMUSG00000092035	170676	Peg10	paternally expressed 10 [Source:MGI Symbol;Acc:MGI:2157785]	1.62	0.00814
ENSMUSG00000026090	72097	2010300C02Rik	RIKEN cDNA 2010300C02 gene [Source:MGI Symbol;Acc:MGI:1919347]	4.14	0.00839
ENSMUSG00000027298	22174	Tyro3	TYRO3 protein tyrosine kinase 3 [Source:MGI Symbol;Acc:MGI:104294]	2.47	0.00845
ENSMUSG00000083745	NA	Gm13543	predicted gene 13543 [Source:MGI Symbol;Acc:MGI:3649448]	2.86	0.0085
ENSMUSG00000026494	269152	Kif26b	kinesin family member 26B [Source:MGI Symbol;Acc:MGI:2447076]	2.62	0.00852
ENSMUSG00000018849	211652	Wwc1	WW, C2 and coiled-coil domain containing 1 [Source:MGI Symbol;Acc:MGI:2388637]	4.88	0.00853
ENSMUSG00000104841	NA	Gm17743	predicted gene, 17743 [Source:MGI Symbol;Acc:MGI:5009819]	3.64	0.00875
ENSMUSG00000046610	319888	Oacyl	O-acyltransferase like [Source:MGI Symbol;Acc:MGI:2442915]	3.32	0.00875
ENSMUSG00000046413	NA	Irx3os	iroquois homeobox 3, opposite strand [Source:MGI Symbol;Acc:MGI:2441953]	1.53	0.00905
ENSMUSG00000038980	271887	Rbbp8nl	RBBP8 N-terminal like [Source:MGI Symbol;Acc:MGI:3606212]	3.28	0.00908
ENSMUSG00000000157	16415	Itgb2l	integrin beta 2-like [Source:MGI Symbol;Acc:MGI:1277979]	3.76	0.00918
ENSMUSG00000048038	329366	Ccdc187	coiled-coil domain containing 187 [Source:MGI Symbol;Acc:MGI:3045295]	2.82	0.00919
ENSMUSG00000070337	217143	Gpr179	G protein-coupled receptor 179 [Source:MGI Symbol;Acc:MGI:2443409]	2.83	0.00921
ENSMUSG00000043782	212733	Bicdl2	BICD family like cargo adaptor 2 [Source:MGI Symbol;Acc:MGI:2388267]	4.1	0.0093
ENSMUSG00000032773	12669	Chrm1	cholinergic receptor, muscarinic 1, CNS [Source:MGI Symbol;Acc:MGI:88396]	3.31	0.0093
ENSMUSG00000035842	320209	Ddx11	DEAD/H (Asp-Glu-Ala-Asp/His) box helicase 11 [Source:MGI Symbol;Acc:MGI:2443590]	1.17	0.00938
ENSMUSG00000045545	16664	Krt14	keratin 14 [Source:MGI Symbol;Acc:MGI:96688]	7.91	0.00938
ENSMUSG00000028871	192199	Rspo1	R-spondin 1 [Source:MGI Symbol;Acc:MGI:2183426]	2.78	0.00948
ENSMUSG00000108126	NA	Gm43909	predicted gene, 43909 [Source:MGI Symbol;Acc:MGI:5690301]	1.87	0.00963
ENSMUSG00000112106	NA	Gm47026	predicted gene, 47026 [Source:MGI Symbol;Acc:MGI:6095717]	3.18	0.00963
ENSMUSG00000049176	333605	Frmpd4	FERM and PDZ domain containing 4 [Source:MGI Symbol;Acc:MGI:3042378]	3.85	0.00964
ENSMUSG00000020524	14799	Gria1	glutamate receptor, ionotropic, AMPA1 (alpha 1) [Source:MGI Symbol;Acc:MGI:95808]	4.39	0.00964
ENSMUSG00000041886	238455	Macc1	metastasis associated in colon cancer 1 [Source:MGI Symbol;Acc:MGI:2685113]	5.35	0.00971
ENSMUSG00000046782	70846	Ttc6	tetratricopeptide repeat domain 6 [Source:MGI Symbol;Acc:MGI:2684915]	5.65	0.00972
ENSMUSG00000107310	NA	Gm7452	predicted pseudogene 7452 [Source:MGI Symbol;Acc:MGI:3645151]	3.1	0.00978
ENSMUSG00000006269	110935	Atp6v1b1	ATPase, H+ transporting, lysosomal V1 subunit B1 [Source:MGI Symbol;Acc:MGI:103285]	5.34	0.00994
ENSMUSG00000054753	245128	AU018091	expressed sequence AU018091 [Source:MGI Symbol;Acc:MGI:2142124]	3.02	0.0101
ENSMUSG00000013338	74562	Fer1l4	fer-1-like 4 (C. elegans) [Source:MGI Symbol;Acc:MGI:1921812]	3.75	0.0101
ENSMUSG00000026443	16980	Lrrn2	leucine rich repeat protein 2, neuronal [Source:MGI Symbol;Acc:MGI:106037]	1.2	0.0101
ENSMUSG00000019779	14302	Frk	fyn-related kinase [Source:MGI Symbol;Acc:MGI:103265]	1.27	0.0103
ENSMUSG00000028544	230612	Slc5a9	solute carrier family 5 (sodium/glucose cotransporter), member 9 [Source:MGI Symbol;Acc:MGI:2140201]	3.46	0.0103
ENSMUSG00000005968	22156	Tuft1	tuftelin 1 [Source:MGI Symbol;Acc:MGI:109572]	1.78	0.0103
ENSMUSG00000026971	16420	Itgb6	integrin beta 6 [Source:MGI Symbol;Acc:MGI:96615]	3.26	0.0104
ENSMUSG00000020911	16669	Krt19	keratin 19 [Source:MGI Symbol;Acc:MGI:96693]	6.36	0.0104
ENSMUSG00000021678	14063	F2rl1	coagulation factor II (thrombin) receptor-like 1 [Source:MGI Symbol;Acc:MGI:101910]	1.6	0.0105
ENSMUSG00000024727	225997	Trpm6	transient receptor potential cation channel, subfamily M, member 6 [Source:MGI Symbol;Acc:MGI:2675603]	3.02	0.0105
ENSMUSG00000020534	20425	Shmt1	serine hydroxymethyltransferase 1 (soluble) [Source:MGI Symbol;Acc:MGI:98299]	1.3	0.0106
ENSMUSG00000000385	50528	Tmprss2	transmembrane protease, serine 2 [Source:MGI Symbol;Acc:MGI:1354381]	4.66	0.0106
ENSMUSG00000052951	NA	C130021I20Rik	Riken cDNA C130021I20 gene [Source:MGI Symbol;Acc:MGI:3639863]	4.14	0.0109
ENSMUSG00000062044	381983	Lmtk3	lemur tyrosine kinase 3 [Source:MGI Symbol;Acc:MGI:3039582]	3.2	0.0109
ENSMUSG00000036834	269437	Plch1	phospholipase C, eta 1 [Source:MGI Symbol;Acc:MGI:2683547]	2.97	0.0109
ENSMUSG00000033669	223669	Zfp7	zinc finger protein 7 [Source:MGI Symbol;Acc:MGI:99208]	1.16	0.0109
ENSMUSG00000028909	19273	Ptpru	protein tyrosine phosphatase, receptor type, U [Source:MGI Symbol;Acc:MGI:1321151]	1.12	0.011
ENSMUSG00000032181	20255	Scg3	secretogranin III [Source:MGI Symbol;Acc:MGI:103032]	2.04	0.011
ENSMUSG00000062542	60510	Syt9	synaptotagmin IX [Source:MGI Symbol;Acc:MGI:1926373]	3.28	0.011
ENSMUSG00000034164	140703	Emid1	EMI domain containing 1 [Source:MGI Symbol;Acc:MGI:2155091]	2.19	0.0112
ENSMUSG00000028786	66260	Tmem54	transmembrane protein 54 [Source:MGI Symbol;Acc:MGI:1913510]	4.33	0.0112
ENSMUSG00000071550	212517	Cfap44	cilia and flagella associated protein 44 [Source:MGI Symbol;Acc:MGI:1277238]	2.11	0.0113
ENSMUSG00000063765	214685	Chadl	chondroadherin-like [Source:MGI Symbol;Acc:MGI:3036284]	1.27	0.0113
ENSMUSG00000040867	380785	Begain	brain-enriched guanylate kinase-associated [Source:MGI Symbol;Acc:MGI:3044626]	2.09	0.0114
ENSMUSG00000055471	11682	Alk	anaplastic lymphoma kinase [Source:MGI Symbol;Acc:MGI:103305]	3.94	0.0116
ENSMUSG00000060780	74342	Lrrtm1	leucine rich repeat transmembrane neuronal 1 [Source:MGI Symbol;Acc:MGI:2389173]	2.98	0.0117
ENSMUSG00000037279	107586	Ovol2	ovo like zinc finger 2 [Source:MGI Symbol;Acc:MGI:1338039]	3.83	0.0118
ENSMUSG00000000983	14038	Wfdc18	WAP four-disulfide core domain 18 [Source:MGI Symbol;Acc:MGI:107506]	6.26	0.0118
ENSMUSG00000091705	15013	H2-Q2	histocompatibility 2, Q region locus 2 [Source:MGI Symbol;Acc:MGI:95931]	3.8	0.0119
ENSMUSG00000110462	NA	Gm35572	predicted gene, 35572 [Source:MGI Symbol;Acc:MGI:5594731]	2.98	0.012
ENSMUSG00000112303	NA	Gm48759	predicted gene, 48759 [Source:MGI Symbol;Acc:MGI:6098440]	3.12	0.012
ENSMUSG00000066438	217682	Plekhd1	pleckstrin homology domain containing, family D (with coiled-coil domains) member 1 [Source:MGI Symbol;Acc:MGI:3036228]	3.53	0.012
ENSMUSG00000044770	268297	Scml4	Scm polycomb group protein like 4 [Source:MGI Symbol;Acc:MGI:2446140]	2.44	0.012
ENSMUSG00000031561	23965	Tenm3	teneurin transmembrane protein 3 [Source:MGI Symbol;Acc:MGI:1345183]	1.97	0.012
ENSMUSG00000054459	26950	Vsnl1	visinin-like 1 [Source:MGI Symbol;Acc:MGI:1349453]	3.52	0.012
ENSMUSG00000036523	268527	Greb1	gene regulated by estrogen in breast cancer protein [Source:MGI Symbol;Acc:MGI:2149712]	2.63	0.0121
ENSMUSG00000034227	15223	Foxj1	forkhead box J1 [Source:MGI Symbol;Acc:MGI:1347474]	4.36	0.0123
ENSMUSG00000024059	78785	Clip4	CAP-GLY domain containing linker protein family, member 4 [Source:MGI Symbol;Acc:MGI:1919100]	1.44	0.0127
ENSMUSG00000006179	54373	Prss16	protease, serine 16 (thymus) [Source:MGI Symbol;Acc:MGI:1859181]	3.08	0.0127
ENSMUSG00000046402	19659	Rbp1	retinol binding protein 1, cellular [Source:MGI Symbol;Acc:MGI:97876]	1.63	0.0127
ENSMUSG00000102653	NA	Gm37079	predicted gene, 37079 [Source:MGI Symbol;Acc:MGI:5610307]	3.04	0.0128
ENSMUSG00000023387	74571	Kcnk16	potassium channel, subfamily K, member 16 [Source:MGI Symbol;Acc:MGI:1921821]	3.89	0.0128
ENSMUSG00000034177	207742	Rnf43	ring finger protein 43 [Source:MGI Symbol;Acc:MGI:2442609]	3.29	0.013
ENSMUSG00000085843	NA	Kank4os	KN motif and ankyrin repeat domains 4, opposite strand [Source:MGI Symbol;Acc:MGI:3026921]	2.57	0.0131
ENSMUSG00000047115	231946	Fam221a	family with sequence similarity 221, member A [Source:MGI Symbol;Acc:MGI:2442161]	2.66	0.0132
ENSMUSG00000108161	NA	Gm32914	predicted gene, 32914 [Source:MGI Symbol;Acc:MGI:5592073]	3.1	0.0132
ENSMUSG00000039960	69581	Rhou	ras homolog family member U [Source:MGI Symbol;Acc:MGI:1916831]	1.05	0.0132
ENSMUSG00000039676	75568	Capsl	calcyphosine-like [Source:MGI Symbol;Acc:MGI:1922818]	4.01	0.0133
ENSMUSG00000068706	NA	Gm10250	predicted pseudogene 10250 [Source:MGI Symbol;Acc:MGI:3642408]	1.01	0.0133
ENSMUSG00000043333	230726	Rhbdl2	rhomboid like 2 [Source:MGI Symbol;Acc:MGI:3608413]	1.89	0.0133
ENSMUSG00000073988	50500	Ttpa	tocopherol (alpha) transfer protein [Source:MGI Symbol;Acc:MGI:1354168]	1.24	0.0133
ENSMUSG00000034813	74053	Grip1	glutamate receptor interacting protein 1 [Source:MGI Symbol;Acc:MGI:1921303]	2.65	0.0134
ENSMUSG00000038255	18013	Neurod2	neurogenic differentiation 2 [Source:MGI Symbol;Acc:MGI:107755]	3.01	0.0134
ENSMUSG00000117042	NA	2700054A10Rik	RIKEN cDNA 2700054A10 gene [Source:MGI Symbol;Acc:MGI:1919828]	2.08	0.0135
ENSMUSG00000111462	NA	Gm49317	predicted gene, 49317 [Source:MGI Symbol;Acc:MGI:6121493]	3.4	0.0135
ENSMUSG00000020871	13394	Dlx4	distal-less homeobox 4 [Source:MGI Symbol;Acc:MGI:94904]	3.19	0.0136
ENSMUSG00000040649	108653	Rimklb	ribosomal modification protein rimK-like family member B [Source:MGI Symbol;Acc:MGI:1918325]	2.59	0.0136
ENSMUSG00000091370	NA	5730435O14Rik	RIKEN cDNA 5730435O14 gene [Source:MGI Symbol;Acc:MGI:1917788]	3.06	0.0137
ENSMUSG00000040310	11695	Alx4	aristaless-like homeobox 4 [Source:MGI Symbol;Acc:MGI:108359]	1.84	0.0137
ENSMUSG00000031772	170571	Cntnap4	contactin associated protein-like 4 [Source:MGI Symbol;Acc:MGI:2183572]	2.74	0.0137
ENSMUSG00000101693	NA	Gm19461	predicted gene, 19461 [Source:MGI Symbol;Acc:MGI:5011646]	2.26	0.0137
ENSMUSG00000033998	16525	Kcnk1	potassium channel, subfamily K, member 1 [Source:MGI Symbol;Acc:MGI:109322]	3.9	0.0137
ENSMUSG00000021062	104886	Rab15	RAB15, member RAS oncogene family [Source:MGI Symbol;Acc:MGI:1916865]	1.54	0.0138
ENSMUSG00000040350	94089	Trim7	tripartite motif-containing 7 [Source:MGI Symbol;Acc:MGI:2137353]	2.1	0.0138
ENSMUSG00000060924	94109	Csmd1	CUB and Sushi multiple domains 1 [Source:MGI Symbol;Acc:MGI:2137383]	1.08	0.0139
ENSMUSG00000102692	100534287	Dchs2	dachsous cadherin related 2 [Source:MGI Symbol;Acc:MGI:2685263]	1.3	0.0139
ENSMUSG00000023039	110310	Krt7	keratin 7 [Source:MGI Symbol;Acc:MGI:96704]	5.61	0.0139
ENSMUSG00000020701	270893	Tmem132e	transmembrane protein 132E [Source:MGI Symbol;Acc:MGI:2685490]	2.63	0.0139
ENSMUSG00000117450	NA	4933424G05Rik	RIKEN cDNA 4933424G05 gene [Source:MGI Symbol;Acc:MGI:1921706]	2.97	0.014
ENSMUSG00000116109	NA	Gm49498	predicted gene, 49498 [Source:MGI Symbol;Acc:MGI:6155181]	4.21	0.0142
ENSMUSG00000047021	241116	Cfap65	cilia and flagella associated protein 65 [Source:MGI Symbol;Acc:MGI:2444274]	2.75	0.0143
ENSMUSG00000095101	545654	Gm13285	predicted gene 13285 [Source:MGI Symbol;Acc:MGI:3701981]	3.16	0.0143
ENSMUSG00000063953	100041585	Amd2	S-adenosylmethionine decarboxylase 2 [Source:MGI Symbol;Acc:MGI:1333111]	1.2	0.0147
ENSMUSG00000029602	19415	Rasal1	RAS protein activator like 1 (GAP1 like) [Source:MGI Symbol;Acc:MGI:1330842]	3.93	0.0149
ENSMUSG00000026870	77996	Cutal	cutA divalent cation tolerance homolog-like [Source:MGI Symbol;Acc:MGI:1925246]	2.78	0.015
ENSMUSG00000038738	243961	Shank1	SH3 and multiple ankyrin repeat domains 1 [Source:MGI Symbol;Acc:MGI:3613677]	1.41	0.015
ENSMUSG00000020607	105005	Lratd1	LRAT domain containing 1 [Source:MGI Symbol;Acc:MGI:2145011]	2.54	0.0152
ENSMUSG00000054909	NA	Wbscr25	Williams Beuren syndrome chromosome region 25 (human) [Source:MGI Symbol;Acc:MGI:1918554]	4.4	0.0152
ENSMUSG00000051439	12475	Cd14	CD14 antigen [Source:MGI Symbol;Acc:MGI:88318]	1.13	0.0153
ENSMUSG00000026167	22409	Wnt10a	wingless-type MMTV integration site family, member 10A [Source:MGI Symbol;Acc:MGI:108071]	3.09	0.0153
ENSMUSG00000031488	75767	Rab11fip1	RAB11 family interacting protein 1 (class I) [Source:MGI Symbol;Acc:MGI:1923017]	1.23	0.0154
ENSMUSG00000110218	NA	Gm20219	predicted gene, 20219 [Source:MGI Symbol;Acc:MGI:5012404]	1.99	0.0155
ENSMUSG00000097139	NA	Gm26626	predicted gene, 26626 [Source:MGI Symbol;Acc:MGI:5477120]	2.73	0.0155
ENSMUSG00000107478	NA	Gm45234	predicted gene 45234 [Source:MGI Symbol;Acc:MGI:5753810]	9.33	0.0155
ENSMUSG00000028370	18491	Pappa	pregnancy-associated plasma protein A [Source:MGI Symbol;Acc:MGI:97479]	1.17	0.0155
ENSMUSG00000045319	227545	Proser2	proline and serine rich 2 [Source:MGI Symbol;Acc:MGI:2442238]	2.08	0.0155
ENSMUSG00000029093	81840	Sorcs2	sortilin-related VPS10 domain containing receptor 2 [Source:MGI Symbol;Acc:MGI:1932289]	1.9	0.0156
ENSMUSG00000051397	56753	Tacstd2	tumor-associated calcium signal transducer 2 [Source:MGI Symbol;Acc:MGI:1861606]	5.68	0.0156
ENSMUSG00000003309	11768	Ap1m2	adaptor protein complex AP-1, mu 2 subunit [Source:MGI Symbol;Acc:MGI:1336974]	4.24	0.0158
ENSMUSG00000021175	217946	Cdca7l	cell division cycle associated 7 like [Source:MGI Symbol;Acc:MGI:2384982]	1.14	0.0158
ENSMUSG00000110411	NA	Gm45457	predicted gene 45457 [Source:MGI Symbol;Acc:MGI:5791293]	1.36	0.0158
ENSMUSG00000020140	14160	Lgr5	leucine rich repeat containing G protein coupled receptor 5 [Source:MGI Symbol;Acc:MGI:1341817]	2.93	0.0158
ENSMUSG00000042793	329252	Lgr6	leucine-rich repeat-containing G protein-coupled receptor 6 [Source:MGI Symbol;Acc:MGI:2441805]	5.04	0.0158
ENSMUSG00000035131	215378	Brinp3	bone morphogenetic protein/retinoic acid inducible neural specific 3 [Source:MGI Symbol;Acc:MGI:2443035]	3.81	0.0162
ENSMUSG00000083494	102632555	Gm12873	predicted gene 12873 [Source:MGI Symbol;Acc:MGI:3651900]	2.47	0.0163
ENSMUSG00000040046	21990	Tph1	tryptophan hydroxylase 1 [Source:MGI Symbol;Acc:MGI:98796]	2.11	0.0164
ENSMUSG00000020669	24057	Sh3yl1	Sh3 domain YSC-like 1 [Source:MGI Symbol;Acc:MGI:1346118]	1.13	0.0166
ENSMUSG00000112944	NA	Gm48885	predicted gene, 48885 [Source:MGI Symbol;Acc:MGI:6098643]	1.62	0.0169
ENSMUSG00000029822	71720	Osbpl3	oxysterol binding protein-like 3 [Source:MGI Symbol;Acc:MGI:1918970]	1.37	0.0169
ENSMUSG00000035638	224116	Muc20	mucin 20 [Source:MGI Symbol;Acc:MGI:2385039]	6.65	0.017
ENSMUSG00000018924	11687	Alox15	arachidonate 15-lipoxygenase [Source:MGI Symbol;Acc:MGI:87997]	3.29	0.0172
ENSMUSG00000117869	NA	Snhg4	small nucleolar RNA host gene 4 [Source:MGI Symbol;Acc:MGI:4937091]	1.11	0.0173
ENSMUSG00000068876	70737	Cgn	cingulin [Source:MGI Symbol;Acc:MGI:1927237]	4.65	0.0174
ENSMUSG00000107226	NA	Gm43594	predicted gene 43594 [Source:MGI Symbol;Acc:MGI:5663731]	1.87	0.0176
ENSMUSG00000024186	50782	Rgs11	regulator of G-protein signaling 11 [Source:MGI Symbol;Acc:MGI:1354739]	2.03	0.0177
ENSMUSG00000106214	NA	Gm43426	predicted gene 43426 [Source:MGI Symbol;Acc:MGI:5663563]	2.59	0.0178
ENSMUSG00000111656	NA	Gm47232	predicted gene, 47232 [Source:MGI Symbol;Acc:MGI:6096048]	1.36	0.0178
ENSMUSG00000006567	11979	Atp7b	ATPase, Cu++ transporting, beta polypeptide [Source:MGI Symbol;Acc:MGI:103297]	2.7	0.0182
ENSMUSG00000061527	110308	Krt5	keratin 5 [Source:MGI Symbol;Acc:MGI:96702]	8.41	0.0184
ENSMUSG00000104496	NA	Gm5837	predicted gene 5837 [Source:MGI Symbol;Acc:MGI:3648028]	1.5	0.0185
ENSMUSG00000041842	229474	Fhdc1	FH2 domain containing 1 [Source:MGI Symbol;Acc:MGI:2684972]	1.75	0.0187
ENSMUSG00000002565	20259	Scin	scinderin [Source:MGI Symbol;Acc:MGI:1306794]	1.54	0.0187
ENSMUSG00000086847	NA	Tbx3os2	T-box 3, opposite strand 2 [Source:MGI Symbol;Acc:MGI:3801954]	3.21	0.0187
ENSMUSG00000085715	NA	Tsix	X (inactive)-specific transcript, opposite strand [Source:MGI Symbol;Acc:MGI:1336196]	4.35	0.0187
ENSMUSG00000118462	16866	AC151602.1	luteinizing hormone beta [Source:NCBI gene;Acc:16866]	3.79	0.0189
ENSMUSG00000103129	NA	Gm37393	predicted gene, 37393 [Source:MGI Symbol;Acc:MGI:5610621]	3.17	0.019
ENSMUSG00000020218	24117	Wif1	Wnt inhibitory factor 1 [Source:MGI Symbol;Acc:MGI:1344332]	4.18	0.019
ENSMUSG00000047517	12945	Dmbt1	deleted in malignant brain tumors 1 [Source:MGI Symbol;Acc:MGI:106210]	7.71	0.0191
ENSMUSG00000022449	223838	Adamts20	a disintegrin-like and metallopeptidase (reprolysin type) with thrombospondin type 1 motif, 20 [Source:MGI Symbol;Acc:MGI:2660628]	1.71	0.0192
ENSMUSG00000081343	NA	Gm16071	predicted gene 16071 [Source:MGI Symbol;Acc:MGI:3801777]	3.28	0.0192
ENSMUSG00000037973	232016	Itprid1	ITPR interacting domain containing 1 [Source:MGI Symbol;Acc:MGI:2685304]	6.31	0.0192
ENSMUSG00000042766	360213	Trim46	tripartite motif-containing 46 [Source:MGI Symbol;Acc:MGI:2673000]	2.26	0.0192
ENSMUSG00000038128	12326	Camk4	calcium/calmodulin-dependent protein kinase IV [Source:MGI Symbol;Acc:MGI:88258]	2.8	0.0193
ENSMUSG00000032064	330938	Dixdc1	DIX domain containing 1 [Source:MGI Symbol;Acc:MGI:2679721]	1.04	0.0195
ENSMUSG00000035407	242553	Kank4	KN motif and ankyrin repeat domains 4 [Source:MGI Symbol;Acc:MGI:3043381]	1.28	0.0195
ENSMUSG00000043003	242505	Rasef	RAS and EF hand domain containing [Source:MGI Symbol;Acc:MGI:2448565]	4.38	0.0198
ENSMUSG00000053093	140781	Myh7	myosin, heavy polypeptide 7, cardiac muscle, beta [Source:MGI Symbol;Acc:MGI:2155600]	3.91	0.0201
ENSMUSG00000028036	19220	Ptgfr	prostaglandin F receptor [Source:MGI Symbol;Acc:MGI:97796]	1.49	0.0201
ENSMUSG00000060969	16371	Irx1	Iroquois homeobox 1 [Source:MGI Symbol;Acc:MGI:1197515]	2.94	0.0204
ENSMUSG00000086503	NA	Xist	inactive X specific transcripts [Source:MGI Symbol;Acc:MGI:98974]	10.2	0.0204
ENSMUSG00000062209	13869	Erbb4	erb-b2 receptor tyrosine kinase 4 [Source:MGI Symbol;Acc:MGI:104771]	1.39	0.0205
ENSMUSG00000029999	21802	Tgfa	transforming growth factor alpha [Source:MGI Symbol;Acc:MGI:98724]	1.13	0.0205
ENSMUSG00000024590	16906	Lmnb1	lamin B1 [Source:MGI Symbol;Acc:MGI:96795]	1.17	0.0206
ENSMUSG00000044320	73598	1700001O22Rik	RIKEN cDNA 1700001O22 gene [Source:MGI Symbol;Acc:MGI:1923631]	2.71	0.0207
ENSMUSG00000009108	14686	Gnat2	guanine nucleotide binding protein, alpha transducing 2 [Source:MGI Symbol;Acc:MGI:95779]	2.93	0.0207
ENSMUSG00000021795	20390	Sftpd	surfactant associated protein D [Source:MGI Symbol;Acc:MGI:109515]	3.4	0.0207
ENSMUSG00000112741	NA	Gm47341	predicted gene, 47341 [Source:MGI Symbol;Acc:MGI:6096234]	3.41	0.0208
ENSMUSG00000039628	328779	Hs3st6	heparan sulfate (glucosamine) 3-O-sulfotransferase 6 [Source:MGI Symbol;Acc:MGI:3580487]	2.67	0.0208
ENSMUSG00000034127	216350	Tspan8	tetraspanin 8 [Source:MGI Symbol;Acc:MGI:2384918]	3.49	0.0211
ENSMUSG00000033389	216831	Arhgap44	Rho GTPase activating protein 44 [Source:MGI Symbol;Acc:MGI:2144423]	1.14	0.0212
ENSMUSG00000030091	54563	Nup210	nucleoporin 210 [Source:MGI Symbol;Acc:MGI:1859555]	1.07	0.0212
ENSMUSG00000103310	192164	Pcdha12	protocadherin alpha 12 [Source:MGI Symbol;Acc:MGI:1298370]	4.17	0.0212
ENSMUSG00000039488	244682	Cntn5	contactin 5 [Source:MGI Symbol;Acc:MGI:3042287]	2.19	0.0214
ENSMUSG00000027171	228413	Prrg4	proline rich Gla (G-carboxyglutamic acid) 4 (transmembrane) [Source:MGI Symbol;Acc:MGI:2442211]	1.19	0.0215
ENSMUSG00000000303	12550	Cdh1	cadherin 1 [Source:MGI Symbol;Acc:MGI:88354]	5.95	0.0217
ENSMUSG00000090546	631990	Cdr1	cerebellar degeneration related antigen 1 [Source:MGI Symbol;Acc:MGI:88359]	3.49	0.0217
ENSMUSG00000105184	NA	Gm42537	predicted gene 42537 [Source:MGI Symbol;Acc:MGI:5662674]	3.14	0.0218
ENSMUSG00000043668	244579	Tox3	TOX high mobility group box family member 3 [Source:MGI Symbol;Acc:MGI:3039593]	2.72	0.0218
ENSMUSG00000038453	56013	Srcin1	SRC kinase signaling inhibitor 1 [Source:MGI Symbol;Acc:MGI:1933179]	2.1	0.0219
ENSMUSG00000050854	230678	Tmem125	transmembrane protein 125 [Source:MGI Symbol;Acc:MGI:1923409]	3.04	0.0221
ENSMUSG00000043635	330119	Adamts3	a disintegrin-like and metallopeptidase (reprolysin type) with thrombospondin type 1 motif, 3 [Source:MGI Symbol;Acc:MGI:3045353]	2.33	0.0224
ENSMUSG00000118086	NA	AC106834.1	novel transcript	2.6	0.0226
ENSMUSG00000087366	NA	Junos	jun proto-oncogene, opposite strand [Source:MGI Symbol;Acc:MGI:2652837]	2.07	0.0226
ENSMUSG00000039364	58210	Sectm1b	secreted and transmembrane 1B [Source:MGI Symbol;Acc:MGI:1929083]	3.36	0.0226
ENSMUSG00000047146	52463	Tet1	tet methylcytosine dioxygenase 1 [Source:MGI Symbol;Acc:MGI:1098693]	1.28	0.0226
ENSMUSG00000060188	232983	Cxcl17	chemokine (C-X-C motif) ligand 17 [Source:MGI Symbol;Acc:MGI:2387642]	3.05	0.0227
ENSMUSG00000035852	78906	Misp	mitotic spindle positioning [Source:MGI Symbol;Acc:MGI:1926156]	2.87	0.0227
ENSMUSG00000022756	224022	Slc7a4	solute carrier family 7 (cationic amino acid transporter, y+ system), member 4 [Source:MGI Symbol;Acc:MGI:2146512]	1.97	0.0229
ENSMUSG00000026576	11931	Atp1b1	ATPase, Na+/K+ transporting, beta 1 polypeptide [Source:MGI Symbol;Acc:MGI:88108]	2.18	0.023
ENSMUSG00000104114	NA	Gm37297	predicted gene, 37297 [Source:MGI Symbol;Acc:MGI:5610525]	1.52	0.0231
ENSMUSG00000034917	27375	Tjp3	tight junction protein 3 [Source:MGI Symbol;Acc:MGI:1351650]	4.15	0.0235
ENSMUSG00000039954	269019	Stk32a	serine/threonine kinase 32A [Source:MGI Symbol;Acc:MGI:2442403]	2.54	0.0238
ENSMUSG00000028860	269589	Sytl1	synaptotagmin-like 1 [Source:MGI Symbol;Acc:MGI:1933365]	1.81	0.0239
ENSMUSG00000090084	51795	Srpx	sushi-repeat-containing protein [Source:MGI Symbol;Acc:MGI:1858306]	1.04	0.0241
ENSMUSG00000055333	245827	Fat2	FAT atypical cadherin 2 [Source:MGI Symbol;Acc:MGI:2685369]	5.24	0.0243
ENSMUSG00000045314	78088	Sowahb	sosondowah ankyrin repeat domain family member B [Source:MGI Symbol;Acc:MGI:1925338]	3.21	0.0243
ENSMUSG00000031374	22754	Zfp92	zinc finger protein 92 [Source:MGI Symbol;Acc:MGI:108094]	2.02	0.0243
ENSMUSG00000096940	NA	Gm4755	predicted gene 4755 [Source:MGI Symbol;Acc:MGI:3779434]	3.33	0.0244
ENSMUSG00000032528	22354	Vipr1	vasoactive intestinal peptide receptor 1 [Source:MGI Symbol;Acc:MGI:109272]	3.12	0.0244
ENSMUSG00000093979	100039441	Gm2237	predicted gene 2237 [Source:MGI Symbol;Acc:MGI:3780407]	2.86	0.0245
ENSMUSG00000116494	NA	Gm49449	predicted gene, 49449 [Source:MGI Symbol;Acc:MGI:6155099]	2.16	0.0245
ENSMUSG00000000792	114479	Slc5a5	solute carrier family 5 (sodium iodide symporter), member 5 [Source:MGI Symbol;Acc:MGI:2149330]	5.41	0.0245
ENSMUSG00000053141	19281	Ptprt	protein tyrosine phosphatase, receptor type, T [Source:MGI Symbol;Acc:MGI:1321152]	2.72	0.0246
ENSMUSG00000003352	12297	Cacnb3	calcium channel, voltage-dependent, beta 3 subunit [Source:MGI Symbol;Acc:MGI:103307]	1.28	0.0247
ENSMUSG00000027966	12814	Col11a1	collagen, type XI, alpha 1 [Source:MGI Symbol;Acc:MGI:88446]	1.48	0.0247
ENSMUSG00000032356	19417	Rasgrf1	RAS protein-specific guanine nucleotide-releasing factor 1 [Source:MGI Symbol;Acc:MGI:99694]	2.28	0.0247
ENSMUSG00000042724	338372	Map3k9	mitogen-activated protein kinase kinase kinase 9 [Source:MGI Symbol;Acc:MGI:2449952]	1.68	0.0251
ENSMUSG00000019478	19341	Rab4a	RAB4A, member RAS oncogene family [Source:MGI Symbol;Acc:MGI:105069]	1.16	0.0251
ENSMUSG00000118133	NA	Gm6978	predicted gene 6978 [Source:MGI Symbol;Acc:MGI:3647254]	2.45	0.0253
ENSMUSG00000070419	622127	Cyp3a57	cytochrome P450, family 3, subfamily a, polypeptide 57 [Source:MGI Symbol;Acc:MGI:3646373]	3.55	0.0254
ENSMUSG00000021803	170677	Cdhr1	cadherin-related family member 1 [Source:MGI Symbol;Acc:MGI:2157782]	3.81	0.0258
ENSMUSG00000001622	12994	Csn3	casein kappa [Source:MGI Symbol;Acc:MGI:107461]	8.66	0.0258
ENSMUSG00000003227	13608	Edar	ectodysplasin-A receptor [Source:MGI Symbol;Acc:MGI:1343498]	3.24	0.0258
ENSMUSG00000042377	69640	Fam83g	family with sequence similarity 83, member G [Source:MGI Symbol;Acc:MGI:1916890]	1.54	0.0258
ENSMUSG00000017390	11676	Aldoc	aldolase C, fructose-bisphosphate [Source:MGI Symbol;Acc:MGI:101863]	4.78	0.0259
ENSMUSG00000035829	241289	Ppp1r26	protein phosphatase 1, regulatory subunit 26 [Source:MGI Symbol;Acc:MGI:2685193]	1.6	0.0259
ENSMUSG00000114104	NA	Gm47585	predicted gene, 47585 [Source:MGI Symbol;Acc:MGI:6096625]	1.2	0.0264
ENSMUSG00000026764	16574	Kif5c	kinesin family member 5C [Source:MGI Symbol;Acc:MGI:1098269]	1.17	0.0264
ENSMUSG00000001095	20500	Slc13a2	solute carrier family 13 (sodium-dependent dicarboxylate transporter), member 2 [Source:MGI Symbol;Acc:MGI:1276558]	3.3	0.0269
ENSMUSG00000052316	74488	Lrrc15	leucine rich repeat containing 15 [Source:MGI Symbol;Acc:MGI:1921738]	3.36	0.027
ENSMUSG00000092029	NA	Gm9027	predicted gene 9027 [Source:MGI Symbol;Acc:MGI:3646681]	3.77	0.0271
ENSMUSG00000022286	252973	Grhl2	grainyhead like transcription factor 2 [Source:MGI Symbol;Acc:MGI:2182543]	4.88	0.0271
ENSMUSG00000028536	66451	2610528J11Rik	RIKEN cDNA 2610528J11 gene [Source:MGI Symbol;Acc:MGI:1913701]	2.93	0.0272
ENSMUSG00000087501	NA	Gm12116	predicted gene 12116 [Source:MGI Symbol;Acc:MGI:3652289]	1.63	0.0272
ENSMUSG00000009487	18419	Otog	otogelin [Source:MGI Symbol;Acc:MGI:1202064]	2.39	0.0273
ENSMUSG00000053574	75304	4930563E22Rik	RIKEN cDNA 4930563E22 gene [Source:MGI Symbol;Acc:MGI:1922554]	2.06	0.0274
ENSMUSG00000040728	207920	Esrp1	epithelial splicing regulatory protein 1 [Source:MGI Symbol;Acc:MGI:1917326]	6.39	0.0274
ENSMUSG00000080078	NA	Gm15583	predicted gene 15583 [Source:MGI Symbol;Acc:MGI:3783031]	4.74	0.0274
ENSMUSG00000053980	NA	Gm9930	predicted gene 9930 [Source:MGI Symbol;Acc:MGI:3642400]	2.24	0.0275
ENSMUSG00000082062	NA	Ftl2-ps	ferritin light polypeptide 2, pseudogene [Source:MGI Symbol;Acc:MGI:95590]	3.04	0.0276
ENSMUSG00000026322	15562	Htr4	5 hydroxytryptamine (serotonin) receptor 4 [Source:MGI Symbol;Acc:MGI:109246]	2.7	0.0276
ENSMUSG00000028699	66805	Tspan1	tetraspanin 1 [Source:MGI Symbol;Acc:MGI:1914055]	2.5	0.0276
ENSMUSG00000016028	12614	Celsr1	cadherin, EGF LAG seven-pass G-type receptor 1 [Source:MGI Symbol;Acc:MGI:1100883]	2.34	0.0278
ENSMUSG00000049556	235402	Lingo1	leucine rich repeat and Ig domain containing 1 [Source:MGI Symbol;Acc:MGI:1915522]	2.17	0.0278
ENSMUSG00000107595	NA	Gm44441	predicted gene, 44441 [Source:MGI Symbol;Acc:MGI:5690833]	2.86	0.028
ENSMUSG00000042428	17309	Mgat3	mannoside acetylglucosaminyltransferase 3 [Source:MGI Symbol;Acc:MGI:104532]	1.55	0.028
ENSMUSG00000055415	319767	Atp10b	ATPase, class V, type 10B [Source:MGI Symbol;Acc:MGI:2442688]	5.57	0.0283
ENSMUSG00000067616	56538	Klk11	kallikrein related-peptidase 11 [Source:MGI Symbol;Acc:MGI:1929977]	2.56	0.0283
ENSMUSG00000040998	114249	Npnt	nephronectin [Source:MGI Symbol;Acc:MGI:2148811]	2.13	0.0285
ENSMUSG00000089661	12587	Mia	melanoma inhibitory activity [Source:MGI Symbol;Acc:MGI:109615]	3.5	0.0286
ENSMUSG00000101191	NA	Gm28809	predicted gene 28809 [Source:MGI Symbol;Acc:MGI:5579515]	3	0.029
ENSMUSG00000054537	243084	Tmprss11e	transmembrane protease, serine 11e [Source:MGI Symbol;Acc:MGI:3513175]	3.05	0.0291
ENSMUSG00000025082	240675	Vwa2	von Willebrand factor A domain containing 2 [Source:MGI Symbol;Acc:MGI:2684334]	2.07	0.0291
ENSMUSG00000090891	52372	D6Ertd527e	DNA segment, Chr 6, ERATO Doi 527, expressed [Source:MGI Symbol;Acc:MGI:1261919]	2.9	0.0294
ENSMUSG00000105894	NA	Gm42710	predicted gene 42710 [Source:MGI Symbol;Acc:MGI:5662847]	1.44	0.0296
ENSMUSG00000043621	212190	Ubxn10	UBX domain protein 10 [Source:MGI Symbol;Acc:MGI:2443123]	2.53	0.0297
ENSMUSG00000032572	68553	Col6a4	collagen, type VI, alpha 4 [Source:MGI Symbol;Acc:MGI:1915803]	2.67	0.0303
ENSMUSG00000113682	NA	Gm48630	predicted gene, 48630 [Source:MGI Symbol;Acc:MGI:6098232]	2.37	0.0304
ENSMUSG00000110758	NA	Gm48092	predicted gene, 48092 [Source:MGI Symbol;Acc:MGI:6097436]	3.77	0.0309
ENSMUSG00000079033	17259	Mef2b	myocyte enhancer factor 2B [Source:MGI Symbol;Acc:MGI:104526]	3.14	0.0315
ENSMUSG00000036169	66042	Sostdc1	sclerostin domain containing 1 [Source:MGI Symbol;Acc:MGI:1913292]	1.98	0.0316
ENSMUSG00000106957	NA	Gm43085	predicted gene 43085 [Source:MGI Symbol;Acc:MGI:5663222]	2.4	0.0319
ENSMUSG00000048215	NA	A630023P12Rik	RIKEN cDNA A630023P12 gene [Source:MGI Symbol;Acc:MGI:2445162]	2.77	0.0323
ENSMUSG00000051727	233529	Kctd14	potassium channel tetramerisation domain containing 14 [Source:MGI Symbol;Acc:MGI:1289222]	2.49	0.0323
ENSMUSG00000002578	22781	Ikzf4	IKAROS family zinc finger 4 [Source:MGI Symbol;Acc:MGI:1343139]	1.27	0.0327
ENSMUSG00000001510	13393	Dlx3	distal-less homeobox 3 [Source:MGI Symbol;Acc:MGI:94903]	2.01	0.0328
ENSMUSG00000086645	NA	Gm15743	predicted gene 15743 [Source:MGI Symbol;Acc:MGI:3783185]	2.46	0.0328
ENSMUSG00000032013	72169	Trim29	tripartite motif-containing 29 [Source:MGI Symbol;Acc:MGI:1919419]	3.74	0.033
ENSMUSG00000073764	545677	Gm12888	predicted gene 12888 [Source:MGI Symbol;Acc:MGI:3652130]	2.66	0.0332
ENSMUSG00000086360	NA	Gm16214	predicted gene 16214 [Source:MGI Symbol;Acc:MGI:3801724]	3.37	0.0332
ENSMUSG00000047884	101533	Klk9	kallikrein related-peptidase 9 [Source:MGI Symbol;Acc:MGI:1921082]	2.32	0.0332
ENSMUSG00000028865	69655	Cd164l2	CD164 sialomucin-like 2 [Source:MGI Symbol;Acc:MGI:1916905]	1.27	0.0333
ENSMUSG00000106826	NA	Gm42583	predicted gene 42583 [Source:MGI Symbol;Acc:MGI:5662720]	2.73	0.0334
ENSMUSG00000054065	56460	Pkp3	plakophilin 3 [Source:MGI Symbol;Acc:MGI:1891830]	4.57	0.0334
ENSMUSG00000026639	16780	Lamb3	laminin, beta 3 [Source:MGI Symbol;Acc:MGI:99915]	2.42	0.0335
ENSMUSG00000016386	77015	Mpped2	metallophosphoesterase domain containing 2 [Source:MGI Symbol;Acc:MGI:1924265]	3.42	0.0336
ENSMUSG00000029134	665270	Plb1	phospholipase B1 [Source:MGI Symbol;Acc:MGI:1922406]	3.93	0.0336
ENSMUSG00000006731	14421	B4galnt1	beta-1,4-N-acetyl-galactosaminyl transferase 1 [Source:MGI Symbol;Acc:MGI:1342057]	1.29	0.0337
ENSMUSG00000030905	12971	Crym	crystallin, mu [Source:MGI Symbol;Acc:MGI:102675]	2.44	0.0339
ENSMUSG00000050808	269328	Muc15	mucin 15 [Source:MGI Symbol;Acc:MGI:2442110]	5.34	0.0345
ENSMUSG00000084793	NA	Gm2568	predicted gene 2568 [Source:MGI Symbol;Acc:MGI:3780735]	3.57	0.0347
ENSMUSG00000078117	NA	Gm16485	predicted gene 16485 [Source:MGI Symbol;Acc:MGI:3642771]	2.97	0.0348
ENSMUSG00000025955	70861	Akr1cl	aldo-keto reductase family 1, member C-like [Source:MGI Symbol;Acc:MGI:1918111]	2.55	0.0349
ENSMUSG00000029120	269643	Ppp2r2c	protein phosphatase 2, regulatory subunit B, gamma [Source:MGI Symbol;Acc:MGI:2442660]	1.98	0.0352
ENSMUSG00000041674	NA	BC006965	cDNA sequence BC006965 [Source:MGI Symbol;Acc:MGI:2384955]	6.51	0.0353
ENSMUSG00000023043	16668	Krt18	keratin 18 [Source:MGI Symbol;Acc:MGI:96692]	9.18	0.0356
ENSMUSG00000102136	NA	Gm37107	predicted gene, 37107 [Source:MGI Symbol;Acc:MGI:5610335]	3.05	0.0359
ENSMUSG00000020646	67216	Mboat2	membrane bound O-acyltransferase domain containing 2 [Source:MGI Symbol;Acc:MGI:1914466]	1.58	0.036
ENSMUSG00000003585	67815	Sec14l2	SEC14-like lipid binding 2 [Source:MGI Symbol;Acc:MGI:1915065]	1.82	0.0363
ENSMUSG00000046999	68725	1110032F04Rik	RIKEN cDNA 1110032F04 gene [Source:MGI Symbol;Acc:MGI:1915975]	2.94	0.0364
ENSMUSG00000111293	NA	Gm34006	predicted gene, 34006 [Source:MGI Symbol;Acc:MGI:5593165]	2.38	0.0364
ENSMUSG00000072663	320277	Spef2	sperm flagellar 2 [Source:MGI Symbol;Acc:MGI:2443727]	2.07	0.0364
ENSMUSG00000029859	13835	Epha1	Eph receptor A1 [Source:MGI Symbol;Acc:MGI:107381]	1.09	0.0366
ENSMUSG00000041782	16763	Lad1	ladinin [Source:MGI Symbol;Acc:MGI:109343]	5.33	0.0366
ENSMUSG00000037989	75607	Wnk2	WNK lysine deficient protein kinase 2 [Source:MGI Symbol;Acc:MGI:1922857]	3.98	0.0366
ENSMUSG00000001349	12797	Cnn1	calponin 1 [Source:MGI Symbol;Acc:MGI:104979]	3.25	0.0371
ENSMUSG00000029026	22062	Trp73	transformation related protein 73 [Source:MGI Symbol;Acc:MGI:1336991]	3.75	0.0371
ENSMUSG00000024846	73720	Cst6	cystatin E/M [Source:MGI Symbol;Acc:MGI:1920970]	2.55	0.0372
ENSMUSG00000074121	78405	Ntf5	neurotrophin 5 [Source:MGI Symbol;Acc:MGI:97381]	2.77	0.0374
ENSMUSG00000075478	76965	Slitrk1	SLIT and NTRK-like family, member 1 [Source:MGI Symbol;Acc:MGI:2679446]	2.19	0.0374
ENSMUSG00000001583	83813	Tnk1	tyrosine kinase, non-receptor, 1 [Source:MGI Symbol;Acc:MGI:1930958]	1.66	0.0374
ENSMUSG00000109353	NA	Gm45183	predicted gene 45183 [Source:MGI Symbol;Acc:MGI:5753759]	2.5	0.0381
ENSMUSG00000047945	17357	Marcksl1	MARCKS-like 1 [Source:MGI Symbol;Acc:MGI:97143]	1.27	0.0381
ENSMUSG00000111899	NA	Gm18636	predicted gene, 18636 [Source:MGI Symbol;Acc:MGI:5010821]	3.93	0.0386
ENSMUSG00000097092	NA	Gm26725	predicted gene, 26725 [Source:MGI Symbol;Acc:MGI:5477219]	2.24	0.0387
ENSMUSG00000112287	NA	Gm47024	predicted gene, 47024 [Source:MGI Symbol;Acc:MGI:6095713]	3.83	0.0387
ENSMUSG00000018569	53624	Cldn7	claudin 7 [Source:MGI Symbol;Acc:MGI:1859285]	4.11	0.0391
ENSMUSG00000041220	170439	Elovl6	ELOVL family member 6, elongation of long chain fatty acids (yeast) [Source:MGI Symbol;Acc:MGI:2156528]	1.23	0.0393
ENSMUSG00000027015	73649	Cybrd1	cytochrome b reductase 1 [Source:MGI Symbol;Acc:MGI:2654575]	1.7	0.0397
ENSMUSG00000048482	12064	Bdnf	brain derived neurotrophic factor [Source:MGI Symbol;Acc:MGI:88145]	1.6	0.04
ENSMUSG00000070687	15552	Htr1d	5-hydroxytryptamine (serotonin) receptor 1D [Source:MGI Symbol;Acc:MGI:96276]	2.53	0.04
ENSMUSG00000072949	26897	Acot1	acyl-CoA thioesterase 1 [Source:MGI Symbol;Acc:MGI:1349396]	2.81	0.0406
ENSMUSG00000106641	NA	Gm43534	predicted gene 43534 [Source:MGI Symbol;Acc:MGI:5663671]	3.34	0.0406
ENSMUSG00000097950	NA	Gm17800	predicted gene, 17800 [Source:MGI Symbol;Acc:MGI:5009986]	2.7	0.0407
ENSMUSG00000038775	22351	Vill	villin-like [Source:MGI Symbol;Acc:MGI:1201781]	1.02	0.0408
ENSMUSG00000034634	17068	Ly6d	lymphocyte antigen 6 complex, locus D [Source:MGI Symbol;Acc:MGI:96881]	4.12	0.0409
ENSMUSG00000101295	NA	Gm28180	predicted gene 28180 [Source:MGI Symbol;Acc:MGI:5578886]	2.31	0.0411
ENSMUSG00000103810	NA	Gm38005	predicted gene, 38005 [Source:MGI Symbol;Acc:MGI:5611233]	2.62	0.0412
ENSMUSG00000089901	NA	Gm8113	predicted gene 8113 [Source:MGI Symbol;Acc:MGI:3648791]	2.11	0.042
ENSMUSG00000016179	215303	Camk1g	calcium/calmodulin-dependent protein kinase I gamma [Source:MGI Symbol;Acc:MGI:2388073]	3.05	0.0422
ENSMUSG00000072591	NA	Fzd10os	frizzled class receptor 10, opposite strand [Source:MGI Symbol;Acc:MGI:2442398]	2.09	0.0424
ENSMUSG00000114994	NA	Gm49097	predicted gene, 49097 [Source:MGI Symbol;Acc:MGI:6118490]	2.17	0.0425
ENSMUSG00000101023	NA	Gm21152	predicted gene, 21152 [Source:MGI Symbol;Acc:MGI:5434507]	3.63	0.0426
ENSMUSG00000013936	17906	Myl2	myosin, light polypeptide 2, regulatory, cardiac, slow [Source:MGI Symbol;Acc:MGI:97272]	3.4	0.0426
ENSMUSG00000025716	667663	Myo3a	myosin IIIA [Source:MGI Symbol;Acc:MGI:2183924]	3.01	0.0426
ENSMUSG00000022218	21816	Tgm1	transglutaminase 1, K polypeptide [Source:MGI Symbol;Acc:MGI:98730]	2.46	0.0426
ENSMUSG00000035105	112407	Egln3	egl-9 family hypoxia-inducible factor 3 [Source:MGI Symbol;Acc:MGI:1932288]	1.98	0.0427
ENSMUSG00000041423	68957	Paqr6	progestin and adipoQ receptor family member VI [Source:MGI Symbol;Acc:MGI:1916207]	2.1	0.0428
ENSMUSG00000049866	320982	Arl4c	ADP-ribosylation factor-like 4C [Source:MGI Symbol;Acc:MGI:2445172]	1.19	0.0429
ENSMUSG00000031425	18823	Plp1	proteolipid protein (myelin) 1 [Source:MGI Symbol;Acc:MGI:97623]	1.14	0.0429
ENSMUSG00000110071	NA	Gm45512	predicted gene 45512 [Source:MGI Symbol;Acc:MGI:5791348]	2.89	0.043
ENSMUSG00000118295	NA	Gm8437	predicted gene 8437 [Source:MGI Symbol;Acc:MGI:3642987]	2.85	0.043
ENSMUSG00000028003	79235	Lrat	lecithin-retinol acyltransferase (phosphatidylcholine-retinol-O-acyltransferase) [Source:MGI Symbol;Acc:MGI:1891259]	2.86	0.043
ENSMUSG00000017002	20568	Slpi	secretory leukocyte peptidase inhibitor [Source:MGI Symbol;Acc:MGI:109297]	3.51	0.0431
ENSMUSG00000034584	320051	Exph5	exophilin 5 [Source:MGI Symbol;Acc:MGI:2443248]	1.29	0.0432
ENSMUSG00000069272	319166	H2ac8	H2A clustered histone 8 [Source:MGI Symbol;Acc:MGI:2448290]	2.31	0.0433
ENSMUSG00000036030	235472	Prtg	protogenin [Source:MGI Symbol;Acc:MGI:2444710]	1.32	0.0436
ENSMUSG00000089776	NA	Gm15684	predicted gene 15684 [Source:MGI Symbol;Acc:MGI:3783126]	1.54	0.0441
ENSMUSG00000025813	26557	Homer2	homer scaffolding protein 2 [Source:MGI Symbol;Acc:MGI:1347354]	1.4	0.0445
ENSMUSG00000032816	56741	Igdcc4	immunoglobulin superfamily, DCC subclass, member 4 [Source:MGI Symbol;Acc:MGI:1858497]	1.46	0.0445
ENSMUSG00000016356	73368	Col20a1	collagen, type XX, alpha 1 [Source:MGI Symbol;Acc:MGI:1920618]	1.16	0.0446
ENSMUSG00000025927	21419	Tfap2b	transcription factor AP-2 beta [Source:MGI Symbol;Acc:MGI:104672]	6.12	0.0446
ENSMUSG00000053852	236798	Adgrg4	adhesion G protein-coupled receptor G4 [Source:MGI Symbol;Acc:MGI:2685213]	2.93	0.0447
ENSMUSG00000052516	268902	Robo2	roundabout guidance receptor 2 [Source:MGI Symbol;Acc:MGI:1890110]	2.21	0.0451
ENSMUSG00000029755	13395	Dlx5	distal-less homeobox 5 [Source:MGI Symbol;Acc:MGI:101926]	1.35	0.0456
ENSMUSG00000022103	14586	Gfra2	glial cell line derived neurotrophic factor family receptor alpha 2 [Source:MGI Symbol;Acc:MGI:1195462]	1.01	0.0457
ENSMUSG00000117441	NA	Gm50021	predicted gene, 50021 [Source:MGI Symbol;Acc:MGI:6275317]	2.37	0.0459
ENSMUSG00000099422	102636907	Gm4275	predicted gene 4275 [Source:MGI Symbol;Acc:MGI:3782452]	2.13	0.0461
ENSMUSG00000095651	NA	Gm21817	predicted gene, 21817 [Source:MGI Symbol;Acc:MGI:5433981]	1.82	0.0463
ENSMUSG00000085421	NA	4732490B19Rik	RIKEN cDNA 4732490B19 gene [Source:MGI Symbol;Acc:MGI:2442884]	2.69	0.0464
ENSMUSG00000109125	NA	Gm45159	predicted gene 45159 [Source:MGI Symbol;Acc:MGI:5753735]	1.1	0.0464
ENSMUSG00000022523	14167	Fgf12	fibroblast growth factor 12 [Source:MGI Symbol;Acc:MGI:109183]	2.3	0.0465
ENSMUSG00000047501	12740	Cldn4	claudin 4 [Source:MGI Symbol;Acc:MGI:1313314]	7.16	0.0471
ENSMUSG00000000223	13497	Drp2	dystrophin related protein 2 [Source:MGI Symbol;Acc:MGI:107432]	1.47	0.0471
ENSMUSG00000085398	NA	4931406G06Rik	RIKEN cDNA 4931406G06 gene [Source:MGI Symbol;Acc:MGI:1918228]	3.67	0.0472
ENSMUSG00000021125	11847	Arg2	arginase type II [Source:MGI Symbol;Acc:MGI:1330806]	3.42	0.0472
ENSMUSG00000005447	18476	Pafah1b3	platelet-activating factor acetylhydrolase, isoform 1b, subunit 3 [Source:MGI Symbol;Acc:MGI:108414]	1.21	0.0472
ENSMUSG00000079445	227327	B3gnt7	UDP-GlcNAc:betaGal beta-1,3-N-acetylglucosaminyltransferase 7 [Source:MGI Symbol;Acc:MGI:2384394]	2.31	0.0473
ENSMUSG00000063354	72027	Slc39a4	solute carrier family 39 (zinc transporter), member 4 [Source:MGI Symbol;Acc:MGI:1919277]	3.38	0.0473
ENSMUSG00000020062	216225	Slc5a8	solute carrier family 5 (iodide transporter), member 8 [Source:MGI Symbol;Acc:MGI:2384916]	7.58	0.0474
ENSMUSG00000060548	29820	Tnfrsf19	tumor necrosis factor receptor superfamily, member 19 [Source:MGI Symbol;Acc:MGI:1352474]	2.87	0.0475
ENSMUSG00000110757	NA	Gm18228	predicted gene, 18228 [Source:MGI Symbol;Acc:MGI:5010413]	3.52	0.0483
ENSMUSG00000014602	16560	Kif1a	kinesin family member 1A [Source:MGI Symbol;Acc:MGI:108391]	1.46	0.0484
ENSMUSG00000108249	NA	Gm43960	predicted gene, 43960 [Source:MGI Symbol;Acc:MGI:5690352]	2.45	0.0486
ENSMUSG00000028289	13841	Epha7	Eph receptor A7 [Source:MGI Symbol;Acc:MGI:95276]	1.91	0.0487
ENSMUSG00000106354	NA	Gm42607	predicted gene 42607 [Source:MGI Symbol;Acc:MGI:5662744]	1.63	0.0487
ENSMUSG00000017724	18612	Etv4	ets variant 4 [Source:MGI Symbol;Acc:MGI:99423]	2.25	0.0489
ENSMUSG00000021118	27260	Plek2	pleckstrin 2 [Source:MGI Symbol;Acc:MGI:1351466]	1.95	0.0489
ENSMUSG00000061762	21333	Tac1	tachykinin 1 [Source:MGI Symbol;Acc:MGI:98474]	2.36	0.0489
ENSMUSG00000052151	50784	Plpp2	phospholipid phosphatase 2 [Source:MGI Symbol;Acc:MGI:1354945]	1.01	0.0492
ENSMUSG00000055373	14348	Fut9	fucosyltransferase 9 [Source:MGI Symbol;Acc:MGI:1330859]	2.81	0.0496
ENSMUSG00000105975	NA	Gm42609	predicted gene 42609 [Source:MGI Symbol;Acc:MGI:5662746]	1.46	0.0498
