# Supplementary material for: Sex-Specific transcriptomic changes in adipose tissue following adult-onset disruption of growth hormone receptor
Source: Pituitary. 2025 Dec 5;29(1):5. doi: 10.1007/s11102-025-01603-3 (PMC12680793; doi:10.1007/s11102-025-01603-3)
Supplement: Supplementary file 9 — Supplementary Material 9 (XLSX 48.0 KB) [file 11102_2025_1603_MOESM9_ESM.xlsx]

## Sheet: WT SubQ Down
Feature_ID	entrezgene	external_gene_name	description	logFC	adj.P.Val
ENSMUSG00000056673	20592	Kdm5d	lysine (K)-specific demethylase 5D [Source:MGI Symbol;Acc:MGI:99780]	-9.68	4.04e-11
ENSMUSG00000068457	22290	Uty	ubiquitously transcribed tetratricopeptide repeat gene, Y chromosome [Source:MGI Symbol;Acc:MGI:894810]	-9.41	4.34e-11
ENSMUSG00000069049	26908	Eif2s3y	eukaryotic translation initiation factor 2, subunit 3, structural gene Y-linked [Source:MGI Symbol;Acc:MGI:1349430]	-8.74	5.82e-10
ENSMUSG00000069045	26900	Ddx3y	DEAD (Asp-Glu-Ala-Asp) box polypeptide 3, Y-linked [Source:MGI Symbol;Acc:MGI:1349406]	-10.1	8.38e-09
ENSMUSG00000079105	109828	C7	complement component 7 [Source:MGI Symbol;Acc:MGI:88235]	-5.62	1.3e-08
ENSMUSG00000073418	12268	C4b	complement component 4B (Chido blood group) [Source:MGI Symbol;Acc:MGI:88228]	-1.76	3.05e-08
ENSMUSG00000002985	11816	Apoe	apolipoprotein E [Source:MGI Symbol;Acc:MGI:88057]	-1.14	6.09e-08
ENSMUSG00000079017	76933	Ifi27l2a	interferon, alpha-inducible protein 27 like 2A [Source:MGI Symbol;Acc:MGI:1924183]	-2.44	2.32e-07
ENSMUSG00000034645	230590	Zyg11a	zyg-11 family member A, cell cycle regulator [Source:MGI Symbol;Acc:MGI:2446208]	-2.54	3.6e-07
ENSMUSG00000024524	14680	Gnal	guanine nucleotide binding protein, alpha stimulating, olfactory type [Source:MGI Symbol;Acc:MGI:95774]	-3.3	1.04e-06
ENSMUSG00000020681	11421	Ace	angiotensin I converting enzyme (peptidyl-dipeptidase A) 1 [Source:MGI Symbol;Acc:MGI:87874]	-1.86	1.46e-06
ENSMUSG00000032540	67469	Abhd5	abhydrolase domain containing 5 [Source:MGI Symbol;Acc:MGI:1914719]	-1.13	2.18e-06
ENSMUSG00000057729	19152	Prtn3	proteinase 3 [Source:MGI Symbol;Acc:MGI:893580]	-2.98	2.99e-06
ENSMUSG00000103047	NA	Gm37310	predicted gene, 37310 [Source:MGI Symbol;Acc:MGI:5610538]	-2.12	3.13e-06
ENSMUSG00000031722	15439	Hp	haptoglobin [Source:MGI Symbol;Acc:MGI:96211]	-2.49	4.35e-06
ENSMUSG00000005360	20512	Slc1a3	solute carrier family 1 (glial high affinity glutamate transporter), member 3 [Source:MGI Symbol;Acc:MGI:99917]	-1.87	4.81e-06
ENSMUSG00000100898	NA	Gm29178	predicted gene 29178 [Source:MGI Symbol;Acc:MGI:5579884]	-5.04	5.89e-06
ENSMUSG00000102129	NA	Gm28969	predicted gene 28969 [Source:MGI Symbol;Acc:MGI:5579675]	-4.15	6.76e-06
ENSMUSG00000090231	14962	Cfb	complement factor B [Source:MGI Symbol;Acc:MGI:105975]	-1.28	1.38e-05
ENSMUSG00000052974	13107	Cyp2f2	cytochrome P450, family 2, subfamily f, polypeptide 2 [Source:MGI Symbol;Acc:MGI:88608]	-2.24	1.67e-05
ENSMUSG00000082049	NA	Gm12105	predicted gene 12105 [Source:MGI Symbol;Acc:MGI:3650194]	-3.89	2.1e-05
ENSMUSG00000031605	77113	Klhl2	kelch-like 2, Mayven [Source:MGI Symbol;Acc:MGI:1924363]	-1.03	2.1e-05
ENSMUSG00000032058	73699	Ppp2r1b	protein phosphatase 2, regulatory subunit A, beta [Source:MGI Symbol;Acc:MGI:1920949]	-1.12	2.16e-05
ENSMUSG00000030737	101488	Slco2b1	solute carrier organic anion transporter family, member 2b1 [Source:MGI Symbol;Acc:MGI:1351872]	-1.1	2.16e-05
ENSMUSG00000051314	233079	Ffar2	free fatty acid receptor 2 [Source:MGI Symbol;Acc:MGI:2441731]	-1.77	2.32e-05
ENSMUSG00000026589	89867	Sec16b	SEC16 homolog B (S. cerevisiae) [Source:MGI Symbol;Acc:MGI:2148802]	-1.01	2.46e-05
ENSMUSG00000028108	13601	Ecm1	extracellular matrix protein 1 [Source:MGI Symbol;Acc:MGI:103060]	-1.73	2.74e-05
ENSMUSG00000032554	22041	Trf	transferrin [Source:MGI Symbol;Acc:MGI:98821]	-1.12	2.8e-05
ENSMUSG00000067158	12829	Col4a4	collagen, type IV, alpha 4 [Source:MGI Symbol;Acc:MGI:104687]	-1.47	3.44e-05
ENSMUSG00000025479	13106	Cyp2e1	cytochrome P450, family 2, subfamily e, polypeptide 1 [Source:MGI Symbol;Acc:MGI:88607]	-2.31	3.76e-05
ENSMUSG00000022150	13132	Dab2	disabled 2, mitogen-responsive phosphoprotein [Source:MGI Symbol;Acc:MGI:109175]	-1.29	4.13e-05
ENSMUSG00000101177	NA	Gm29586	predicted gene 29586 [Source:MGI Symbol;Acc:MGI:5580292]	-4.18	4.71e-05
ENSMUSG00000024371	12263	C2	complement component 2 (within H-2S) [Source:MGI Symbol;Acc:MGI:88226]	-1.07	4.88e-05
ENSMUSG00000058624	14544	Gda	guanine deaminase [Source:MGI Symbol;Acc:MGI:95678]	-1.18	5.11e-05
ENSMUSG00000021474	14057	Sfxn1	sideroflexin 1 [Source:MGI Symbol;Acc:MGI:2137677]	-1.17	5.13e-05
ENSMUSG00000101202	NA	Gm28749	predicted gene 28749 [Source:MGI Symbol;Acc:MGI:5579455]	-4.56	5.75e-05
ENSMUSG00000021215	56349	Net1	neuroepithelial cell transforming gene 1 [Source:MGI Symbol;Acc:MGI:1927138]	-1.04	5.82e-05
ENSMUSG00000103618	NA	Gm37951	predicted gene, 37951 [Source:MGI Symbol;Acc:MGI:5611179]	-4.19	7.35e-05
ENSMUSG00000101374	NA	Gm28844	predicted gene 28844 [Source:MGI Symbol;Acc:MGI:5579550]	-3.86	9.6e-05
ENSMUSG00000101444	NA	Gm29179	predicted gene 29179 [Source:MGI Symbol;Acc:MGI:5579885]	-4.31	9.62e-05
ENSMUSG00000027611	19124	Procr	protein C receptor, endothelial [Source:MGI Symbol;Acc:MGI:104596]	-1.51	9.93e-05
ENSMUSG00000030826	12036	Bcat2	branched chain aminotransferase 2, mitochondrial [Source:MGI Symbol;Acc:MGI:1276534]	-1.05	1e-04
ENSMUSG00000037762	66859	Slc16a9	solute carrier family 16 (monocarboxylic acid transporters), member 9 [Source:MGI Symbol;Acc:MGI:1914109]	-2.19	0.000104
ENSMUSG00000033849	26878	B3galt2	UDP-Gal:betaGlcNAc beta 1,3-galactosyltransferase, polypeptide 2 [Source:MGI Symbol;Acc:MGI:1349461]	-1.2	0.000107
ENSMUSG00000079168	70192	Cd209g	CD209g antigen [Source:MGI Symbol;Acc:MGI:1917442]	-2.11	0.000113
ENSMUSG00000042010	100705	Acacb	acetyl-Coenzyme A carboxylase beta [Source:MGI Symbol;Acc:MGI:2140940]	-2.18	0.000114
ENSMUSG00000030484	76942	Lypd5	Ly6/Plaur domain containing 5 [Source:MGI Symbol;Acc:MGI:1924192]	-3.42	0.000132
ENSMUSG00000038463	320078	Olfml2b	olfactomedin-like 2B [Source:MGI Symbol;Acc:MGI:2443310]	-1.29	0.00014
ENSMUSG00000006958	12667	Chrd	chordin [Source:MGI Symbol;Acc:MGI:1313268]	-1.26	0.00016
ENSMUSG00000028600	242608	Podn	podocan [Source:MGI Symbol;Acc:MGI:2674939]	-1.51	0.000177
ENSMUSG00000101106	NA	Gm28819	predicted gene 28819 [Source:MGI Symbol;Acc:MGI:5579525]	-4.31	0.00021
ENSMUSG00000032487	19225	Ptgs2	prostaglandin-endoperoxide synthase 2 [Source:MGI Symbol;Acc:MGI:97798]	-3.19	0.00021
ENSMUSG00000029373	56744	Pf4	platelet factor 4 [Source:MGI Symbol;Acc:MGI:1888711]	-1.93	0.000236
ENSMUSG00000035493	21810	Tgfbi	transforming growth factor, beta induced [Source:MGI Symbol;Acc:MGI:99959]	-1.18	0.000265
ENSMUSG00000001348	11433	Acp5	acid phosphatase 5, tartrate resistant [Source:MGI Symbol;Acc:MGI:87883]	-1.03	0.000268
ENSMUSG00000020377	17001	Ltc4s	leukotriene C4 synthase [Source:MGI Symbol;Acc:MGI:107498]	-1.43	0.000272
ENSMUSG00000020089	67895	Ppa1	pyrophosphatase (inorganic) 1 [Source:MGI Symbol;Acc:MGI:97831]	-1.3	0.000272
ENSMUSG00000053815	257884	Olfr744	olfactory receptor 744 [Source:MGI Symbol;Acc:MGI:3030578]	-4.01	0.00029
ENSMUSG00000037709	58909	Fam13a	family with sequence similarity 13, member A [Source:MGI Symbol;Acc:MGI:1889842]	-1.41	0.000304
ENSMUSG00000115754	NA	Gm48972	predicted gene, 48972 [Source:MGI Symbol;Acc:MGI:6118313]	-3.42	0.000304
ENSMUSG00000035373	20306	Ccl7	chemokine (C-C motif) ligand 7 [Source:MGI Symbol;Acc:MGI:99512]	-1.95	0.000326
ENSMUSG00000023019	14555	Gpd1	glycerol-3-phosphate dehydrogenase 1 (soluble) [Source:MGI Symbol;Acc:MGI:95679]	-1.65	0.000333
ENSMUSG00000051906	69142	Cd209f	CD209f antigen [Source:MGI Symbol;Acc:MGI:1916392]	-1.88	0.000357
ENSMUSG00000028859	12986	Csf3r	colony stimulating factor 3 receptor (granulocyte) [Source:MGI Symbol;Acc:MGI:1339755]	-2.63	0.000359
ENSMUSG00000031725	234564	Ces1f	carboxylesterase 1F [Source:MGI Symbol;Acc:MGI:2142687]	-1.76	0.000377
ENSMUSG00000021236	12499	Entpd5	ectonucleoside triphosphate diphosphohydrolase 5 [Source:MGI Symbol;Acc:MGI:1321385]	-1.14	0.000378
ENSMUSG00000027327	67326	1700037H04Rik	RIKEN cDNA 1700037H04 gene [Source:MGI Symbol;Acc:MGI:1914576]	-1.28	0.000379
ENSMUSG00000087382	NA	Ctcflos	CCCTC-binding factor (zinc finger protein)-like, opposite strand [Source:MGI Symbol;Acc:MGI:1921411]	-1.78	0.000402
ENSMUSG00000000318	17312	Clec10a	C-type lectin domain family 10, member A [Source:MGI Symbol;Acc:MGI:96975]	-1.52	0.000404
ENSMUSG00000026073	16178	Il1r2	interleukin 1 receptor, type II [Source:MGI Symbol;Acc:MGI:96546]	-2.74	0.000428
ENSMUSG00000030589	233046	Rasgrp4	RAS guanyl releasing protein 4 [Source:MGI Symbol;Acc:MGI:2386851]	-1.23	0.000439
ENSMUSG00000086541	NA	Has2os	hyaluronan synthase 2, opposite strand [Source:MGI Symbol;Acc:MGI:3643465]	-2.41	0.000441
ENSMUSG00000095809	257662	Olfr1290	olfactory receptor 1290 [Source:MGI Symbol;Acc:MGI:3031124]	-3.94	0.000441
ENSMUSG00000106475	NA	Gm43011	predicted gene 43011 [Source:MGI Symbol;Acc:MGI:5663148]	-1.03	0.000452
ENSMUSG00000104381	NA	Gm37032	predicted gene, 37032 [Source:MGI Symbol;Acc:MGI:5610260]	-4.26	0.000458
ENSMUSG00000026107	109019	Nabp1	nucleic acid binding protein 1 [Source:MGI Symbol;Acc:MGI:1923258]	-1.11	0.000476
ENSMUSG00000048040	76976	Arxes2	adipocyte-related X-chromosome expressed sequence 2 [Source:MGI Symbol;Acc:MGI:1924226]	-1.32	0.000483
ENSMUSG00000005338	94332	Cadm3	cell adhesion molecule 3 [Source:MGI Symbol;Acc:MGI:2137858]	-1.49	0.000493
ENSMUSG00000070407	54710	Hs3st3b1	heparan sulfate (glucosamine) 3-O-sulfotransferase 3B1 [Source:MGI Symbol;Acc:MGI:1333853]	-1.7	0.00055
ENSMUSG00000035594	110835	Chrna5	cholinergic receptor, nicotinic, alpha polypeptide 5 [Source:MGI Symbol;Acc:MGI:87889]	-2.53	0.000559
ENSMUSG00000017737	17395	Mmp9	matrix metallopeptidase 9 [Source:MGI Symbol;Acc:MGI:97011]	-1.85	0.000567
ENSMUSG00000099685	NA	Gm29617	predicted gene 29617 [Source:MGI Symbol;Acc:MGI:5580323]	-4.19	0.000571
ENSMUSG00000039109	74145	F13a1	coagulation factor XIII, A1 subunit [Source:MGI Symbol;Acc:MGI:1921395]	-1.53	0.000591
ENSMUSG00000092579	81016	Vmn1r62	vomeronasal 1 receptor 62 [Source:MGI Symbol;Acc:MGI:3033471]	-3.83	0.000624
ENSMUSG00000070495	664799	Ctcfl	CCCTC-binding factor (zinc finger protein)-like [Source:MGI Symbol;Acc:MGI:3652571]	-1.56	0.000628
ENSMUSG00000104696	NA	Gm42946	predicted gene 42946 [Source:MGI Symbol;Acc:MGI:5663083]	-1.78	0.000655
ENSMUSG00000102261	NA	Gm18864	predicted gene, 18864 [Source:MGI Symbol;Acc:MGI:5011049]	-3.59	0.000656
ENSMUSG00000111840	NA	Gm48832	predicted gene, 48832 [Source:MGI Symbol;Acc:MGI:6098557]	-2.54	0.000671
ENSMUSG00000025784	21922	Clec3b	C-type lectin domain family 3, member b [Source:MGI Symbol;Acc:MGI:104540]	-1.25	0.00069
ENSMUSG00000039252	246316	Lgi2	leucine-rich repeat LGI family, member 2 [Source:MGI Symbol;Acc:MGI:2180196]	-2.63	0.000802
ENSMUSG00000029482	78894	Aacs	acetoacetyl-CoA synthetase [Source:MGI Symbol;Acc:MGI:1926144]	-1.43	0.000806
ENSMUSG00000037440	22361	Vnn1	vanin 1 [Source:MGI Symbol;Acc:MGI:108395]	-1.75	0.000806
ENSMUSG00000026712	17533	Mrc1	mannose receptor, C type 1 [Source:MGI Symbol;Acc:MGI:97142]	-1.57	0.000829
ENSMUSG00000095824	NA	Gm13697	predicted gene 13697 [Source:MGI Symbol;Acc:MGI:3702070]	-4.13	0.000876
ENSMUSG00000053617	14218	Sh3pxd2a	SH3 and PX domains 2A [Source:MGI Symbol;Acc:MGI:1298393]	-1.09	0.000876
ENSMUSG00000026249	20720	Serpine2	serine (or cysteine) peptidase inhibitor, clade E, member 2 [Source:MGI Symbol;Acc:MGI:101780]	-1.52	0.000932
ENSMUSG00000024481	74574	Lvrn	laeverin [Source:MGI Symbol;Acc:MGI:1921824]	-1.93	0.000984
ENSMUSG00000030351	68498	Tspan11	tetraspanin 11 [Source:MGI Symbol;Acc:MGI:1915748]	-1.95	0.000984
ENSMUSG00000044017	243277	Adgrd1	adhesion G protein-coupled receptor D1 [Source:MGI Symbol;Acc:MGI:3041203]	-1.58	0.00112
ENSMUSG00000049892	19416	Rasd1	RAS, dexamethasone-induced 1 [Source:MGI Symbol;Acc:MGI:1270848]	-1.69	0.00115
ENSMUSG00000037095	76905	Lrg1	leucine-rich alpha-2-glycoprotein 1 [Source:MGI Symbol;Acc:MGI:1924155]	-1.64	0.00117
ENSMUSG00000040026	20210	Saa3	serum amyloid A 3 [Source:MGI Symbol;Acc:MGI:98223]	-4.7	0.00119
ENSMUSG00000090222	NA	Ifi203-ps	interferon activated gene 203, pseudogene [Source:MGI Symbol;Acc:MGI:3840117]	-1.15	0.0012
ENSMUSG00000032911	121021	Cspg4	chondroitin sulfate proteoglycan 4 [Source:MGI Symbol;Acc:MGI:2153093]	-1.37	0.00121
ENSMUSG00000049241	243270	Hcar1	hydrocarboxylic acid receptor 1 [Source:MGI Symbol;Acc:MGI:2441671]	-1.41	0.00122
ENSMUSG00000023224	12258	Serping1	serine (or cysteine) peptidase inhibitor, clade G, member 1 [Source:MGI Symbol;Acc:MGI:894696]	-1.26	0.00122
ENSMUSG00000101389	666907	Ms4a4a	membrane-spanning 4-domains, subfamily A, member 4A [Source:MGI Symbol;Acc:MGI:3643932]	-1.47	0.00126
ENSMUSG00000103368	NA	Gm36927	predicted gene, 36927 [Source:MGI Symbol;Acc:MGI:5610155]	-3.5	0.00128
ENSMUSG00000101164	NA	Gm29218	predicted gene 29218 [Source:MGI Symbol;Acc:MGI:5579924]	-3.86	0.00131
ENSMUSG00000035258	320712	Abi3bp	ABI gene family, member 3 (NESH) binding protein [Source:MGI Symbol;Acc:MGI:2444583]	-1.07	0.00137
ENSMUSG00000022053	13592	Ebf2	early B cell factor 2 [Source:MGI Symbol;Acc:MGI:894332]	-1.05	0.00146
ENSMUSG00000100379	NA	Gm28677	predicted gene 28677 [Source:MGI Symbol;Acc:MGI:5579383]	-4.29	0.00147
ENSMUSG00000044288	12801	Cnr1	cannabinoid receptor 1 (brain) [Source:MGI Symbol;Acc:MGI:104615]	-1.39	0.00149
ENSMUSG00000052160	104759	Pld4	phospholipase D family, member 4 [Source:MGI Symbol;Acc:MGI:2144765]	-1.39	0.00152
ENSMUSG00000106018	NA	Gm43527	predicted gene 43527 [Source:MGI Symbol;Acc:MGI:5663664]	-3.5	0.00156
ENSMUSG00000040564	11812	Apoc1	apolipoprotein C-I [Source:MGI Symbol;Acc:MGI:88053]	-1.4	0.00159
ENSMUSG00000101023	NA	Gm21152	predicted gene, 21152 [Source:MGI Symbol;Acc:MGI:5434507]	-4.66	0.00161
ENSMUSG00000096354	NA	Gm8178	predicted gene 8178 [Source:MGI Symbol;Acc:MGI:3646475]	-4.42	0.00161
ENSMUSG00000005057	23921	Sh2b2	SH2B adaptor protein 2 [Source:MGI Symbol;Acc:MGI:1345171]	-1.12	0.00162
ENSMUSG00000101982	NA	Gm28990	predicted gene 28990 [Source:MGI Symbol;Acc:MGI:5579696]	-3.72	0.00163
ENSMUSG00000061780	11537	Cfd	complement factor D (adipsin) [Source:MGI Symbol;Acc:MGI:87931]	-1.15	0.00165
ENSMUSG00000109395	NA	Gm45199	predicted gene 45199 [Source:MGI Symbol;Acc:MGI:5753775]	-2.29	0.00165
ENSMUSG00000093385	NA	A330044P14Rik	RIKEN cDNA A330044P14 gene [Source:MGI Symbol;Acc:MGI:2441792]	-3.92	0.0017
ENSMUSG00000004360	212448	9330159F19Rik	RIKEN cDNA 9330159F19 gene [Source:MGI Symbol;Acc:MGI:3036239]	-2.05	0.00174
ENSMUSG00000021719	52882	Rgs7bp	regulator of G-protein signalling 7 binding protein [Source:MGI Symbol;Acc:MGI:106334]	-1.52	0.00174
ENSMUSG00000091575	NA	2010016I18Rik	RIKEN cDNA 2010016I18 gene [Source:MGI Symbol;Acc:MGI:1916456]	-1.39	0.00179
ENSMUSG00000026387	319229	Sctr	secretin receptor [Source:MGI Symbol;Acc:MGI:2441720]	-2.13	0.00182
ENSMUSG00000075166	258763	Olfr1104	olfactory receptor 1104 [Source:MGI Symbol;Acc:MGI:3030938]	-3.43	0.00186
ENSMUSG00000031129	331004	Slc9a9	solute carrier family 9 (sodium/hydrogen exchanger), member 9 [Source:MGI Symbol;Acc:MGI:2679732]	-1.09	0.00189
ENSMUSG00000045502	80885	Hcar2	hydroxycarboxylic acid receptor 2 [Source:MGI Symbol;Acc:MGI:1933383]	-1.27	0.00196
ENSMUSG00000101885	NA	Gm28235	predicted gene 28235 [Source:MGI Symbol;Acc:MGI:5578941]	-3.99	0.00201
ENSMUSG00000045994	76898	B3gat1	beta-1,3-glucuronyltransferase 1 (glucuronosyltransferase P) [Source:MGI Symbol;Acc:MGI:1924148]	-3.76	0.00202
ENSMUSG00000108530	NA	4930429H19Rik	RIKEN cDNA 4930429H19 gene [Source:MGI Symbol;Acc:MGI:1921147]	-2.71	0.00203
ENSMUSG00000108574	NA	Gm44981	predicted gene 44981 [Source:MGI Symbol;Acc:MGI:5753557]	-1.3	0.00207
ENSMUSG00000022122	13618	Ednrb	endothelin receptor type B [Source:MGI Symbol;Acc:MGI:102720]	-1.31	0.00212
ENSMUSG00000071656	68852	Lrrn4cl	LRRN4 C-terminal like [Source:MGI Symbol;Acc:MGI:1916102]	-1.7	0.00212
ENSMUSG00000117982	NA	Gm50170	predicted gene, 50170 [Source:MGI Symbol;Acc:MGI:6302938]	-3.08	0.00216
ENSMUSG00000025701	11689	Alox5	arachidonate 5-lipoxygenase [Source:MGI Symbol;Acc:MGI:87999]	-1.23	0.00229
ENSMUSG00000102396	NA	Gm37574	predicted gene, 37574 [Source:MGI Symbol;Acc:MGI:5610802]	-3.21	0.0025
ENSMUSG00000037966	18081	Ninj1	ninjurin 1 [Source:MGI Symbol;Acc:MGI:1196617]	-1.01	0.00258
ENSMUSG00000030560	13032	Ctsc	cathepsin C [Source:MGI Symbol;Acc:MGI:109553]	-1.23	0.00265
ENSMUSG00000029348	72898	Asphd2	aspartate beta-hydroxylase domain containing 2 [Source:MGI Symbol;Acc:MGI:1920148]	-2.07	0.00267
ENSMUSG00000016194	15483	Hsd11b1	hydroxysteroid 11-beta dehydrogenase 1 [Source:MGI Symbol;Acc:MGI:103562]	-1.07	0.00287
ENSMUSG00000078122	NA	F630028O10Rik	RIKEN cDNA F630028O10 gene [Source:MGI Symbol;Acc:MGI:3641813]	-1.36	0.00288
ENSMUSG00000049265	16527	Kcnk3	potassium channel, subfamily K, member 3 [Source:MGI Symbol;Acc:MGI:1100509]	-1.39	0.00288
ENSMUSG00000019082	68267	Slc25a22	solute carrier family 25 (mitochondrial carrier, glutamate), member 22 [Source:MGI Symbol;Acc:MGI:1915517]	-1.3	0.00288
ENSMUSG00000110874	NA	D030045P18Rik	RIKEN cDNA D030045P18 gene [Source:MGI Symbol;Acc:MGI:2443891]	-3.17	0.00289
ENSMUSG00000102329	NA	Gm10851	predicted gene 10851 [Source:MGI Symbol;Acc:MGI:3641824]	-1.49	0.0029
ENSMUSG00000104974	NA	Gm43686	predicted gene 43686 [Source:MGI Symbol;Acc:MGI:5663823]	-2	0.003
ENSMUSG00000044548	59036	Dact1	dishevelled-binding antagonist of beta-catenin 1 [Source:MGI Symbol;Acc:MGI:1891740]	-1.76	0.00302
ENSMUSG00000022040	13850	Ephx2	epoxide hydrolase 2, cytoplasmic [Source:MGI Symbol;Acc:MGI:99500]	-1.14	0.00302
ENSMUSG00000101725	NA	Gm29423	predicted gene 29423 [Source:MGI Symbol;Acc:MGI:5580129]	-4	0.00302
ENSMUSG00000029195	83379	Klb	klotho beta [Source:MGI Symbol;Acc:MGI:1932466]	-1.16	0.00303
ENSMUSG00000024663	74760	Rab3il1	RAB3A interacting protein (rabin3)-like 1 [Source:MGI Symbol;Acc:MGI:1922010]	-1.08	0.00305
ENSMUSG00000030935	20216	Acsm3	acyl-CoA synthetase medium-chain family member 3 [Source:MGI Symbol;Acc:MGI:99538]	-2.06	0.00308
ENSMUSG00000039899	14190	Fgl2	fibrinogen-like protein 2 [Source:MGI Symbol;Acc:MGI:103266]	-1.08	0.00311
ENSMUSG00000075324	60344	Fign	fidgetin [Source:MGI Symbol;Acc:MGI:1890647]	-1.06	0.00311
ENSMUSG00000073723	100041077	Gm13102	predicted gene 13102 [Source:MGI Symbol;Acc:MGI:3703005]	-3.34	0.00317
ENSMUSG00000021091	20716	Serpina3n	serine (or cysteine) peptidase inhibitor, clade A, member 3N [Source:MGI Symbol;Acc:MGI:105045]	-1.36	0.00324
ENSMUSG00000046844	270097	Vat1l	vesicle amine transport protein 1 like [Source:MGI Symbol;Acc:MGI:2142534]	-2.17	0.0035
ENSMUSG00000102338	NA	Gm37236	predicted gene, 37236 [Source:MGI Symbol;Acc:MGI:5610464]	-3.11	0.00359
ENSMUSG00000049422	103172	Chchd10	coiled-coil-helix-coiled-coil-helix domain containing 10 [Source:MGI Symbol;Acc:MGI:2143558]	-1.62	0.00365
ENSMUSG00000071984	68655	Fndc1	fibronectin type III domain containing 1 [Source:MGI Symbol;Acc:MGI:1915905]	-1.41	0.00377
ENSMUSG00000032452	64085	Clstn2	calsyntenin 2 [Source:MGI Symbol;Acc:MGI:1929897]	-2.04	0.00381
ENSMUSG00000027075	72401	Slc43a1	solute carrier family 43, member 1 [Source:MGI Symbol;Acc:MGI:1931352]	-1.09	0.00384
ENSMUSG00000029661	12843	Col1a2	collagen, type I, alpha 2 [Source:MGI Symbol;Acc:MGI:88468]	-1.05	0.004
ENSMUSG00000081595	NA	Gm13036	predicted gene 13036 [Source:MGI Symbol;Acc:MGI:3650250]	-3.3	0.004
ENSMUSG00000028654	16918	Mycl	v-myc avian myelocytomatosis viral oncogene lung carcinoma derived [Source:MGI Symbol;Acc:MGI:96799]	-1.54	0.0041
ENSMUSG00000096484	NA	Gm13696	predicted gene 13696 [Source:MGI Symbol;Acc:MGI:3702068]	-4.13	0.00414
ENSMUSG00000104917	NA	Gm43289	predicted gene 43289 [Source:MGI Symbol;Acc:MGI:5663426]	-2.32	0.00434
ENSMUSG00000042745	15901	Id1	inhibitor of DNA binding 1, HLH protein [Source:MGI Symbol;Acc:MGI:96396]	-1.21	0.00435
ENSMUSG00000022225	17228	Cma1	chymase 1, mast cell [Source:MGI Symbol;Acc:MGI:96941]	-1.78	0.00453
ENSMUSG00000030144	17474	Clec4d	C-type lectin domain family 4, member d [Source:MGI Symbol;Acc:MGI:1298389]	-4.18	0.00455
ENSMUSG00000081069	NA	Gm13928	predicted gene 13928 [Source:MGI Symbol;Acc:MGI:3649213]	-3.15	0.00462
ENSMUSG00000020473	11568	Aebp1	AE binding protein 1 [Source:MGI Symbol;Acc:MGI:1197012]	-1.03	0.0047
ENSMUSG00000079465	12828	Col4a3	collagen, type IV, alpha 3 [Source:MGI Symbol;Acc:MGI:104688]	-1.64	0.0048
ENSMUSG00000031613	15446	Hpgd	hydroxyprostaglandin dehydrogenase 15 (NAD) [Source:MGI Symbol;Acc:MGI:108085]	-1.29	0.00487
ENSMUSG00000079419	73656	Ms4a6c	membrane-spanning 4-domains, subfamily A, member 6C [Source:MGI Symbol;Acc:MGI:2385644]	-1.99	0.00493
ENSMUSG00000098128	NA	Gm3693	predicted gene 3693 [Source:MGI Symbol;Acc:MGI:3781869]	-3.53	0.00499
ENSMUSG00000078606	100042856	Gm4070	predicted gene 4070 [Source:MGI Symbol;Acc:MGI:3782245]	-1.26	0.00523
ENSMUSG00000095903	258605	Olfr968	olfactory receptor 968 [Source:MGI Symbol;Acc:MGI:3030802]	-3.41	0.00525
ENSMUSG00000116766	NA	Gm49702	predicted gene, 49702 [Source:MGI Symbol;Acc:MGI:6215162]	-1.44	0.00529
ENSMUSG00000030147	69810	Clec4b1	C-type lectin domain family 4, member b1 [Source:MGI Symbol;Acc:MGI:1917060]	-3.19	0.00531
ENSMUSG00000024053	246707	Emilin2	elastin microfibril interfacer 2 [Source:MGI Symbol;Acc:MGI:2389136]	-1.24	0.00533
ENSMUSG00000106807	NA	Gm10441	predicted gene 10441 [Source:MGI Symbol;Acc:MGI:3641801]	-1.58	0.00545
ENSMUSG00000051190	258305	Olfr1356	olfactory receptor 1356 [Source:MGI Symbol;Acc:MGI:3031190]	-3.44	0.00545
ENSMUSG00000085180	NA	AI838599	expressed sequence AI838599 [Source:MGI Symbol;Acc:MGI:3510989]	-1.39	0.00565
ENSMUSG00000026315	20725	Serpinb8	serine (or cysteine) peptidase inhibitor, clade B, member 8 [Source:MGI Symbol;Acc:MGI:894657]	-1.17	0.00585
ENSMUSG00000018927	20305	Ccl6	chemokine (C-C motif) ligand 6 [Source:MGI Symbol;Acc:MGI:98263]	-1.93	0.0059
ENSMUSG00000104888	NA	1500005C15Rik	RIKEN cDNA 1500005C15 gene [Source:MGI Symbol;Acc:MGI:1919269]	-1.83	0.00612
ENSMUSG00000085841	NA	Gm4954	predicted gene 4954 [Source:MGI Symbol;Acc:MGI:3648917]	-2.88	0.00612
ENSMUSG00000028978	18127	Nos3	nitric oxide synthase 3, endothelial cell [Source:MGI Symbol;Acc:MGI:97362]	-1.11	0.00613
ENSMUSG00000019890	67405	Nts	neurotensin [Source:MGI Symbol;Acc:MGI:1328351]	-2.53	0.00613
ENSMUSG00000056972	27385	Magel2	melanoma antigen, family L, 2 [Source:MGI Symbol;Acc:MGI:1351648]	-2.44	0.00617
ENSMUSG00000103329	NA	Gm42492	predicted gene 42492 [Source:MGI Symbol;Acc:MGI:5662629]	-2.21	0.00638
ENSMUSG00000032118	235180	Fez1	fasciculation and elongation protein zeta 1 (zygin I) [Source:MGI Symbol;Acc:MGI:2670976]	-1.84	0.00642
ENSMUSG00000060063	11690	Alox5ap	arachidonate 5-lipoxygenase activating protein [Source:MGI Symbol;Acc:MGI:107505]	-1.49	0.00648
ENSMUSG00000114048	NA	4930549C15Rik	RIKEN cDNA 4930549C15 gene [Source:MGI Symbol;Acc:MGI:1922493]	-3.67	0.00657
ENSMUSG00000063060	20680	Sox7	SRY (sex determining region Y)-box 7 [Source:MGI Symbol;Acc:MGI:98369]	-1.01	0.00685
ENSMUSG00000109551	NA	4930435N07Rik	RIKEN cDNA 4930435N07 gene [Source:MGI Symbol;Acc:MGI:1923047]	-3.12	0.007
ENSMUSG00000035238	241769	Kcnk15	potassium channel, subfamily K, member 15 [Source:MGI Symbol;Acc:MGI:2675209]	-3.42	0.007
ENSMUSG00000105540	NA	Gm7988	predicted gene 7988 [Source:MGI Symbol;Acc:MGI:3649096]	-3.51	0.00701
ENSMUSG00000108919	258398	Olfr1295	olfactory receptor 1295 [Source:MGI Symbol;Acc:MGI:3031129]	-3.32	0.00701
ENSMUSG00000025150	12409	Cbr2	carbonyl reductase 2 [Source:MGI Symbol;Acc:MGI:107200]	-1.15	0.00713
ENSMUSG00000038227	15405	Hoxa9	homeobox A9 [Source:MGI Symbol;Acc:MGI:96180]	-1.27	0.00713
ENSMUSG00000029084	12494	Cd38	CD38 antigen [Source:MGI Symbol;Acc:MGI:107474]	-1.35	0.00719
ENSMUSG00000072812	100041194	Ahnak2	AHNAK nucleoprotein 2 [Source:MGI Symbol;Acc:MGI:2144831]	-1.03	0.0072
ENSMUSG00000063531	20349	Sema3e	sema domain, immunoglobulin domain (Ig), short basic domain, secreted, (semaphorin) 3E [Source:MGI Symbol;Acc:MGI:1340034]	-2.13	0.00733
ENSMUSG00000108784	NA	4930517G19Rik	RIKEN cDNA 4930517G19 gene [Source:MGI Symbol;Acc:MGI:1921977]	-1.55	0.00738
ENSMUSG00000109807	NA	Gm45244	predicted gene 45244 [Source:MGI Symbol;Acc:MGI:5791080]	-1.22	0.00751
ENSMUSG00000035273	15442	Hpse	heparanase [Source:MGI Symbol;Acc:MGI:1343124]	-1.6	0.00753
ENSMUSG00000037921	234311	Ddx60	DEAD (Asp-Glu-Ala-Asp) box polypeptide 60 [Source:MGI Symbol;Acc:MGI:2384570]	-1.1	0.0077
ENSMUSG00000090486	NA	BC035947	cDNA sequence BC035947 [Source:MGI Symbol;Acc:MGI:2652858]	-2.08	0.00776
ENSMUSG00000018263	21388	Tbx5	T-box 5 [Source:MGI Symbol;Acc:MGI:102541]	-1.69	0.00777
ENSMUSG00000020120	56193	Plek	pleckstrin [Source:MGI Symbol;Acc:MGI:1860485]	-1.73	0.00793
ENSMUSG00000114586	NA	Gm31804	predicted gene, 31804 [Source:MGI Symbol;Acc:MGI:5590963]	-2.7	0.00801
ENSMUSG00000074164	NA	Vmn2r-ps54	vomeronasal 2, receptor, pseudogene 54 [Source:MGI Symbol;Acc:MGI:1351350]	-2.58	0.00829
ENSMUSG00000038543	229600	BC028528	cDNA sequence BC028528 [Source:MGI Symbol;Acc:MGI:2385885]	-3.42	0.00835
ENSMUSG00000067586	13610	S1pr3	sphingosine-1-phosphate receptor 3 [Source:MGI Symbol;Acc:MGI:1339365]	-1.26	0.00861
ENSMUSG00000027322	20612	Siglec1	sialic acid binding Ig-like lectin 1, sialoadhesin [Source:MGI Symbol;Acc:MGI:99668]	-1.48	0.00861
ENSMUSG00000110137	NA	Gm45577	predicted gene 45577 [Source:MGI Symbol;Acc:MGI:5791413]	-3.11	0.00869
ENSMUSG00000056481	70445	Cd248	CD248 antigen, endosialin [Source:MGI Symbol;Acc:MGI:1917695]	-1.1	0.0088
ENSMUSG00000040213	229905	Kyat3	kynurenine aminotransferase 3 [Source:MGI Symbol;Acc:MGI:2677849]	-1.09	0.00888
ENSMUSG00000023949	21645	Tcte1	t-complex-associated testis expressed 1 [Source:MGI Symbol;Acc:MGI:98640]	-3.14	0.00901
ENSMUSG00000069925	NA	4932416K20Rik	RIKEN cDNA 4932416K20 gene [Source:MGI Symbol;Acc:MGI:3045271]	-2.06	0.00902
ENSMUSG00000026697	17926	Myoc	myocilin [Source:MGI Symbol;Acc:MGI:1202864]	-2.26	0.00904
ENSMUSG00000024164	12266	C3	complement component 3 [Source:MGI Symbol;Acc:MGI:88227]	-1.31	0.00923
ENSMUSG00000052821	58861	Cysltr1	cysteinyl leukotriene receptor 1 [Source:MGI Symbol;Acc:MGI:1926218]	-1.01	0.00928
ENSMUSG00000053714	NA	4732471J01Rik	RIKEN cDNA 4732471J01 gene [Source:MGI Symbol;Acc:MGI:3603586]	-1.13	0.00938
ENSMUSG00000109674	NA	Gm45470	predicted gene 45470 [Source:MGI Symbol;Acc:MGI:5791306]	-1.35	0.00941
ENSMUSG00000070469	269959	Adamtsl3	ADAMTS-like 3 [Source:MGI Symbol;Acc:MGI:3028499]	-1.61	0.00947
ENSMUSG00000044534	59289	Ackr2	atypical chemokine receptor 2 [Source:MGI Symbol;Acc:MGI:1891697]	-1.75	0.00954
ENSMUSG00000049103	12772	Ccr2	chemokine (C-C motif) receptor 2 [Source:MGI Symbol;Acc:MGI:106185]	-1.32	0.00954
ENSMUSG00000084195	NA	Gm15372	predicted gene 15372 [Source:MGI Symbol;Acc:MGI:3707469]	-2.93	0.00959
ENSMUSG00000034987	15466	Hrh2	histamine receptor H2 [Source:MGI Symbol;Acc:MGI:108482]	-1.45	0.00961
ENSMUSG00000035000	13482	Dpp4	dipeptidylpeptidase 4 [Source:MGI Symbol;Acc:MGI:94919]	-1.35	0.00966
ENSMUSG00000029272	20860	Sult1e1	sulfotransferase family 1E, member 1 [Source:MGI Symbol;Acc:MGI:98431]	-5.09	0.0101
ENSMUSG00000114073	102632152	Gm30302	predicted gene, 30302 [Source:MGI Symbol;Acc:MGI:5589461]	-3.37	0.0106
ENSMUSG00000105946	NA	Gm43776	predicted gene 43776 [Source:MGI Symbol;Acc:MGI:5663913]	-2.26	0.0106
ENSMUSG00000051243	320563	Islr2	immunoglobulin superfamily containing leucine-rich repeat 2 [Source:MGI Symbol;Acc:MGI:2444277]	-1.66	0.0108
ENSMUSG00000032925	223272	Itgbl1	integrin, beta-like 1 [Source:MGI Symbol;Acc:MGI:2443439]	-2.03	0.0109
ENSMUSG00000036062	230085	Phf24	PHD finger protein 24 [Source:MGI Symbol;Acc:MGI:2140712]	-1.74	0.0109
ENSMUSG00000044337	12778	Ackr3	atypical chemokine receptor 3 [Source:MGI Symbol;Acc:MGI:109562]	-1.2	0.011
ENSMUSG00000034463	219151	Scara3	scavenger receptor class A, member 3 [Source:MGI Symbol;Acc:MGI:2444418]	-1.39	0.011
ENSMUSG00000031849	12845	Comp	cartilage oligomeric matrix protein [Source:MGI Symbol;Acc:MGI:88469]	-2.45	0.0111
ENSMUSG00000020052	17172	Ascl1	achaete-scute family bHLH transcription factor 1 [Source:MGI Symbol;Acc:MGI:96919]	-2.37	0.0112
ENSMUSG00000069917	110257	Hba-a2	hemoglobin alpha, adult chain 2 [Source:MGI Symbol;Acc:MGI:96016]	-2.2	0.0112
ENSMUSG00000047592	381680	Nxpe5	neurexophilin and PC-esterase domain family, member 5 [Source:MGI Symbol;Acc:MGI:3584036]	-1.58	0.0113
ENSMUSG00000061068	17227	Mcpt4	mast cell protease 4 [Source:MGI Symbol;Acc:MGI:96940]	-1.64	0.0117
ENSMUSG00000024013	26382	Fgd2	FYVE, RhoGEF and PH domain containing 2 [Source:MGI Symbol;Acc:MGI:1347084]	-1.25	0.0118
ENSMUSG00000099750	NA	Gm18827	predicted gene, 18827 [Source:MGI Symbol;Acc:MGI:5011012]	-1.62	0.0119
ENSMUSG00000108662	NA	Olfr188-ps1	olfactory receptor 188, pseudogene 1 [Source:MGI Symbol;Acc:MGI:3030022]	-3.98	0.0119
ENSMUSG00000093867	NA	Gsdmcl2	gasdermin C-like 2 [Source:MGI Symbol;Acc:MGI:1925409]	-2.84	0.012
ENSMUSG00000075122	12519	Cd80	CD80 antigen [Source:MGI Symbol;Acc:MGI:101775]	-1.86	0.0121
ENSMUSG00000065987	69165	Cd209b	CD209b antigen [Source:MGI Symbol;Acc:MGI:1916415]	-2.03	0.0122
ENSMUSG00000082513	NA	Gm15374	predicted gene 15374 [Source:MGI Symbol;Acc:MGI:3707463]	-2.29	0.0123
ENSMUSG00000107858	NA	Gm43879	predicted gene, 43879 [Source:MGI Symbol;Acc:MGI:5690271]	-2.59	0.0124
ENSMUSG00000089709	NA	Gm16262	predicted gene 16262 [Source:MGI Symbol;Acc:MGI:3826533]	-3.18	0.0125
ENSMUSG00000111037	NA	Gm47235	predicted gene, 47235 [Source:MGI Symbol;Acc:MGI:6096054]	-2.76	0.0125
ENSMUSG00000099876	NA	Gm29650	predicted gene 29650 [Source:MGI Symbol;Acc:MGI:5580356]	-2.89	0.0126
ENSMUSG00000066241	258721	Olfr514	olfactory receptor 514 [Source:MGI Symbol;Acc:MGI:3030348]	-3.18	0.0126
ENSMUSG00000021337	214189	Scgn	secretagogin, EF-hand calcium binding protein [Source:MGI Symbol;Acc:MGI:2384873]	-2.16	0.013
ENSMUSG00000101786	NA	Gm28840	predicted gene 28840 [Source:MGI Symbol;Acc:MGI:5579546]	-3.42	0.0131
ENSMUSG00000074252	665828	Gm10654	predicted gene 10654 [Source:MGI Symbol;Acc:MGI:3643366]	-3.37	0.0132
ENSMUSG00000030787	114332	Lyve1	lymphatic vessel endothelial hyaluronan receptor 1 [Source:MGI Symbol;Acc:MGI:2136348]	-2	0.0132
ENSMUSG00000070377	258706	Olfr43	olfactory receptor 43 [Source:MGI Symbol;Acc:MGI:1333770]	-2.61	0.0132
ENSMUSG00000109359	NA	Gm44797	predicted gene 44797 [Source:MGI Symbol;Acc:MGI:5753373]	-2.57	0.0137
ENSMUSG00000050917	14175	Fgf4	fibroblast growth factor 4 [Source:MGI Symbol;Acc:MGI:95518]	-2.34	0.0138
ENSMUSG00000042286	192187	Stab1	stabilin 1 [Source:MGI Symbol;Acc:MGI:2178742]	-1.04	0.0139
ENSMUSG00000056468	NA	5730596B20Rik	RIKEN cDNA 5730596B20 gene [Source:MGI Symbol;Acc:MGI:1924830]	-1.14	0.0141
ENSMUSG00000030142	56619	Clec4e	C-type lectin domain family 4, member e [Source:MGI Symbol;Acc:MGI:1861232]	-2.76	0.0141
ENSMUSG00000098055	NA	Gm26947	predicted gene, 26947 [Source:MGI Symbol;Acc:MGI:5504062]	-3.1	0.0147
ENSMUSG00000049648	258821	Olfr273	olfactory receptor 273 [Source:MGI Symbol;Acc:MGI:3030107]	-2.58	0.0151
ENSMUSG00000097484	NA	Gm26807	predicted gene, 26807 [Source:MGI Symbol;Acc:MGI:5477301]	-1.86	0.0152
ENSMUSG00000071042	240168	Rasgrp3	RAS, guanyl releasing protein 3 [Source:MGI Symbol;Acc:MGI:3028579]	-1.06	0.0156
ENSMUSG00000089694	100043497	Nat8f7	N-acetyltransferase 8 (GCN5-related) family member 7 [Source:MGI Symbol;Acc:MGI:3782661]	-3.48	0.0157
ENSMUSG00000067525	258674	Olfr1427	olfactory receptor 1427 [Source:MGI Symbol;Acc:MGI:3031261]	-3.06	0.0158
ENSMUSG00000102388	NA	Gm33815	predicted gene, 33815 [Source:MGI Symbol;Acc:MGI:5592974]	-2.98	0.0161
ENSMUSG00000056130	225471	Ticam2	toll-like receptor adaptor molecule 2 [Source:MGI Symbol;Acc:MGI:3040056]	-1.54	0.0167
ENSMUSG00000087604	NA	Cdrt4os1	CMT1A duplicated region transcript 4, opposite strand 1 [Source:MGI Symbol;Acc:MGI:1922134]	-3.44	0.0168
ENSMUSG00000084085	NA	Gm16140	predicted gene 16140 [Source:MGI Symbol;Acc:MGI:3802123]	-3.95	0.0168
ENSMUSG00000026656	14130	Fcgr2b	Fc receptor, IgG, low affinity IIb [Source:MGI Symbol;Acc:MGI:95499]	-1.46	0.0169
ENSMUSG00000046215	104582	Rprml	reprimo-like [Source:MGI Symbol;Acc:MGI:2144486]	-1.72	0.017
ENSMUSG00000084996	NA	Gm11419	predicted gene 11419 [Source:MGI Symbol;Acc:MGI:3651781]	-3.27	0.0171
ENSMUSG00000086769	NA	Gm15587	predicted gene 15587 [Source:MGI Symbol;Acc:MGI:3783035]	-1.15	0.0172
ENSMUSG00000102101	NA	Zbtb11os1	zinc finger and BTB domain containing 11, opposite strand 1 [Source:MGI Symbol;Acc:MGI:1913641]	-1.27	0.0172
ENSMUSG00000115429	NA	Gm49153	predicted gene, 49153 [Source:MGI Symbol;Acc:MGI:6118571]	-2.73	0.0175
ENSMUSG00000117995	NA	Gm50348	predicted gene, 50348 [Source:MGI Symbol;Acc:MGI:6303228]	-1.96	0.0175
ENSMUSG00000029917	243407	Qrfprl	pyroglutamylated RFamide peptide receptor like [Source:MGI Symbol;Acc:MGI:2441881]	-2.94	0.0176
ENSMUSG00000001128	18636	Cfp	complement factor properdin [Source:MGI Symbol;Acc:MGI:97545]	-1.34	0.0177
ENSMUSG00000069919	15122	Hba-a1	hemoglobin alpha, adult chain 1 [Source:MGI Symbol;Acc:MGI:96015]	-2.11	0.0177
ENSMUSG00000015947	14129	Fcgr1	Fc receptor, IgG, high affinity I [Source:MGI Symbol;Acc:MGI:95498]	-2.06	0.0178
ENSMUSG00000102518	NA	Gm38339	predicted gene, 38339 [Source:MGI Symbol;Acc:MGI:5611567]	-3.01	0.018
ENSMUSG00000040612	100039795	Ildr2	immunoglobulin-like domain containing receptor 2 [Source:MGI Symbol;Acc:MGI:1196370]	-1.95	0.0181
ENSMUSG00000112071	NA	5430401H09Rik	RIKEN cDNA 5430401H09 gene [Source:MGI Symbol;Acc:MGI:1918646]	-1.95	0.0182
ENSMUSG00000079227	12774	Ccr5	chemokine (C-C motif) receptor 5 [Source:MGI Symbol;Acc:MGI:107182]	-1.59	0.0182
ENSMUSG00000026365	12628	Cfh	complement component factor h [Source:MGI Symbol;Acc:MGI:88385]	-1.02	0.0183
ENSMUSG00000030046	12154	Bmp10	bone morphogenetic protein 10 [Source:MGI Symbol;Acc:MGI:1338820]	-3.59	0.0187
ENSMUSG00000094800	100039175	Gm9780	predicted gene 9780 [Source:MGI Symbol;Acc:MGI:3710532]	-1.16	0.0189
ENSMUSG00000047220	434438	Ccdc36	coiled-coil domain containing 36 [Source:MGI Symbol;Acc:MGI:3612242]	-2.84	0.0192
ENSMUSG00000106178	NA	Gm42987	predicted gene 42987 [Source:MGI Symbol;Acc:MGI:5663124]	-1.44	0.0192
ENSMUSG00000110199	NA	Olfr542-ps1	olfactory receptor 542, pseudogene 1 [Source:MGI Symbol;Acc:MGI:3030376]	-2.03	0.0192
ENSMUSG00000033327	81877	Tnxb	tenascin XB [Source:MGI Symbol;Acc:MGI:1932137]	-1.04	0.0192
ENSMUSG00000105663	NA	Gm43606	predicted gene 43606 [Source:MGI Symbol;Acc:MGI:5663743]	-2.81	0.0193
ENSMUSG00000027335	11550	Adra1d	adrenergic receptor, alpha 1d [Source:MGI Symbol;Acc:MGI:106673]	-1.12	0.0196
ENSMUSG00000099611	252906	Vmn1r189	vomeronasal 1 receptor 189 [Source:MGI Symbol;Acc:MGI:2182257]	-2.64	0.0197
ENSMUSG00000015451	NA	C4a	complement component 4A (Rodgers blood group) [Source:MGI Symbol;Acc:MGI:98320]	-1.75	0.0198
ENSMUSG00000070459	NA	Olfr290	olfactory receptor 290 [Source:MGI Symbol;Acc:MGI:3030124]	-2.93	0.0198
ENSMUSG00000028341	18124	Nr4a3	nuclear receptor subfamily 4, group A, member 3 [Source:MGI Symbol;Acc:MGI:1352457]	-2.18	0.0201
ENSMUSG00000025013	24087	Tll2	tolloid-like 2 [Source:MGI Symbol;Acc:MGI:1346044]	-3.36	0.0202
ENSMUSG00000033066	14457	Gas7	growth arrest specific 7 [Source:MGI Symbol;Acc:MGI:1202388]	-1.07	0.0205
ENSMUSG00000114322	NA	Gm47041	predicted gene, 47041 [Source:MGI Symbol;Acc:MGI:6095743]	-3.08	0.0206
ENSMUSG00000031489	11556	Adrb3	adrenergic receptor, beta 3 [Source:MGI Symbol;Acc:MGI:87939]	-1.27	0.0209
ENSMUSG00000008153	232370	Clstn3	calsyntenin 3 [Source:MGI Symbol;Acc:MGI:2178323]	-1.85	0.0209
ENSMUSG00000006014	96875	Prg4	proteoglycan 4 (megakaryocyte stimulating factor, articular superficial zone protein) [Source:MGI Symbol;Acc:MGI:1891344]	-1.66	0.0209
ENSMUSG00000049526	73893	Tmem202	transmembrane protein 202 [Source:MGI Symbol;Acc:MGI:1921143]	-2.95	0.0209
ENSMUSG00000057265	72873	Bbof1	basal body orientation factor 1 [Source:MGI Symbol;Acc:MGI:1920123]	-1.21	0.0211
ENSMUSG00000066677	100033459	Ifi208	interferon activated gene 208 [Source:MGI Symbol;Acc:MGI:2442822]	-1.78	0.0214
ENSMUSG00000027574	58237	Nkain4	Na+/K+ transporting ATPase interacting 4 [Source:MGI Symbol;Acc:MGI:1915372]	-3.33	0.0214
ENSMUSG00000062329	231162	Cytl1	cytokine-like 1 [Source:MGI Symbol;Acc:MGI:2684993]	-1.39	0.0215
ENSMUSG00000026193	14268	Fn1	fibronectin 1 [Source:MGI Symbol;Acc:MGI:95566]	-1.1	0.0215
ENSMUSG00000022388	239591	Ttll8	tubulin tyrosine ligase-like family, member 8 [Source:MGI Symbol;Acc:MGI:1922902]	-3.11	0.0217
ENSMUSG00000114608	NA	Gm36161	predicted gene, 36161 [Source:MGI Symbol;Acc:MGI:5595320]	-1.69	0.0219
ENSMUSG00000035385	20296	Ccl2	chemokine (C-C motif) ligand 2 [Source:MGI Symbol;Acc:MGI:98259]	-2.07	0.022
ENSMUSG00000030786	16409	Itgam	integrin alpha M [Source:MGI Symbol;Acc:MGI:96607]	-1.58	0.0224
ENSMUSG00000073940	101488143	Hbb-bt	hemoglobin, beta adult t chain [Source:MGI Symbol;Acc:MGI:5474850]	-2.29	0.0225
ENSMUSG00000022829	207227	Stxbp5l	syntaxin binding protein 5-like [Source:MGI Symbol;Acc:MGI:2443815]	-2.58	0.0225
ENSMUSG00000051424	258820	Olfr1184	olfactory receptor 1184 [Source:MGI Symbol;Acc:MGI:3031018]	-2.53	0.0229
ENSMUSG00000097393	NA	D030068K23Rik	RIKEN cDNA D030068K23 gene [Source:MGI Symbol;Acc:MGI:3037424]	-3.03	0.0237
ENSMUSG00000008845	93671	Cd163	CD163 antigen [Source:MGI Symbol;Acc:MGI:2135946]	-1.17	0.0238
ENSMUSG00000109722	NA	Gm10578	predicted gene 10578 [Source:MGI Symbol;Acc:MGI:3642555]	-1.36	0.0243
ENSMUSG00000024621	12978	Csf1r	colony stimulating factor 1 receptor [Source:MGI Symbol;Acc:MGI:1339758]	-1.23	0.0244
ENSMUSG00000097744	NA	D030040B21Rik	RIKEN cDNA D030040B21 gene [Source:MGI Symbol;Acc:MGI:4437728]	-3.83	0.0245
ENSMUSG00000081602	NA	Gm15369	predicted gene 15369 [Source:MGI Symbol;Acc:MGI:3707466]	-2.67	0.0245
ENSMUSG00000085348	NA	Myhas	myosin heavy chain gene antisense RNA [Source:MGI Symbol;Acc:MGI:3650429]	-4.14	0.0245
ENSMUSG00000073938	259123	Olfr632	olfactory receptor 632 [Source:MGI Symbol;Acc:MGI:3030466]	-3.08	0.0248
ENSMUSG00000022548	11815	Apod	apolipoprotein D [Source:MGI Symbol;Acc:MGI:88056]	-1.07	0.0249
ENSMUSG00000052749	102640171	Trim30b	tripartite motif-containing 30B [Source:MGI Symbol;Acc:MGI:4821256]	-1.74	0.0254
ENSMUSG00000094098	434113	Vmn2r44	vomeronasal 2, receptor 44 [Source:MGI Symbol;Acc:MGI:3643088]	-2.29	0.0254
ENSMUSG00000087246	NA	Gm13346	predicted gene 13346 [Source:MGI Symbol;Acc:MGI:3649698]	-2.74	0.0255
ENSMUSG00000036887	12259	C1qa	complement component 1, q subcomponent, alpha polypeptide [Source:MGI Symbol;Acc:MGI:88223]	-1.42	0.0257
ENSMUSG00000062257	330908	Opcml	opioid binding protein/cell adhesion molecule-like [Source:MGI Symbol;Acc:MGI:97397]	-1.08	0.0257
ENSMUSG00000102721	NA	A630081D01Rik	RIKEN cDNA A630081D01 gene [Source:MGI Symbol;Acc:MGI:2138649]	-1.92	0.0258
ENSMUSG00000024076	74199	Vit	vitrin [Source:MGI Symbol;Acc:MGI:1921449]	-1.39	0.026
ENSMUSG00000049409	58182	Prokr1	prokineticin receptor 1 [Source:MGI Symbol;Acc:MGI:1929676]	-1.86	0.0261
ENSMUSG00000036905	12260	C1qb	complement component 1, q subcomponent, beta polypeptide [Source:MGI Symbol;Acc:MGI:88224]	-1.46	0.0262
ENSMUSG00000117592	NA	Gm46603	predicted gene, 46603 [Source:MGI Symbol;Acc:MGI:5826240]	-1.97	0.0262
ENSMUSG00000020363	14584	Gfpt2	glutamine fructose-6-phosphate transaminase 2 [Source:MGI Symbol;Acc:MGI:1338883]	-1.23	0.0263
ENSMUSG00000097441	NA	Gm26633	predicted gene, 26633 [Source:MGI Symbol;Acc:MGI:5477127]	-2.5	0.0263
ENSMUSG00000026582	20339	Sele	selectin, endothelial cell [Source:MGI Symbol;Acc:MGI:98278]	-3.78	0.0263
ENSMUSG00000053117	NA	E330013P04Rik	RIKEN cDNA E330013P04 gene [Source:MGI Symbol;Acc:MGI:2147732]	-1.88	0.0265
ENSMUSG00000089941	NA	Gm16168	predicted gene 16168 [Source:MGI Symbol;Acc:MGI:3802010]	-1.12	0.0265
ENSMUSG00000027398	16176	Il1b	interleukin 1 beta [Source:MGI Symbol;Acc:MGI:96543]	-3.38	0.0265
ENSMUSG00000049010	258853	Olfr982	olfactory receptor 982 [Source:MGI Symbol;Acc:MGI:3030816]	-2.5	0.0265
ENSMUSG00000094090	NA	Gm8494	predicted gene 8494 [Source:MGI Symbol;Acc:MGI:3645114]	-2.65	0.0267
ENSMUSG00000025270	11656	Alas2	aminolevulinic acid synthase 2, erythroid [Source:MGI Symbol;Acc:MGI:87990]	-1.9	0.0268
ENSMUSG00000009185	20307	Ccl8	chemokine (C-C motif) ligand 8 [Source:MGI Symbol;Acc:MGI:101878]	-2.24	0.0268
ENSMUSG00000072674	100039246	Plac9b	placenta specific 9b [Source:MGI Symbol;Acc:MGI:3711222]	-1.27	0.0268
ENSMUSG00000006342	71733	Susd2	sushi domain containing 2 [Source:MGI Symbol;Acc:MGI:1918983]	-1.08	0.0268
ENSMUSG00000002699	16822	Lcp2	lymphocyte cytosolic protein 2 [Source:MGI Symbol;Acc:MGI:1321402]	-1.38	0.027
ENSMUSG00000045625	239827	Pigz	phosphatidylinositol glycan anchor biosynthesis, class Z [Source:MGI Symbol;Acc:MGI:2443822]	-1.59	0.027
ENSMUSG00000060024	171249	Vmn1r213	vomeronasal 1 receptor 213 [Source:MGI Symbol;Acc:MGI:2159664]	-2.75	0.0273
ENSMUSG00000063286	NA	Gm8995	predicted gene 8995 [Source:MGI Symbol;Acc:MGI:3644223]	-1.01	0.0275
ENSMUSG00000030470	13009	Csrp3	cysteine and glycine-rich protein 3 [Source:MGI Symbol;Acc:MGI:1330824]	-4.37	0.0276
ENSMUSG00000109744	NA	Gm45461	predicted gene 45461 [Source:MGI Symbol;Acc:MGI:5791297]	-2.43	0.0276
ENSMUSG00000024677	69774	Ms4a6b	membrane-spanning 4-domains, subfamily A, member 6B [Source:MGI Symbol;Acc:MGI:1917024]	-1.05	0.0276
ENSMUSG00000024304	12558	Cdh2	cadherin 2 [Source:MGI Symbol;Acc:MGI:88355]	-1.2	0.0277
ENSMUSG00000049511	15551	Htr1b	5-hydroxytryptamine (serotonin) receptor 1B [Source:MGI Symbol;Acc:MGI:96274]	-1.78	0.0277
ENSMUSG00000052305	15129	Hbb-bs	hemoglobin, beta adult s chain [Source:MGI Symbol;Acc:MGI:5474852]	-2.15	0.0278
ENSMUSG00000086708	NA	Gm15577	predicted gene 15577 [Source:MGI Symbol;Acc:MGI:3783025]	-1.58	0.0279
ENSMUSG00000055994	257632	Nod2	nucleotide-binding oligomerization domain containing 2 [Source:MGI Symbol;Acc:MGI:2429397]	-1.01	0.0279
ENSMUSG00000108467	NA	Gm45211	predicted gene 45211 [Source:MGI Symbol;Acc:MGI:5753787]	-2.3	0.028
ENSMUSG00000052374	11472	Actn2	actinin alpha 2 [Source:MGI Symbol;Acc:MGI:109192]	-5.42	0.0283
ENSMUSG00000104343	NA	5730408A14Rik	RIKEN cDNA 5730408A14 gene [Source:MGI Symbol;Acc:MGI:1917766]	-1.59	0.0284
ENSMUSG00000021614	13003	Vcan	versican [Source:MGI Symbol;Acc:MGI:102889]	-1.15	0.0285
ENSMUSG00000109058	259034	Olfr705	olfactory receptor 705 [Source:MGI Symbol;Acc:MGI:3030539]	-2.19	0.0286
ENSMUSG00000104543	NA	Gm6602	predicted gene 6602 [Source:MGI Symbol;Acc:MGI:3779614]	-2.25	0.0287
ENSMUSG00000023886	64074	Smoc2	SPARC related modular calcium binding 2 [Source:MGI Symbol;Acc:MGI:1929881]	-1.14	0.0288
ENSMUSG00000081665	18722	Gm15922	predicted gene 15922 [Source:MGI Symbol;Acc:MGI:3802148]	-2.27	0.029
ENSMUSG00000064307	69358	Lrrc51	leucine rich repeat containing 51 [Source:MGI Symbol;Acc:MGI:1916608]	-1.06	0.0291
ENSMUSG00000110201	NA	Gm45675	predicted gene 45675 [Source:MGI Symbol;Acc:MGI:5791511]	-2.21	0.0296
ENSMUSG00000031492	108043	Chrnb3	cholinergic receptor, nicotinic, beta polypeptide 3 [Source:MGI Symbol;Acc:MGI:106212]	-3.1	0.0297
ENSMUSG00000064293	269784	Cntn4	contactin 4 [Source:MGI Symbol;Acc:MGI:1095737]	-2.5	0.0298
ENSMUSG00000040229	23890	Gpr34	G protein-coupled receptor 34 [Source:MGI Symbol;Acc:MGI:1346334]	-1.16	0.0298
ENSMUSG00000112843	NA	Gm46224	predicted gene, 46224 [Source:MGI Symbol;Acc:MGI:5825861]	-3.09	0.03
ENSMUSG00000102814	NA	Gm37812	predicted gene, 37812 [Source:MGI Symbol;Acc:MGI:5611040]	-3	0.0301
ENSMUSG00000111118	NA	Gm6545	predicted gene 6545 [Source:MGI Symbol;Acc:MGI:3643874]	-2.73	0.0302
ENSMUSG00000044986	22117	Tst	thiosulfate sulfurtransferase, mitochondrial [Source:MGI Symbol;Acc:MGI:98852]	-1.24	0.0307
ENSMUSG00000117721	NA	Gm50221	predicted gene, 50221 [Source:MGI Symbol;Acc:MGI:6303016]	-2.4	0.0312
ENSMUSG00000034855	15945	Cxcl10	chemokine (C-X-C motif) ligand 10 [Source:MGI Symbol;Acc:MGI:1352450]	-1.03	0.0314
ENSMUSG00000031877	72361	Ces2g	carboxylesterase 2G [Source:MGI Symbol;Acc:MGI:1919611]	-1.26	0.0326
ENSMUSG00000018008	72318	Cyth4	cytohesin 4 [Source:MGI Symbol;Acc:MGI:2441702]	-1.22	0.0327
ENSMUSG00000031070	211577	Mrgprf	MAS-related GPR, member F [Source:MGI Symbol;Acc:MGI:2384823]	-1.7	0.0327
ENSMUSG00000000204	20558	Slfn4	schlafen 4 [Source:MGI Symbol;Acc:MGI:1329010]	-2.66	0.0328
ENSMUSG00000042869	258528	Olfr1370	olfactory receptor 1370 [Source:MGI Symbol;Acc:MGI:3031204]	-3.15	0.0332
ENSMUSG00000045322	81897	Tlr9	toll-like receptor 9 [Source:MGI Symbol;Acc:MGI:1932389]	-1.32	0.0333
ENSMUSG00000036192	225998	Rorb	RAR-related orphan receptor beta [Source:MGI Symbol;Acc:MGI:1343464]	-1.66	0.0335
ENSMUSG00000047976	16485	Kcna1	potassium voltage-gated channel, shaker-related subfamily, member 1 [Source:MGI Symbol;Acc:MGI:96654]	-1.14	0.0336
ENSMUSG00000031104	19337	Rab33a	RAB33A, member RAS oncogene family [Source:MGI Symbol;Acc:MGI:109493]	-2.99	0.0337
ENSMUSG00000064115	239857	Cadm2	cell adhesion molecule 2 [Source:MGI Symbol;Acc:MGI:2442722]	-1.6	0.0339
ENSMUSG00000051920	239405	Rspo2	R-spondin 2 [Source:MGI Symbol;Acc:MGI:1922667]	-2.48	0.0341
ENSMUSG00000021322	27052	Aoah	acyloxyacyl hydrolase [Source:MGI Symbol;Acc:MGI:1350928]	-1.7	0.0342
ENSMUSG00000029167	19017	Ppargc1a	peroxisome proliferative activated receptor, gamma, coactivator 1 alpha [Source:MGI Symbol;Acc:MGI:1342774]	-1.27	0.0342
ENSMUSG00000017969	19223	Ptgis	prostaglandin I2 (prostacyclin) synthase [Source:MGI Symbol;Acc:MGI:1097156]	-1.42	0.0342
ENSMUSG00000036896	12262	C1qc	complement component 1, q subcomponent, C chain [Source:MGI Symbol;Acc:MGI:88225]	-1.32	0.0343
ENSMUSG00000022330	107587	Osr2	odd-skipped related 2 [Source:MGI Symbol;Acc:MGI:1930813]	-1.12	0.0344
ENSMUSG00000098426	NA	Gm27149	predicted gene 27149 [Source:MGI Symbol;Acc:MGI:5520992]	-2.5	0.0348
ENSMUSG00000056529	19204	Ptafr	platelet-activating factor receptor [Source:MGI Symbol;Acc:MGI:106066]	-1.11	0.0348
ENSMUSG00000020436	14406	Gabrg2	gamma-aminobutyric acid (GABA) A receptor, subunit gamma 2 [Source:MGI Symbol;Acc:MGI:95623]	-2	0.035
ENSMUSG00000074817	56522	Papolb	poly (A) polymerase beta (testis specific) [Source:MGI Symbol;Acc:MGI:1932115]	-1.49	0.035
ENSMUSG00000043969	13797	Emx2	empty spiracles homeobox 2 [Source:MGI Symbol;Acc:MGI:95388]	-1.71	0.0352
ENSMUSG00000058820	258742	Olfr146	olfactory receptor 146 [Source:MGI Symbol;Acc:MGI:2660711]	-1.98	0.0352
ENSMUSG00000055301	11529	Adh7	alcohol dehydrogenase 7 (class IV), mu or sigma polypeptide [Source:MGI Symbol;Acc:MGI:87926]	-1.27	0.0355
ENSMUSG00000049353	74023	Rd3	retinal degeneration 3 [Source:MGI Symbol;Acc:MGI:1921273]	-2.43	0.0356
ENSMUSG00000031554	11499	Adam5	a disintegrin and metallopeptidase domain 5 [Source:MGI Symbol;Acc:MGI:104730]	-2.45	0.0357
ENSMUSG00000073902	NA	Gm1966	predicted gene 1966 [Source:MGI Symbol;Acc:MGI:3584360]	-1.24	0.0368
ENSMUSG00000037747	70911	Phyhipl	phytanoyl-CoA hydroxylase interacting protein-like [Source:MGI Symbol;Acc:MGI:1918161]	-2	0.0368
ENSMUSG00000030109	14411	Slc6a12	solute carrier family 6 (neurotransmitter transporter, betaine/GABA), member 12 [Source:MGI Symbol;Acc:MGI:95628]	-2.16	0.037
ENSMUSG00000085069	NA	Prdm16os	Prdm16 opposite strand transcript [Source:MGI Symbol;Acc:MGI:3651882]	-1.98	0.0371
ENSMUSG00000068806	258338	Olfr1259	olfactory receptor 1259 [Source:MGI Symbol;Acc:MGI:3031093]	-2.25	0.0373
ENSMUSG00000026829	227671	Gbgt1	globoside alpha-1,3-N-acetylgalactosaminyltransferase 1 [Source:MGI Symbol;Acc:MGI:2449143]	-1.35	0.0376
ENSMUSG00000096709	NA	Gm7352	predicted gene 7352 [Source:MGI Symbol;Acc:MGI:3643017]	-2.5	0.0376
ENSMUSG00000078616	434219	Trim30c	tripartite motif-containing 30C [Source:MGI Symbol;Acc:MGI:4821257]	-2.22	0.0379
ENSMUSG00000099329	NA	Gm28052	predicted gene, 28052 [Source:MGI Symbol;Acc:MGI:5547788]	-2.77	0.0382
ENSMUSG00000102625	NA	Gm37672	predicted gene, 37672 [Source:MGI Symbol;Acc:MGI:5610900]	-2.22	0.0382
ENSMUSG00000051726	382571	Kcnf1	potassium voltage-gated channel, subfamily F, member 1 [Source:MGI Symbol;Acc:MGI:2687399]	-2.71	0.0382
ENSMUSG00000066820	665255	Vmn2r28	vomeronasal 2, receptor 28 [Source:MGI Symbol;Acc:MGI:3645468]	-2.05	0.0382
ENSMUSG00000110613	NA	Lncbate1	brown adipose tissue enriched long non-coding RNA 1 [Source:MGI Symbol;Acc:MGI:1924437]	-1.69	0.0383
ENSMUSG00000028011	56720	Tdo2	tryptophan 2,3-dioxygenase [Source:MGI Symbol;Acc:MGI:1928486]	-1.92	0.0383
ENSMUSG00000117278	NA	Gm36684	predicted gene, 36684 [Source:MGI Symbol;Acc:MGI:5595843]	-1.8	0.0389
ENSMUSG00000097748	NA	Gm26533	predicted gene, 26533 [Source:MGI Symbol;Acc:MGI:5477027]	-3.87	0.0394
ENSMUSG00000094970	258323	Olfr943	olfactory receptor 943 [Source:MGI Symbol;Acc:MGI:3030777]	-2	0.0395
ENSMUSG00000000982	20302	Ccl3	chemokine (C-C motif) ligand 3 [Source:MGI Symbol;Acc:MGI:98260]	-2.94	0.0402
ENSMUSG00000059498	14131	Fcgr3	Fc receptor, IgG, low affinity III [Source:MGI Symbol;Acc:MGI:95500]	-1.37	0.0402
ENSMUSG00000102322	NA	4930566N20Rik	RIKEN cDNA 4930566N20 gene [Source:MGI Symbol;Acc:MGI:1923174]	-2.45	0.0405
ENSMUSG00000069421	258543	Olfr810	olfactory receptor 810 [Source:MGI Symbol;Acc:MGI:3030644]	-2.62	0.0405
ENSMUSG00000021319	20379	Sfrp4	secreted frizzled-related protein 4 [Source:MGI Symbol;Acc:MGI:892010]	-1.4	0.0405
ENSMUSG00000026100	17700	Mstn	myostatin [Source:MGI Symbol;Acc:MGI:95691]	-4.98	0.0411
ENSMUSG00000058030	171234	Vmn1r237	vomeronasal 1 receptor 237 [Source:MGI Symbol;Acc:MGI:2159637]	-2.48	0.0414
ENSMUSG00000050896	269295	Rtn4rl2	reticulon 4 receptor-like 2 [Source:MGI Symbol;Acc:MGI:2669796]	-1.74	0.0416
ENSMUSG00000102796	NA	Gm37711	predicted gene, 37711 [Source:MGI Symbol;Acc:MGI:5610939]	-3.08	0.0418
ENSMUSG00000102234	NA	Gm37885	predicted gene, 37885 [Source:MGI Symbol;Acc:MGI:5611113]	-2.35	0.0418
ENSMUSG00000037347	60322	Chst7	carbohydrate (N-acetylglucosamino) sulfotransferase 7 [Source:MGI Symbol;Acc:MGI:1891767]	-1.22	0.042
ENSMUSG00000114200	NA	Gm34721	predicted gene, 34721 [Source:MGI Symbol;Acc:MGI:5593880]	-2.56	0.0424
ENSMUSG00000058818	18733	Pirb	paired Ig-like receptor B [Source:MGI Symbol;Acc:MGI:894311]	-1.46	0.0424
ENSMUSG00000096337	NA	Gm13694	predicted gene 13694 [Source:MGI Symbol;Acc:MGI:3702064]	-4.12	0.0426
ENSMUSG00000069074	NA	Gm10258	predicted gene 10258 [Source:MGI Symbol;Acc:MGI:3648282]	-1.44	0.0427
ENSMUSG00000023046	16012	Igfbp6	insulin-like growth factor binding protein 6 [Source:MGI Symbol;Acc:MGI:96441]	-1.05	0.0431
ENSMUSG00000115441	NA	Gm34759	predicted gene, 34759 [Source:MGI Symbol;Acc:MGI:5593918]	-1.93	0.0432
ENSMUSG00000060594	244864	Layn	layilin [Source:MGI Symbol;Acc:MGI:2685357]	-1.06	0.0432
ENSMUSG00000086800	NA	4930556L07Rik	RIKEN cDNA 4930556L07 gene [Source:MGI Symbol;Acc:MGI:1922533]	-2.31	0.0433
ENSMUSG00000084544	NA	Gm23183	predicted gene, 23183 [Source:MGI Symbol;Acc:MGI:5452960]	-2.18	0.0441
ENSMUSG00000021303	14706	Gng4	guanine nucleotide binding protein (G protein), gamma 4 [Source:MGI Symbol;Acc:MGI:102703]	-1.78	0.0443
ENSMUSG00000070374	18359	Olfr59	olfactory receptor 59 [Source:MGI Symbol;Acc:MGI:1333755]	-2.54	0.0443
ENSMUSG00000103195	NA	Gm37644	predicted gene, 37644 [Source:MGI Symbol;Acc:MGI:5610872]	-1.07	0.0447
ENSMUSG00000103561	NA	Gm38069	predicted gene, 38069 [Source:MGI Symbol;Acc:MGI:5611297]	-2.68	0.0447
ENSMUSG00000104554	NA	Gm4610	predicted gene 4610 [Source:MGI Symbol;Acc:MGI:3782793]	-2.14	0.0447
ENSMUSG00000097673	NA	Gm26608	predicted gene, 26608 [Source:MGI Symbol;Acc:MGI:5477102]	-2.91	0.0448
ENSMUSG00000104411	NA	Gm30340	predicted gene, 30340 [Source:MGI Symbol;Acc:MGI:5589499]	-2.52	0.0448
ENSMUSG00000105803	NA	Gm43526	predicted gene 43526 [Source:MGI Symbol;Acc:MGI:5663663]	-1.54	0.0448
ENSMUSG00000097626	NA	4921504A21Rik	RIKEN cDNA 4921504A21 gene [Source:MGI Symbol;Acc:MGI:1918082]	-2.34	0.0449
ENSMUSG00000111378	NA	Gm47230	predicted gene, 47230 [Source:MGI Symbol;Acc:MGI:6096044]	-2.41	0.0449
ENSMUSG00000049148	239318	Plcxd3	phosphatidylinositol-specific phospholipase C, X domain containing 3 [Source:MGI Symbol;Acc:MGI:2442605]	-1.99	0.0449
ENSMUSG00000115975	NA	Gm49526	predicted gene, 49526 [Source:MGI Symbol;Acc:MGI:6155225]	-1.14	0.0456
ENSMUSG00000108674	258067	Olfr1359	olfactory receptor 1359 [Source:MGI Symbol;Acc:MGI:3031193]	-2.94	0.0457
ENSMUSG00000073913	258753	Olfr678	olfactory receptor 678 [Source:MGI Symbol;Acc:MGI:3030512]	-2.76	0.046
ENSMUSG00000106120	NA	Gm42697	predicted gene 42697 [Source:MGI Symbol;Acc:MGI:5662834]	-2.14	0.0464
ENSMUSG00000109354	258350	Olfr706	olfactory receptor 706 [Source:MGI Symbol;Acc:MGI:3030540]	-2.35	0.0464
ENSMUSG00000109801	258737	Olfr1316	olfactory receptor 1316 [Source:MGI Symbol;Acc:MGI:3031150]	-2.48	0.0465
ENSMUSG00000022296	118452	Baalc	brain and acute leukemia, cytoplasmic [Source:MGI Symbol;Acc:MGI:1928704]	-1.78	0.0466
ENSMUSG00000040212	13732	Emp3	epithelial membrane protein 3 [Source:MGI Symbol;Acc:MGI:1098729]	-1.2	0.0467
ENSMUSG00000025754	244071	Agbl1	ATP/GTP binding protein-like 1 [Source:MGI Symbol;Acc:MGI:3646469]	-3.72	0.0469
ENSMUSG00000038811	14710	Gngt2	guanine nucleotide binding protein (G protein), gamma transducing activity polypeptide 2 [Source:MGI Symbol;Acc:MGI:893584]	-1.25	0.0469
ENSMUSG00000020185	52679	E2f7	E2F transcription factor 7 [Source:MGI Symbol;Acc:MGI:1289147]	-1.03	0.0471
ENSMUSG00000109528	258439	Olfr1309	olfactory receptor 1309 [Source:MGI Symbol;Acc:MGI:3031143]	-2.69	0.0471
ENSMUSG00000071000	29845	Olfr155	olfactory receptor 155 [Source:MGI Symbol;Acc:MGI:1352681]	-2.72	0.0471
ENSMUSG00000039601	53901	Rcan2	regulator of calcineurin 2 [Source:MGI Symbol;Acc:MGI:1858219]	-1.19	0.0471
ENSMUSG00000093535	NA	4930533I22Rik	RIKEN cDNA 4930533I22 gene [Source:MGI Symbol;Acc:MGI:3612486]	-3.22	0.0473
ENSMUSG00000063611	NA	Gm10134	predicted gene 10134 [Source:MGI Symbol;Acc:MGI:3642322]	-1.16	0.0473
ENSMUSG00000116912	NA	Gm5487	predicted gene 5487 [Source:MGI Symbol;Acc:MGI:3647872]	-2.32	0.0475
ENSMUSG00000005413	15368	Hmox1	heme oxygenase 1 [Source:MGI Symbol;Acc:MGI:96163]	-1.33	0.0476
ENSMUSG00000060424	NA	Pantr1	POU domain, class 3, transcription factor 3 adjacent noncoding transcript 1 [Source:MGI Symbol;Acc:MGI:1913547]	-2.32	0.0476
ENSMUSG00000072487	268816	Mroh5	maestro heat-like repeat family member 5 [Source:MGI Symbol;Acc:MGI:2685474]	-2.71	0.0478
ENSMUSG00000117827	NA	D730002M21Rik	RIKEN cDNA D730002M21 gene [Source:MGI Symbol;Acc:MGI:3041200]	-2.06	0.0487
ENSMUSG00000097910	NA	5033428I22Rik	RIKEN cDNA 5033428I22 gene [Source:MGI Symbol;Acc:MGI:1923246]	-1.66	0.0488
ENSMUSG00000106219	NA	5830416I19Rik	RIKEN cDNA 5830416I19 gene [Source:MGI Symbol;Acc:MGI:1922007]	-1.57	0.0489
ENSMUSG00000087071	NA	Trp73os	transformation related protein 73, opposite strand [Source:MGI Symbol;Acc:MGI:3649248]	-2.23	0.0492
ENSMUSG00000037731	230787	Themis2	thymocyte selection associated family member 2 [Source:MGI Symbol;Acc:MGI:2446213]	-1.11	0.0493
ENSMUSG00000069280	100036518	Vmn1r223	vomeronasal 1 receptor 223 [Source:MGI Symbol;Acc:MGI:3649245]	-2.94	0.0498
ENSMUSG00000074466	NA	Gm15417	predicted gene 15417 [Source:MGI Symbol;Acc:MGI:3642531]	-1.01	0.0499
