# Supplementary material for: Sex-Specific transcriptomic changes in adipose tissue following adult-onset disruption of growth hormone receptor
Source: Pituitary. 2025 Dec 5;29(1):5. doi: 10.1007/s11102-025-01603-3 (PMC12680793; doi:10.1007/s11102-025-01603-3)
Supplement: Supplementary file 10 — Supplementary Material 10 (XLSX 28.0 KB) [file 11102_2025_1603_MOESM10_ESM.xlsx]

## Sheet: KO SubQ Down
Feature_ID	entrezgene	external_gene_name	description	logFC	adj.P.Val
ENSMUSG00000056673	20592	Kdm5d	lysine (K)-specific demethylase 5D [Source:MGI Symbol;Acc:MGI:99780]	-8.69	7.11e-10
ENSMUSG00000068457	22290	Uty	ubiquitously transcribed tetratricopeptide repeat gene, Y chromosome [Source:MGI Symbol;Acc:MGI:894810]	-9.06	7.11e-10
ENSMUSG00000069049	26908	Eif2s3y	eukaryotic translation initiation factor 2, subunit 3, structural gene Y-linked [Source:MGI Symbol;Acc:MGI:1349430]	-8.71	1.93e-09
ENSMUSG00000069045	26900	Ddx3y	DEAD (Asp-Glu-Ala-Asp) box polypeptide 3, Y-linked [Source:MGI Symbol;Acc:MGI:1349406]	-9.65	6.93e-08
ENSMUSG00000079105	109828	C7	complement component 7 [Source:MGI Symbol;Acc:MGI:88235]	-3.92	3.75e-05
ENSMUSG00000099876	NA	Gm29650	predicted gene 29650 [Source:MGI Symbol;Acc:MGI:5580356]	-4.59	5.16e-05
ENSMUSG00000024245	68027	Tmem178	transmembrane protein 178 [Source:MGI Symbol;Acc:MGI:1915277]	-3.83	7.7e-05
ENSMUSG00000046215	104582	Rprml	reprimo-like [Source:MGI Symbol;Acc:MGI:2144486]	-2.65	0.000261
ENSMUSG00000040111	235283	Gramd1b	GRAM domain containing 1B [Source:MGI Symbol;Acc:MGI:1925037]	-1.25	0.000386
ENSMUSG00000042401	72832	Crtac1	cartilage acidic protein 1 [Source:MGI Symbol;Acc:MGI:1920082]	-1.43	0.000607
ENSMUSG00000026249	20720	Serpine2	serine (or cysteine) peptidase inhibitor, clade E, member 2 [Source:MGI Symbol;Acc:MGI:101780]	-1.41	0.000753
ENSMUSG00000025804	12768	Ccr1	chemokine (C-C motif) receptor 1 [Source:MGI Symbol;Acc:MGI:104618]	-2.88	0.00089
ENSMUSG00000062785	16504	Kcnc3	potassium voltage gated channel, Shaw-related subfamily, member 3 [Source:MGI Symbol;Acc:MGI:96669]	-1.79	0.00117
ENSMUSG00000024481	74574	Lvrn	laeverin [Source:MGI Symbol;Acc:MGI:1921824]	-2.1	0.00119
ENSMUSG00000110350	NA	Gm10252	predicted gene 10252 [Source:MGI Symbol;Acc:MGI:3704292]	-1.81	0.00123
ENSMUSG00000032726	12163	Bmp8a	bone morphogenetic protein 8a [Source:MGI Symbol;Acc:MGI:104515]	-4.12	0.00138
ENSMUSG00000103130	NA	F830212C03Rik	RIKEN cDNA F830212C03 gene [Source:MGI Symbol;Acc:MGI:3641876]	-3.39	0.00155
ENSMUSG00000027314	54485	Dll4	delta like canonical Notch ligand 4 [Source:MGI Symbol;Acc:MGI:1859388]	-1.06	0.00163
ENSMUSG00000020681	11421	Ace	angiotensin I converting enzyme (peptidyl-dipeptidase A) 1 [Source:MGI Symbol;Acc:MGI:87874]	-1.09	0.00166
ENSMUSG00000029816	93695	Gpnmb	glycoprotein (transmembrane) nmb [Source:MGI Symbol;Acc:MGI:1934765]	-3.8	0.00168
ENSMUSG00000097715	NA	Gpr137b-ps	G protein-coupled receptor 137B, pseudogene [Source:MGI Symbol;Acc:MGI:3710533]	-1.07	0.00181
ENSMUSG00000019880	72780	Rspo3	R-spondin 3 [Source:MGI Symbol;Acc:MGI:1920030]	-3.51	0.00239
ENSMUSG00000101444	NA	Gm29179	predicted gene 29179 [Source:MGI Symbol;Acc:MGI:5579885]	-3.47	0.00244
ENSMUSG00000033207	71738	Mamdc2	MAM domain containing 2 [Source:MGI Symbol;Acc:MGI:1918988]	-1.33	0.00255
ENSMUSG00000112023	14727	Lilr4b	leukocyte immunoglobulin-like receptor, subfamily B, member 4B [Source:MGI Symbol;Acc:MGI:102702]	-2.1	0.00356
ENSMUSG00000051243	320563	Islr2	immunoglobulin superfamily containing leucine-rich repeat 2 [Source:MGI Symbol;Acc:MGI:2444277]	-1.77	0.00377
ENSMUSG00000101106	NA	Gm28819	predicted gene 28819 [Source:MGI Symbol;Acc:MGI:5579525]	-3.54	0.00388
ENSMUSG00000029819	109648	Npy	neuropeptide Y [Source:MGI Symbol;Acc:MGI:97374]	-4.72	0.004
ENSMUSG00000021477	13039	Ctsl	cathepsin L [Source:MGI Symbol;Acc:MGI:88564]	-1.27	0.00424
ENSMUSG00000091002	70571	Tcerg1l	transcription elongation regulator 1-like [Source:MGI Symbol;Acc:MGI:1917821]	-3.1	0.00424
ENSMUSG00000076940	NA	Iglv2	immunoglobulin lambda variable 2 [Source:MGI Symbol;Acc:MGI:99548]	-5.32	0.00455
ENSMUSG00000107011	NA	Gm42906	predicted gene 42906 [Source:MGI Symbol;Acc:MGI:5663043]	-3.67	0.00467
ENSMUSG00000072812	100041194	Ahnak2	AHNAK nucleoprotein 2 [Source:MGI Symbol;Acc:MGI:2144831]	-1.02	0.00471
ENSMUSG00000062382	100862446	Ftl1-ps1	ferritin light polypeptide 1, pseudogene 1 [Source:MGI Symbol;Acc:MGI:3779109]	-1.12	0.00476
ENSMUSG00000095348	NA	Gm3892	predicted gene 3892 [Source:MGI Symbol;Acc:MGI:3782065]	-5.08	0.00575
ENSMUSG00000050335	16854	Lgals3	lectin, galactose binding, soluble 3 [Source:MGI Symbol;Acc:MGI:96778]	-2.04	0.00728
ENSMUSG00000086507	NA	Adap2os	ArfGAP with dual PH domains 2, opposite strand [Source:MGI Symbol;Acc:MGI:3650197]	-1.48	0.00731
ENSMUSG00000074199	64661	Krtdap	keratinocyte differentiation associated protein [Source:MGI Symbol;Acc:MGI:1928282]	-3.3	0.00771
ENSMUSG00000035594	110835	Chrna5	cholinergic receptor, nicotinic, alpha polypeptide 5 [Source:MGI Symbol;Acc:MGI:87889]	-1.88	0.00786
ENSMUSG00000093575	NA	Gm20695	predicted gene 20695 [Source:MGI Symbol;Acc:MGI:5313142]	-4.23	0.00814
ENSMUSG00000073752	NA	Gm10570	predicted gene 10570 [Source:MGI Symbol;Acc:MGI:3642427]	-3.11	0.00844
ENSMUSG00000018774	12514	Cd68	CD68 antigen [Source:MGI Symbol;Acc:MGI:88342]	-2.13	0.00929
ENSMUSG00000116868	NA	Gm29721	predicted gene, 29721 [Source:MGI Symbol;Acc:MGI:5588880]	-3.09	0.00948
ENSMUSG00000018925	629303	Heatr9	HEAT repeat containing 9 [Source:MGI Symbol;Acc:MGI:3650286]	-2.91	0.00948
ENSMUSG00000031142	54652	Cacna1f	calcium channel, voltage-dependent, alpha 1F subunit [Source:MGI Symbol;Acc:MGI:1859639]	-3.11	0.00963
ENSMUSG00000040907	232975	Atp1a3	ATPase, Na+/K+ transporting, alpha 3 polypeptide [Source:MGI Symbol;Acc:MGI:88107]	-2.01	0.0101
ENSMUSG00000102129	NA	Gm28969	predicted gene 28969 [Source:MGI Symbol;Acc:MGI:5579675]	-2.31	0.0101
ENSMUSG00000024524	14680	Gnal	guanine nucleotide binding protein, alpha stimulating, olfactory type [Source:MGI Symbol;Acc:MGI:95774]	-1.6	0.0107
ENSMUSG00000025355	58223	Mmp19	matrix metallopeptidase 19 [Source:MGI Symbol;Acc:MGI:1927899]	-1.27	0.0107
ENSMUSG00000030898	12426	Cckbr	cholecystokinin B receptor [Source:MGI Symbol;Acc:MGI:99479]	-1.44	0.0109
ENSMUSG00000024768	67717	Lipf	lipase, gastric [Source:MGI Symbol;Acc:MGI:1914967]	-4.2	0.0109
ENSMUSG00000020363	14584	Gfpt2	glutamine fructose-6-phosphate transaminase 2 [Source:MGI Symbol;Acc:MGI:1338883]	-1.36	0.0113
ENSMUSG00000036913	330863	Trim67	tripartite motif-containing 67 [Source:MGI Symbol;Acc:MGI:3045323]	-1.24	0.0114
ENSMUSG00000097166	NA	9330179D12Rik	RIKEN cDNA 9330179D12 gene [Source:MGI Symbol;Acc:MGI:1924808]	-2.62	0.0118
ENSMUSG00000040212	13732	Emp3	epithelial membrane protein 3 [Source:MGI Symbol;Acc:MGI:1098729]	-1.21	0.0118
ENSMUSG00000086213	NA	A330040F15Rik	RIKEN cDNA A330040F15 gene [Source:MGI Symbol;Acc:MGI:3698434]	-2	0.0121
ENSMUSG00000093996	100862261	Fam205a3	family with sequence similarity 205, member A3 [Source:MGI Symbol;Acc:MGI:5434953]	-5.54	0.0121
ENSMUSG00000114660	NA	Gm47881	predicted gene, 47881 [Source:MGI Symbol;Acc:MGI:6097107]	-2.99	0.0124
ENSMUSG00000001281	16421	Itgb7	integrin beta 7 [Source:MGI Symbol;Acc:MGI:96616]	-1.72	0.0126
ENSMUSG00000096596	100041504	Gm10591	predicted gene 10591 [Source:MGI Symbol;Acc:MGI:3711256]	-6.79	0.0131
ENSMUSG00000039252	246316	Lgi2	leucine-rich repeat LGI family, member 2 [Source:MGI Symbol;Acc:MGI:2180196]	-1.88	0.0136
ENSMUSG00000079480	69713	Pin4	protein (peptidyl-prolyl cis/trans isomerase) NIMA-interacting, 4 (parvulin) [Source:MGI Symbol;Acc:MGI:1916963]	-2.57	0.0139
ENSMUSG00000033777	279572	Tlr13	toll-like receptor 13 [Source:MGI Symbol;Acc:MGI:3045213]	-2.62	0.0141
ENSMUSG00000000290	16414	Itgb2	integrin beta 2 [Source:MGI Symbol;Acc:MGI:96611]	-1.91	0.0142
ENSMUSG00000070855	257875	Olfr1116	olfactory receptor 1116 [Source:MGI Symbol;Acc:MGI:3030950]	-2.95	0.0142
ENSMUSG00000031722	15439	Hp	haptoglobin [Source:MGI Symbol;Acc:MGI:96211]	-1.17	0.0143
ENSMUSG00000042849	259041	Olfr1414	olfactory receptor 1414 [Source:MGI Symbol;Acc:MGI:3031248]	-2.43	0.0146
ENSMUSG00000081665	18722	Gm15922	predicted gene 15922 [Source:MGI Symbol;Acc:MGI:3802148]	-3.01	0.0147
ENSMUSG00000061175	329679	Fnip2	folliculin interacting protein 2 [Source:MGI Symbol;Acc:MGI:2683054]	-1.02	0.0148
ENSMUSG00000038147	12523	Cd84	CD84 antigen [Source:MGI Symbol;Acc:MGI:1336885]	-1.7	0.0153
ENSMUSG00000085072	NA	Ict1os	immature colon carcinoma transcript 1, opposite strand [Source:MGI Symbol;Acc:MGI:2441927]	-2.76	0.0155
ENSMUSG00000021190	19141	Lgmn	legumain [Source:MGI Symbol;Acc:MGI:1330838]	-1.33	0.0155
ENSMUSG00000049723	17381	Mmp12	matrix metallopeptidase 12 [Source:MGI Symbol;Acc:MGI:97005]	-3.71	0.0155
ENSMUSG00000032118	235180	Fez1	fasciculation and elongation protein zeta 1 (zygin I) [Source:MGI Symbol;Acc:MGI:2670976]	-1.69	0.0157
ENSMUSG00000024084	70536	Qpct	glutaminyl-peptide cyclotransferase (glutaminyl cyclase) [Source:MGI Symbol;Acc:MGI:1917786]	-1.42	0.0162
ENSMUSG00000071984	68655	Fndc1	fibronectin type III domain containing 1 [Source:MGI Symbol;Acc:MGI:1915905]	-1.16	0.0165
ENSMUSG00000048779	233571	P2ry6	pyrimidinergic receptor P2Y, G-protein coupled, 6 [Source:MGI Symbol;Acc:MGI:2673874]	-1.3	0.0165
ENSMUSG00000023033	20273	Scn8a	sodium channel, voltage-gated, type VIII, alpha [Source:MGI Symbol;Acc:MGI:103169]	-1.25	0.0168
ENSMUSG00000031443	14068	F7	coagulation factor VII [Source:MGI Symbol;Acc:MGI:109325]	-4.46	0.0172
ENSMUSG00000026480	17970	Ncf2	neutrophil cytosolic factor 2 [Source:MGI Symbol;Acc:MGI:97284]	-1.19	0.0179
ENSMUSG00000034463	219151	Scara3	scavenger receptor class A, member 3 [Source:MGI Symbol;Acc:MGI:2444418]	-1.31	0.0183
ENSMUSG00000079625	277203	Tm4sf19	transmembrane 4 L six family member 19 [Source:MGI Symbol;Acc:MGI:3645933]	-4.75	0.0184
ENSMUSG00000101177	NA	Gm29586	predicted gene 29586 [Source:MGI Symbol;Acc:MGI:5580292]	-2.59	0.0187
ENSMUSG00000055632	665700	Hmcn2	hemicentin 2 [Source:MGI Symbol;Acc:MGI:2677838]	-1.4	0.0187
ENSMUSG00000034645	230590	Zyg11a	zyg-11 family member A, cell cycle regulator [Source:MGI Symbol;Acc:MGI:2446208]	-1.19	0.0189
ENSMUSG00000076665	NA	Ighv7-1	immunoglobulin heavy variable 7-1 [Source:MGI Symbol;Acc:MGI:4439622]	-4.63	0.0191
ENSMUSG00000040552	12267	C3ar1	complement component 3a receptor 1 [Source:MGI Symbol;Acc:MGI:1097680]	-1.89	0.0196
ENSMUSG00000029373	56744	Pf4	platelet factor 4 [Source:MGI Symbol;Acc:MGI:1888711]	-1.08	0.0196
ENSMUSG00000028111	13038	Ctsk	cathepsin K [Source:MGI Symbol;Acc:MGI:107823]	-1.42	0.0202
ENSMUSG00000100379	NA	Gm28677	predicted gene 28677 [Source:MGI Symbol;Acc:MGI:5579383]	-3.43	0.0203
ENSMUSG00000044534	59289	Ackr2	atypical chemokine receptor 2 [Source:MGI Symbol;Acc:MGI:1891697]	-1.47	0.0207
ENSMUSG00000051146	73047	Camk2n2	calcium/calmodulin-dependent protein kinase II inhibitor 2 [Source:MGI Symbol;Acc:MGI:1920297]	-1.14	0.0208
ENSMUSG00000042589	13048	Cux2	cut-like homeobox 2 [Source:MGI Symbol;Acc:MGI:107321]	-1.83	0.0217
ENSMUSG00000047592	381680	Nxpe5	neurexophilin and PC-esterase domain family, member 5 [Source:MGI Symbol;Acc:MGI:3584036]	-1.43	0.0221
ENSMUSG00000020120	56193	Plek	pleckstrin [Source:MGI Symbol;Acc:MGI:1860485]	-1.35	0.0221
ENSMUSG00000104554	NA	Gm4610	predicted gene 4610 [Source:MGI Symbol;Acc:MGI:3782793]	-2.27	0.0225
ENSMUSG00000029716	50765	Tfr2	transferrin receptor 2 [Source:MGI Symbol;Acc:MGI:1354956]	-1.91	0.0229
ENSMUSG00000118219	NA	Gm29695	predicted gene, 29695 [Source:MGI Symbol;Acc:MGI:5588854]	-3.05	0.0231
ENSMUSG00000110341	NA	Gm45424	predicted gene 45424 [Source:MGI Symbol;Acc:MGI:5791260]	-3.31	0.0231
ENSMUSG00000035456	77630	Prdm8	PR domain containing 8 [Source:MGI Symbol;Acc:MGI:1924880]	-1.4	0.0235
ENSMUSG00000059991	53324	Nptx2	neuronal pentraxin 2 [Source:MGI Symbol;Acc:MGI:1858209]	-3.07	0.0239
ENSMUSG00000038642	13040	Ctss	cathepsin S [Source:MGI Symbol;Acc:MGI:107341]	-1.62	0.024
ENSMUSG00000035273	15442	Hpse	heparanase [Source:MGI Symbol;Acc:MGI:1343124]	-1.4	0.0243
ENSMUSG00000047286	258267	Olfr370	olfactory receptor 370 [Source:MGI Symbol;Acc:MGI:3030204]	-2.73	0.0261
ENSMUSG00000037902	19261	Sirpa	signal-regulatory protein alpha [Source:MGI Symbol;Acc:MGI:108563]	-1.18	0.0261
ENSMUSG00000078780	381484	Gm5150	predicted gene 5150 [Source:MGI Symbol;Acc:MGI:3779469]	-3.7	0.0262
ENSMUSG00000025044	20288	Msr1	macrophage scavenger receptor 1 [Source:MGI Symbol;Acc:MGI:98257]	-2.03	0.0264
ENSMUSG00000101725	NA	Gm29423	predicted gene 29423 [Source:MGI Symbol;Acc:MGI:5580129]	-3.28	0.027
ENSMUSG00000001270	12709	Ckb	creatine kinase, brain [Source:MGI Symbol;Acc:MGI:88407]	-1.15	0.0272
ENSMUSG00000045019	171168	Acer1	alkaline ceramidase 1 [Source:MGI Symbol;Acc:MGI:2181962]	-2.86	0.0275
ENSMUSG00000090304	665376	Vmn2r99	vomeronasal 2, receptor 99 [Source:MGI Symbol;Acc:MGI:3644540]	-2.62	0.0281
ENSMUSG00000043832	73149	Clec4a3	C-type lectin domain family 4, member a3 [Source:MGI Symbol;Acc:MGI:1920399]	-1.5	0.0285
ENSMUSG00000076937	NA	Iglc2	immunoglobulin lambda constant 2 [Source:MGI Symbol;Acc:MGI:99547]	-4.53	0.0291
ENSMUSG00000059498	14131	Fcgr3	Fc receptor, IgG, low affinity III [Source:MGI Symbol;Acc:MGI:95500]	-1.35	0.0292
ENSMUSG00000094006	NA	Igkv4-59	immunoglobulin kappa variable 4-59 [Source:MGI Symbol;Acc:MGI:3646808]	-5.96	0.0293
ENSMUSG00000076552	NA	Igkv4-61	immunoglobulin kappa chain variable 4-61 [Source:MGI Symbol;Acc:MGI:4439819]	-3.27	0.0298
ENSMUSG00000117182	NA	Gm18068	predicted gene, 18068 [Source:MGI Symbol;Acc:MGI:5010253]	-1.16	0.0301
ENSMUSG00000018973	15407	Hoxb1	homeobox B1 [Source:MGI Symbol;Acc:MGI:96182]	-3.1	0.0301
ENSMUSG00000030786	16409	Itgam	integrin alpha M [Source:MGI Symbol;Acc:MGI:96607]	-1.33	0.0301
ENSMUSG00000032122	56857	Slc37a2	solute carrier family 37 (glycerol-3-phosphate transporter), member 2 [Source:MGI Symbol;Acc:MGI:1929693]	-1.84	0.0303
ENSMUSG00000026193	14268	Fn1	fibronectin 1 [Source:MGI Symbol;Acc:MGI:95566]	-1.02	0.0312
ENSMUSG00000045625	239827	Pigz	phosphatidylinositol glycan anchor biosynthesis, class Z [Source:MGI Symbol;Acc:MGI:2443822]	-1.37	0.0316
ENSMUSG00000058818	18733	Pirb	paired Ig-like receptor B [Source:MGI Symbol;Acc:MGI:894311]	-1.35	0.0316
ENSMUSG00000020703	NA	5530401A14Rik	RIKEN cDNA 5530401A14 gene [Source:MGI Symbol;Acc:MGI:1918638]	-2.18	0.032
ENSMUSG00000102388	NA	Gm33815	predicted gene, 33815 [Source:MGI Symbol;Acc:MGI:5592974]	-2.81	0.0325
ENSMUSG00000101389	666907	Ms4a4a	membrane-spanning 4-domains, subfamily A, member 4A [Source:MGI Symbol;Acc:MGI:3643932]	-1.13	0.0328
ENSMUSG00000109196	NA	Gm44715	predicted gene 44715 [Source:MGI Symbol;Acc:MGI:5753291]	-2.14	0.0331
ENSMUSG00000044548	59036	Dact1	dishevelled-binding antagonist of beta-catenin 1 [Source:MGI Symbol;Acc:MGI:1891740]	-1.07	0.0334
ENSMUSG00000104381	NA	Gm37032	predicted gene, 37032 [Source:MGI Symbol;Acc:MGI:5610260]	-2.89	0.0334
ENSMUSG00000006221	29818	Hspb7	heat shock protein family, member 7 (cardiovascular) [Source:MGI Symbol;Acc:MGI:1352494]	-2.11	0.0348
ENSMUSG00000022996	22410	Wnt10b	wingless-type MMTV integration site family, member 10B [Source:MGI Symbol;Acc:MGI:108061]	-1.98	0.035
ENSMUSG00000103618	NA	Gm37951	predicted gene, 37951 [Source:MGI Symbol;Acc:MGI:5611179]	-2.45	0.0353
ENSMUSG00000029272	20860	Sult1e1	sulfotransferase family 1E, member 1 [Source:MGI Symbol;Acc:MGI:98431]	-4.59	0.0355
ENSMUSG00000006014	96875	Prg4	proteoglycan 4 (megakaryocyte stimulating factor, articular superficial zone protein) [Source:MGI Symbol;Acc:MGI:1891344]	-1.65	0.0358
ENSMUSG00000101925	NA	Gm28156	predicted gene 28156 [Source:MGI Symbol;Acc:MGI:5578862]	-1.01	0.0366
ENSMUSG00000103762	NA	Gm37861	predicted gene, 37861 [Source:MGI Symbol;Acc:MGI:5611089]	-2.34	0.0366
ENSMUSG00000030484	76942	Lypd5	Ly6/Plaur domain containing 5 [Source:MGI Symbol;Acc:MGI:1924192]	-2.47	0.0371
ENSMUSG00000029919	54486	Hpgds	hematopoietic prostaglandin D synthase [Source:MGI Symbol;Acc:MGI:1859384]	-1.18	0.0374
ENSMUSG00000112148	14728	Lilrb4a	leukocyte immunoglobulin-like receptor, subfamily B, member 4A [Source:MGI Symbol;Acc:MGI:102701]	-1.5	0.0379
ENSMUSG00000046856	241070	Gpr1	G protein-coupled receptor 1 [Source:MGI Symbol;Acc:MGI:2385324]	-1.26	0.0383
ENSMUSG00000037280	207839	Galnt6	polypeptide N-acetylgalactosaminyltransferase 6 [Source:MGI Symbol;Acc:MGI:1891640]	-2.56	0.0386
ENSMUSG00000026358	50778	Rgs1	regulator of G-protein signaling 1 [Source:MGI Symbol;Acc:MGI:1354694]	-3.48	0.0387
ENSMUSG00000053101	353346	Gpr141	G protein-coupled receptor 141 [Source:MGI Symbol;Acc:MGI:2672983]	-2.23	0.0388
ENSMUSG00000108187	NA	4930511E03Rik	RIKEN cDNA 4930511E03 gene [Source:MGI Symbol;Acc:MGI:1926023]	-2.17	0.0391
ENSMUSG00000117238	NA	AC139131.1	novel transcript	-2.92	0.0391
ENSMUSG00000060962	73712	Dmkn	dermokine [Source:MGI Symbol;Acc:MGI:1920962]	-2.84	0.0391
ENSMUSG00000107317	NA	Gm19719	predicted gene, 19719 [Source:MGI Symbol;Acc:MGI:5011904]	-2.39	0.0397
ENSMUSG00000102729	NA	Gm32444	predicted gene, 32444 [Source:MGI Symbol;Acc:MGI:5591603]	-2.56	0.0408
ENSMUSG00000002111	20375	Spi1	spleen focus forming virus (SFFV) proviral integration oncogene [Source:MGI Symbol;Acc:MGI:98282]	-1.23	0.0408
ENSMUSG00000070469	269959	Adamtsl3	ADAMTS-like 3 [Source:MGI Symbol;Acc:MGI:3028499]	-1.18	0.0411
ENSMUSG00000100658	NA	F730311O21Rik	RIKEN cDNA F730311O21 gene [Source:MGI Symbol;Acc:MGI:3643355]	-1.56	0.0414
ENSMUSG00000046223	18793	Plaur	plasminogen activator, urokinase receptor [Source:MGI Symbol;Acc:MGI:97612]	-1.16	0.0414
ENSMUSG00000026600	20652	Soat1	sterol O-acyltransferase 1 [Source:MGI Symbol;Acc:MGI:104665]	-1.09	0.0419
ENSMUSG00000062609	16516	Kcnj15	potassium inwardly-rectifying channel, subfamily J, member 15 [Source:MGI Symbol;Acc:MGI:1310000]	-1.14	0.0426
ENSMUSG00000019122	20308	Ccl9	chemokine (C-C motif) ligand 9 [Source:MGI Symbol;Acc:MGI:104533]	-1.51	0.0429
ENSMUSG00000111840	NA	Gm48832	predicted gene, 48832 [Source:MGI Symbol;Acc:MGI:6098557]	-1.39	0.0429
ENSMUSG00000025877	212032	Hk3	hexokinase 3 [Source:MGI Symbol;Acc:MGI:2670962]	-2.12	0.0438
ENSMUSG00000115754	NA	Gm48972	predicted gene, 48972 [Source:MGI Symbol;Acc:MGI:6118313]	-2.23	0.0445
ENSMUSG00000044583	170743	Tlr7	toll-like receptor 7 [Source:MGI Symbol;Acc:MGI:2176882]	-1.13	0.0446
ENSMUSG00000004360	212448	9330159F19Rik	RIKEN cDNA 9330159F19 gene [Source:MGI Symbol;Acc:MGI:3036239]	-1.52	0.0456
ENSMUSG00000018927	20305	Ccl6	chemokine (C-C motif) ligand 6 [Source:MGI Symbol;Acc:MGI:98263]	-1.38	0.0456
ENSMUSG00000057455	19762	Rit2	Ras-like without CAAX 2 [Source:MGI Symbol;Acc:MGI:108054]	-2.43	0.046
ENSMUSG00000093812	NA	Gm5627	predicted gene 5627 [Source:MGI Symbol;Acc:MGI:3645308]	-1.6	0.0464
ENSMUSG00000029771	27056	Irf5	interferon regulatory factor 5 [Source:MGI Symbol;Acc:MGI:1350924]	-1.01	0.0464
ENSMUSG00000015340	13058	Cybb	cytochrome b-245, beta polypeptide [Source:MGI Symbol;Acc:MGI:88574]	-1.22	0.0467
ENSMUSG00000049598	240916	Vsig8	V-set and immunoglobulin domain containing 8 [Source:MGI Symbol;Acc:MGI:3642995]	-4.5	0.0472
ENSMUSG00000087357	NA	Gm12498	predicted gene 12498 [Source:MGI Symbol;Acc:MGI:3650533]	-2.83	0.0473
ENSMUSG00000112736	NA	Gm48718	predicted gene, 48718 [Source:MGI Symbol;Acc:MGI:6098369]	-2.67	0.0473
ENSMUSG00000063531	20349	Sema3e	sema domain, immunoglobulin domain (Ig), short basic domain, secreted, (semaphorin) 3E [Source:MGI Symbol;Acc:MGI:1340034]	-1.41	0.0474
ENSMUSG00000040747	12508	Cd53	CD53 antigen [Source:MGI Symbol;Acc:MGI:88341]	-1.4	0.0478
ENSMUSG00000050930	74393	Map10	microtubule-associated protein 10 [Source:MGI Symbol;Acc:MGI:1921643]	-1.28	0.0481
ENSMUSG00000106025	NA	Gm42940	predicted gene 42940 [Source:MGI Symbol;Acc:MGI:5663077]	-1.6	0.0493
ENSMUSG00000021313	20191	Ryr2	ryanodine receptor 2, cardiac [Source:MGI Symbol;Acc:MGI:99685]	-1.7	0.0495
ENSMUSG00000089716	NA	Gm6264	predicted gene 6264 [Source:MGI Symbol;Acc:MGI:3779580]	-3.42	0.0496
ENSMUSG00000021214	105349	Akr1c18	aldo-keto reductase family 1, member C18 [Source:MGI Symbol;Acc:MGI:2145420]	-2.63	0.0498
ENSMUSG00000034987	15466	Hrh2	histamine receptor H2 [Source:MGI Symbol;Acc:MGI:108482]	-1.11	0.0498
ENSMUSG00000037171	18119	Nodal	nodal [Source:MGI Symbol;Acc:MGI:97359]	-2.6	0.0498
